# Supplementary material for: Genetic variation for adaptive traits is associated with polymorphic inversions in Littorina saxatilis
Source: Evol Lett. 2021 May 7;5(3):196–213. doi: 10.1002/evl3.227 (PMC8190449; doi:10.1002/evl3.227)
Supplement: Supplementary file 2 — Supplementary Material [file EVL3-5-196-s002.xlsx]

## Sheet: Table_S1
Table S1: Transferring positions of putatively inverted regions (Faria et al.2019, Table 1, doi:﻿10.1111/mec.14972) to the new map. We used markers inside the identified LD clusters that were present in our data set and used their minimum/maximum positions to define the boundaries of the potentially inverted regions.
	position of putative inversions in previous map		position of common markers in previous map		position of common markers in QTL map
Inversion	start	end	minimum	maximum	minimum	maximum
inv1.1	0	2.1	0.657	0.9655	0	20.6945
inv1.2	75.53	80.95	75.534	77.2335	77.097	80.9165
inv2.1	0.34	14.21	0.3415	11.496	0.542	2.6655
inv4.1	1.03	1.51	1.359	1.5085	0	24.402
inv6.1/2	0	29.3	0	29.3	0.749	19.651
inv7.1	36.01	37.74	36.0115	37.4525	40.8025	42.617
inv7.2	42.08	51.37	42.082	49.158	48.0885	53.91
inv9.1	18.64	41.82	19.266	41.8195	23.1575	37.7085
inv10.1	0.58	3.12	0.8665	3.12	10.5375	19.6585
inv11.1	52.32	52.91	52.6015	52.908	33.371	65.0055
inv12.1	3.32	29.63	5.8825	29.627	18.2745	33.4115
inv12.2	48.71	60.24	48.712	58.5589	57.091	72.4605
inv14.1	0.39	11.71	1.551	11.709	6.818	29.2625
inv14.2	8.81	11.71	10.2385	11.709	6.818	29.2625
inv14.3	11.71	34.94	13.1395	34.9385	20.608	34.5895
inv17.1	46.99	62.32	46.9926	61.7385	58.324	66.0615

## Sheet: Table_S2
Table S2A: Inversion genotypes of F1 individuals. R and A (B for overlapping inversion on LG6) indicate alternative alleles . Arrangement R is more common in the Crab ecotype, except for LGC12.2 where the frequency of both arrangements is very similar. For details about inversion genotyping see Appendix S1. Heterozygeous individuals where suppressed recombination is expected are shown in green. P…
	I23003	I23004	I23006	I23007	I23009	I23010	I23014	I23015
LGC1.1	RR	RA	RR	RR	RR	RA	RA	RR
LGC1.2	RA	RR	RR	RR	RR	RR	RR	RR
LGC2.1	RA	RA	RA	RA	RA	RA	RA	RA
LGC4.1	RR	RR	RR	RR	RA	RR	RR	RR
LGC6.1/2	RA	RA	RA	RA	RA	RB	RA	RA
LGC7.1	RR	RR	RR	RR	RR	RA	RA	RA
LGC7.2	RR	RR	RR	RR	RR	RR	RR	RR
LGC9.1	RR	RR	RR	RR	RR	RR	RR	RR
LGC10.1	RR	RR	RA	RR	RA	RR	RR	RR
LGC11.1	RR	RR	RR	RR	RR	RR	RR	RR
LGC12.1	RR	RA	RR	RA	RR	RR	RA	RA
LGC12.2	RA	RR	RA	RA	RA	RA	AA	RA
LGC14.1/2	AA	RA	RA	AA	RA	RA	RA	RA
LGC14.3	too few loci two infer anything but looking at patterns of LGC14.1 it should be all RR
LGC17.1	RR	RR	RR	RR	RR	RA	RA	RA
Table S2B: Inversion genotypes of parents of the different F2 families. For details how individuals were assigned to families see Appendix S1. Please not that when all parents are homozygous for one arrangement it might be either because it was monomorphic or because we had limited power to detect a polymorphism due to a limited number of informative snps.
					inv1.1		inv1.2		inv2.1		inv4.1		inv6.1/2		inv7.1		inv7.2		inv9.1		inv10.1		inv11.1		inv12.1		inv12.2		inv14.1/2		inv17.1
	identified fullsib-families	N	Mother	Father	Mother	Father	Mother	Father	Mother	Father	Mother	Father	Mother	Father	Mother	Father	Mother	Father	Mother	Father	Mother	Father	Mother	Father	Mother	Father	Mother	Father	Mother	Father	Mother	Father
FAM_8-1	fam81-1	42	I23015	unknown	homoR	homoR	homo R	hetero	hetero	hetero	homo R	hetero	heteroRA	heteroRA	hetero	homo R	homo R	homo R	homo R	homo R	homo R	homo R	homo R	homo R	hetero	homo R	hetero	hetero	hetero	hetero	hetero	hetero
FAM_8-2	fam82-1	41	unknown	I23006	homoR	homoR	homo R	homo R	homo A	hetero	homo R	homo R	homoB	heteroRA	homo R	homo R	homo R	homo R	homo R	homo R	homo R	hetero	homo R	homo R	hetero	homo R	homo A	hetero	homo A	hetero	homo A	homo R
FAM_8-3	fam83-1	43	I23004	I23003	hetero	homoR	homo R	hetero	hetero	hetero	homo R	homo R	heteroRA	heteroRA	homo R	homo R	homo R	homo R	homo R	homo R	homo R	homo R	homo R	homo R	hetero	homo R	homo R	hetero	hetero	homo A	homo R	homo R
	fam83-2	13	unknown	unknown	homoR	homoR	homo R	hetero	hetero	homo A	homo R	homo R	homoB	heteroRA	homo R	homo R	homo R	homo R	homo R	homo R	homo R	homo R	homo R	homo R	hetero	homo R	hetero	homo A	hetero	homo A	homo R	homo R
FAM_9-1	fam91-1	35	I23007	unknown	homoR	homoR	homo R	hetero	hetero	hetero	homo R	hetero	heteroRA	heteroRA	homo R	homo R	homo R	homo R	homo R	homo R	homo R	homo R	homo R	homo R	hetero	homo R	hetero	hetero	homo A	hetero	homo R	hetero
	fam91-2	23	I23007	unknown	homoR	homoR	homo R	homo R	hetero	hetero	homo R	homo R	heteroRA	heteroRA	homo R	homo R	homo R	homo R	homo R	homo R	homo R	homo R	homo R	homo R	hetero	hetero	hetero	homo A	homo A	hetero	homo R	homo R
FAM_9-2	fam92-1	17	I23009	unknown	homoR	homoR	homo R	hetero	hetero	hetero	hetero	hetero	heteroRA	heteroRA	homo R	homo R	homo R	homo R	homo R	homo R	hetero	homo R	homo R	homo R	homo R	homo R	hetero	hetero	hetero	hetero	homo R	hetero
	fam92-2	41	I23009	I23010	homoR	hetero	homo R	homo R	hetero	hetero	hetero	homo R	heteroRA	heteroRB	homo R	hetero	homo R	homo R	homo R	homo R	hetero	homo R	homo R	homo R	homo R	homo R	hetero	hetero	hetero	hetero	homo R	hetero
FAM_9-3	fam93-1	25	unknown	I23014	homoR	hetero	hetero	homo R	hetero	hetero	homo R	homo R	heteroRA	heteroRA	homo R	hetero	homo R	homo R	homo R	homo R	homo R	homo R	homo R	homo R	hetero	hetero	hetero	homo A	hetero	hetero	hetero	hetero
	fam93-2	32	unknown	I23014	homoR	hetero	hetero	homo R	hetero	hetero	homo R	homo R	heteroRA	heteroRA	homo R	hetero	homo R	homo R	homo R	homo R	homo R	homo R	homo R	homo R	hetero	hetero	hetero	homo A	hetero	hetero	hetero	hetero
	fam93-3	23	unknown	I23014	homoR	hetero	hetero	homo R	hetero	hetero	homo R	homo R	heteroRA	heteroRA	homo R	hetero	homo R	homo R	homo R	homo R	homo R	homo R	homo R	homo R	hetero	hetero	hetero	homo A	hetero	hetero	hetero	hetero
	fam93-4	29	unknown	I23014	homoR	hetero	hetero	homo R	hetero	hetero	homo R	homo R	heteroRA	heteroRA	homo R	hetero	homo R	homo R	homo R	homo R	homo R	homo R	homo R	homo R	hetero	hetero	hetero	homo A	hetero	hetero	hetero	hetero
	fam93-5	22	unknown	I23014	homoR	hetero	hetero	homo R	hetero	hetero	homo R	homo R	heteroRA	heteroRA	homo R	hetero	homo R	homo R	homo R	homo R	homo R	homo R	homo R	homo R	homo R	hetero	hetero	homo A	hetero	hetero	hetero	hetero
Table S2C: Inversion genotypes of F2 indivduals
snail_ID	Fam	father	mother	inv1.1	inv1.2	inv2.1	inv4.1	inv6.1/2	inv7.1	inv10.1	inv12.1	inv12.2	inv14.1/2	inv17.1
I22788	fam81_1	Fat81_1	I23015	homoR	homoR	hetero	homoR	homoRR	homoR	homoR	hetero	hetero	homoR	homoA
I22791	fam81_1	Fat81_1	I23015	homoR	homoR	hetero	hetero	homoRR	homoR	homoR	homoR	hetero	hetero	hetero
I22793	fam81_1	Fat81_1	I23015	homoR	hetero	homoR	homoR	homoRR	homoR	homoR	homoR	homoA	hetero	homoA
I22794	fam81_1	Fat81_1	I23015	homoR	homoR	hetero	homoR	heteroRA	hetero	homoR	hetero	hetero	hetero	homoA
I22796	fam81_1	Fat81_1	I23015	homoR	hetero	hetero	homoR	heteroRA	homoR	homoR	hetero	hetero	homoR	hetero
I22797	fam81_1	Fat81_1	I23015	homoR	homoR	homoA	homoR	heteroRA	homoR	homoR	homoR	homoR	homoR	homoA
I22799	fam81_1	Fat81_1	I23015	homoR	homoR	hetero	hetero	heteroRA	homoR	homoR	hetero	hetero	homoR	hetero
I22824	fam81_1	Fat81_1	I23015	homoR	hetero	homoA	hetero	heteroRA	homoR	homoR	hetero	homoR	homoA	homoA
I22825	fam81_1	Fat81_1	I23015	homoR	hetero	hetero	hetero	heteroRA	homoR	homoR	hetero	homoA	hetero	hetero
I22827	fam81_1	Fat81_1	I23015	homoR	hetero	homoR	homoR	heteroRA	homoR	homoR	hetero	homoA	homoA	hetero
I22828	fam81_1	Fat81_1	I23015	homoR	homoR	homoR	hetero	heteroRA	homoR	homoR	homoR	hetero	homoR	homoA
I22829	fam81_1	Fat81_1	I23015	homoR	homoR	hetero	homoR	homoRR	hetero	homoR	hetero	homoA	hetero	hetero
I22830	fam81_1	Fat81_1	I23015	homoR	hetero	homoR	homoR	homoRR	hetero	homoR	homoR	hetero	homoR	hetero
I22832	fam81_1	Fat81_1	I23015	homoR	hetero	hetero	homoR	homoRR	homoR	homoR	homoR	hetero	hetero	hetero
I22834	fam81_1	Fat81_1	I23015	homoR	hetero	hetero	hetero	heteroRA	hetero	homoR	hetero	hetero	hetero	homoR
I22835	fam81_1	Fat81_1	I23015	homoR	homoR	homoR	homoR	homoRR	homoR	homoR	hetero	hetero	hetero	homoR
I22836	fam81_1	Fat81_1	I23015	homoR	homoR	hetero	homoR	homoAA	hetero	homoR	homoR	hetero	hetero	hetero
I22838	fam81_1	Fat81_1	I23015	homoR	homoR	hetero	homoR	homoAA	hetero	homoR	hetero	hetero	hetero	homoA
I22840	fam81_1	Fat81_1	I23015	homoR	homoR	homoR	hetero	heteroRA	hetero	homoR	homoR	hetero	hetero	homoA
I22874	fam81_1	Fat81_1	I23015	homoR	hetero	hetero	hetero	homoAA	homoR	homoR	hetero	homoR	hetero	hetero
I22876	fam81_1	Fat81_1	I23015	homoR	homoR	homoR	homoR	heteroRA	homoR	homoR	homoR	hetero	hetero	hetero
I22877	fam81_1	Fat81_1	I23015	homoR	homoR	homoA	hetero	heteroRA	homoR	homoR	hetero	hetero	homoR	homoR
I22878	fam81_1	Fat81_1	I23015	homoR	homoR	hetero	hetero	heteroRA	homoR	homoR	hetero	homoR	homoR	homoA
I22879	fam81_1	Fat81_1	I23015	homoR	homoR	homoR	homoR	heteroRA	homoR	homoR	hetero	homoA	homoR	hetero
I22882	fam81_1	Fat81_1	I23015	homoR	homoR	hetero	homoR	homoRR	hetero	homoR	hetero	hetero	homoA	homoR
I22883	fam81_1	Fat81_1	I23015	homoR	homoR	hetero	hetero	heteroRA	hetero	homoR	homoR	homoR	hetero	hetero
I22888	fam81_1	Fat81_1	I23015	homoR	homoR	hetero	hetero	heteroRA	homoR	homoR	homoR	hetero	hetero	homoR
I22893	fam81_1	Fat81_1	I23015	homoR	homoR	hetero	hetero	homoAA	homoR	homoR	homoR	hetero	hetero	homoR
I22894	fam81_1	Fat81_1	I23015	homoR	homoR	homoA	hetero	heteroRA	hetero	homoR	hetero	hetero	hetero	homoA
I22921	fam81_1	Fat81_1	I23015	homoR	hetero	hetero	hetero	heteroRA	homoR	homoR	hetero	hetero	hetero	homoR
I22925	fam81_1	Fat81_1	I23015	homoR	homoR	hetero	hetero	heteroRA	homoR	homoR	hetero	hetero	homoR	hetero
I22926	fam81_1	Fat81_1	I23015	homoR	hetero	homoR	hetero	homoRR	hetero	homoR	homoR	homoR	hetero	homoA
I22927	fam81_1	Fat81_1	I23015	homoR	homoR	hetero	hetero	homoRR	hetero	homoR	hetero	homoA	homoA	hetero
I22929	fam81_1	Fat81_1	I23015	homoR	homoR	homoA	hetero	heteroRA	hetero	homoR	homoR	hetero	homoA	hetero
I22930	fam81_1	Fat81_1	I23015	homoR	hetero	hetero	homoR	homoRR	homoR	homoR	hetero	homoR	homoA	hetero
I22931	fam81_1	Fat81_1	I23015	homoR	homoR	homoA	homoR	heteroRA	hetero	homoR	hetero	homoR	homoR	hetero
I22934	fam81_1	Fat81_1	I23015	homoR	hetero	hetero	homoR	heteroRA	hetero	homoR	homoR	homoR	homoA	homoA
I22936	fam81_1	Fat81_1	I23015	homoR	homoR	homoA	homoR	heteroRA	hetero	homoR	hetero	hetero	hetero	hetero
I22939	fam81_1	Fat81_1	I23015	homoR	homoR	hetero	hetero	homoRR	homoR	homoR	hetero	homoA	hetero	hetero
I22941	fam81_1	Fat81_1	I23015	homoR	hetero	homoA	homoR	homoRR	homoR	homoR	hetero	hetero	hetero	homoR
I22942	fam81_1	Fat81_1	I23015	homoR	homoR	homoR	hetero	heteroRA	homoR	homoR	hetero	homoA	homoR	hetero
I22944	fam81_1	Fat81_1	I23015	homoR	hetero	hetero	homoR	heteroRA	homoR	homoR	hetero	homoR	homoR	homoR
I22812	fam82_1	I23006	I23005	homoR	homoR	homoA	homoR	heteroAB	homoR	homoR	hetero	homoA	hetero	hetero
I22814	fam82_1	I23006	I23005	homoR	homoR	homoA	homoR	heteroRB	homoR	homoR	hetero	homoA	hetero	hetero
I22815	fam82_1	I23006	I23005	homoR	homoR	homoA	homoR	heteroAB	homoR	hetero	homoR	homoA	homoA	hetero
I22816	fam82_1	I23006	I23005	homoR	homoR	hetero	homoR	heteroAB	homoR	hetero	hetero	hetero	homoA	hetero
I22817	fam82_1	I23006	I23005	homoR	homoR	homoA	homoR	heteroRB	homoR	homoR	hetero	homoA	hetero	hetero
I22818	fam82_1	I23006	I23005	homoR	homoR	hetero	homoR	heteroRB	homoR	hetero	homoR	hetero	hetero	hetero
I22819	fam82_1	I23006	I23005	homoR	homoR	homoA	homoR	heteroAB	homoR	hetero	hetero	homoA	homoA	hetero
I22820	fam82_1	I23006	I23005	homoR	homoR	homoA	homoR	heteroAB	homoR	homoR	hetero	hetero	hetero	hetero
I22821	fam82_1	I23006	I23005	homoR	homoR	hetero	homoR	heteroRB	homoR	hetero	homoR	hetero	homoA	hetero
I22822	fam82_1	I23006	I23005	homoR	homoR	homoA	homoR	heteroRB	homoR	hetero	hetero	homoA	homoA	hetero
I22823	fam82_1	I23006	I23005	homoR	homoR	hetero	homoR	heteroAB	homoR	homoR	hetero	hetero	hetero	hetero
I22842	fam82_1	I23006	I23005	homoR	homoR	homoA	homoR	heteroAB	homoR	hetero	hetero	homoA	hetero	hetero
I22843	fam82_1	I23006	I23005	homoR	homoR	hetero	homoR	heteroRB	homoR	homoR	homoR	homoA	hetero	hetero
I22845	fam82_1	I23006	I23005	homoR	homoR	homoA	homoR	heteroRB	homoR	hetero	homoR	hetero	hetero	hetero
I22950	fam82_1	I23006	I23005	homoR	homoR	hetero	homoR	heteroAB	homoR	hetero	hetero	hetero	homoA	hetero
I22951	fam82_1	I23006	I23005	homoR	homoR	hetero	homoR	heteroAB	homoR	homoR	homoR	homoA	homoA	hetero
I22952	fam82_1	I23006	I23005	homoR	homoR	hetero	homoR	heteroAB	homoR	hetero	hetero	hetero	homoA	hetero
I22953	fam82_1	I23006	I23005	homoR	homoR	homoA	homoR	heteroAB	homoR	hetero	homoR	hetero	hetero	hetero
I22954	fam82_1	I23006	I23005	homoR	homoR	hetero	homoR	heteroRB	homoR	hetero	hetero	homoA	homoA	hetero
I22955	fam82_1	I23006	I23005	homoR	homoR	homoA	homoR	heteroAB	homoR	homoR	homoR	hetero	homoA	hetero
I22956	fam82_1	I23006	I23005	homoR	homoR	homoA	homoR	heteroRB	homoR	hetero	hetero	hetero	hetero	hetero
I22957	fam82_1	I23006	I23005	homoR	homoR	hetero	homoR	heteroRB	homoR	homoR	hetero	homoA	hetero	hetero
I22958	fam82_1	I23006	I23005	homoR	homoR	hetero	homoR	heteroAB	homoR	homoR	hetero	homoA	hetero	hetero
I22960	fam82_1	I23006	I23005	homoR	homoR	hetero	homoR	heteroAB	homoR	hetero	hetero	hetero	hetero	hetero
I22961	fam82_1	I23006	I23005	homoR	homoR	homoA	homoR	heteroRB	homoR	homoR	hetero	hetero	homoA	hetero
I22962	fam82_1	I23006	I23005	homoR	homoR	hetero	homoR	heteroRB	homoR	hetero	hetero	homoA	homoA	hetero
I22964	fam82_1	I23006	I23005	homoR	homoR	homoA	homoR	heteroRB	homoR	homoR	hetero	hetero	homoA	hetero
I22965	fam82_1	I23006	I23005	homoR	homoR	hetero	homoR	heteroAB	homoR	hetero	hetero	homoA	hetero	hetero
I22966	fam82_1	I23006	I23005	homoR	homoR	homoA	homoR	heteroRB	homoR	homoR	hetero	homoA	hetero	hetero
I22967	fam82_1	I23006	I23005	homoR	homoR	hetero	homoR	heteroRB	homoR	hetero	homoR	homoA	homoA	hetero
I22968	fam82_1	I23006	I23005	homoR	homoR	hetero	homoR	heteroRB	homoR	homoR	homoR	homoA	homoA	hetero
I22969	fam82_1	I23006	I23005	homoR	homoR	homoA	homoR	heteroAB	homoR	homoR	homoR	homoA	hetero	hetero
I22970	fam82_1	I23006	I23005	homoR	homoR	homoA	homoR	heteroAB	homoR	hetero	hetero	homoA	homoA	hetero
I22971	fam82_1	I23006	I23005	homoR	homoR	homoA	homoR	heteroAB	homoR	homoR	hetero	homoA	homoA	hetero
I22972	fam82_1	I23006	I23005	homoR	homoR	hetero	homoR	heteroAB	homoR	homoR	homoR	hetero	hetero	hetero
I22973	fam82_1	I23006	I23005	homoR	homoR	homoA	homoR	heteroRB	homoR	homoR	hetero	hetero	homoA	hetero
I22974	fam82_1	I23006	I23005	homoR	homoR	hetero	homoR	heteroRB	homoR	hetero	hetero	hetero	homoA	hetero
I22975	fam82_1	I23006	I23005	homoR	homoR	hetero	homoR	heteroRB	homoR	homoR	hetero	hetero	homoA	hetero
I22977	fam82_1	I23006	I23005	homoR	homoR	homoA	homoR	heteroAB	homoR	homoR	hetero	homoA	hetero	hetero
I22978	fam82_1	I23006	I23005	homoR	homoR	homoA	homoR	heteroRB	homoR	homoR	homoR	hetero	homoA	hetero
I22979	fam82_1	I23006	I23005	homoR	homoR	homoA	homoR	heteroAB	homoR	hetero	homoR	hetero	homoA	hetero
I22775	fam83_1	I23003	I23004	homoR	hetero	hetero	homoR	heteroRA	homoR	homoR	homoR	hetero	homoA	homoR
I22779	fam83_1	I23003	I23004	homoR	homoR	hetero	homoR	heteroRA	homoR	homoR	hetero	hetero	homoA	homoR
I22780	fam83_1	I23003	I23004	homoR	homoR	homoR	homoR	heteroRA	homoR	homoR	homoR	homoR	homoA	homoR
I22781	fam83_1	I23003	I23004	homoR	hetero	homoR	homoR	heteroRA	homoR	homoR	hetero	hetero	homoA	homoR
I22783	fam83_1	I23003	I23004	homoR	homoR	hetero	homoR	homoAA	homoR	homoR	homoR	homoR	homoA	homoR
I22784	fam83_1	I23003	I23004	homoR	homoR	homoA	homoR	homoRR	homoR	homoR	hetero	hetero	homoA	homoR
I22801	fam83_1	I23003	I23004	homoR	hetero	homoA	homoR	homoRR	homoR	homoR	hetero	hetero	hetero	homoR
I22802	fam83_1	I23003	I23004	homoR	hetero	homoR	homoR	homoAA	homoR	homoR	homoR	hetero	homoA	homoR
I22804	fam83_1	I23003	I23004	hetero	homoR	homoA	homoR	heteroRA	homoR	homoR	hetero	hetero	hetero	homoR
I22806	fam83_1	I23003	I23004	homoR	homoR	homoA	homoR	homoRR	homoR	homoR	homoR	homoR	hetero	homoR
I22809	fam83_1	I23003	I23004	homoR	hetero	homoR	homoR	homoRR	homoR	homoR	homoR	hetero	homoA	homoR
I22846	fam83_1	I23003	I23004	homoR	homoR	homoA	homoR	heteroRA	homoR	homoR	homoR	hetero	hetero	homoR
I22847	fam83_1	I23003	I23004	homoR	hetero	hetero	homoR	homoRR	homoR	homoR	hetero	homoR	hetero	homoR
I22848	fam83_1	I23003	I23004	homoR	homoR	hetero	homoR	homoAA	homoR	homoR	homoR	homoR	homoA	homoR
I22849	fam83_1	I23003	I23004	homoR	homoR	homoA	homoR	heteroRA	homoR	homoR	homoR	homoR	hetero	homoR
I22853	fam83_1	I23003	I23004	homoR	hetero	homoA	homoR	homoRR	homoR	homoR	homoR	hetero	hetero	homoR
I22854	fam83_1	I23003	I23004	homoR	hetero	homoA	homoR	homoRR	homoR	homoR	homoR	homoR	hetero	homoR
I22855	fam83_1	I23003	I23004	homoR	hetero	homoA	homoR	homoRR	homoR	homoR	hetero	homoR	hetero	homoR
I22857	fam83_1	I23003	I23004	homoR	homoR	homoA	homoR	homoRR	homoR	homoR	homoR	homoR	hetero	homoR
I22858	fam83_1	I23003	I23004	homoR	homoR	homoA	homoR	homoRR	homoR	homoR	homoR	hetero	homoA	homoR
I22859	fam83_1	I23003	I23004	homoR	hetero	homoA	homoR	homoRR	homoR	homoR	hetero	homoR	homoA	homoR
I22860	fam83_1	I23003	I23004	homoR	homoR	homoR	homoR	heteroRA	homoR	homoR	homoR	hetero	hetero	homoR
I22863	fam83_1	I23003	I23004	homoR	homoR	hetero	homoR	heteroRA	homoR	homoR	homoR	homoR	hetero	homoR
I22864	fam83_1	I23003	I23004	homoR	homoR	homoA	homoR	homoAA	homoR	homoR	hetero	hetero	homoA	homoR
I22870	fam83_1	I23003	I23004	homoR	hetero	homoR	homoR	homoRR	homoR	homoR	homoR	hetero	homoA	homoR
I22871	fam83_1	I23003	I23004	hetero	homoR	hetero	homoR	homoRR	homoR	homoR	homoR	homoR	homoA	homoR
I22896	fam83_1	I23003	I23004	homoR	hetero	homoA	homoR	homoAA	homoR	homoR	homoR	hetero	hetero	homoR
I22899	fam83_1	I23003	I23004	homoR	hetero	hetero	homoR	homoAA	homoR	homoR	hetero	hetero	homoA	homoR
I22900	fam83_1	I23003	I23004	homoR	hetero	homoR	homoR	homoRR	homoR	homoR	hetero	homoR	homoA	homoR
I22901	fam83_1	I23003	I23004	homoR	homoR	homoR	homoR	heteroRA	homoR	homoR	homoR	hetero	hetero	homoR
I22906	fam83_1	I23003	I23004	homoR	homoR	homoR	homoR	homoRR	homoR	homoR	hetero	hetero	homoA	homoR
I22908	fam83_1	I23003	I23004	hetero	hetero	hetero	homoR	heteroRA	homoR	homoR	homoR	homoR	hetero	homoR
I22919	fam83_1	I23003	I23004	homoR	homoR	hetero	homoR	homoAA	homoR	homoR	homoR	hetero	homoA	homoR
I22981	fam83_1	I23003	I23004	homoR	homoR	homoR	homoR	homoAA	homoR	homoR	homoR	hetero	homoA	homoR
I22984	fam83_1	I23003	I23004	hetero	homoR	hetero	homoR	homoRR	homoR	homoR	homoR	hetero	homoA	homoR
I22988	fam83_1	I23003	I23004	homoR	homoR	hetero	homoR	homoRR	homoR	homoR	homoR	hetero	hetero	homoR
I22989	fam83_1	I23003	I23004	homoR	hetero	hetero	homoR	heteroRA	homoR	homoR	homoR	hetero	homoA	homoR
I22990	fam83_1	I23003	I23004	homoR	homoR	homoR	homoR	homoAA	homoR	homoR	hetero	homoR	homoA	homoR
I22991	fam83_1	I23003	I23004	homoR	homoR	hetero	homoR	homoRR	homoR	homoR	homoR	hetero	hetero	homoR
I22992	fam83_1	I23003	I23004	homoR	hetero	homoA	homoR	heteroRA	homoR	homoR	homoR	homoR	homoA	homoR
I22997	fam83_1	I23003	I23004	hetero	homoR	homoR	homoR	homoRR	homoR	homoR	homoR	hetero	homoA	homoR
I22999	fam83_1	I23003	I23004	homoR	hetero	hetero	homoR	heteroRA	homoR	homoR	homoR	homoR	homoA	homoR
I23000	fam83_1	I23003	I23004	homoR	hetero	homoA	homoR	homoRR	homoR	homoR	hetero	hetero	homoA	homoR
I22776	fam83_2	Fat83_2	Mot83_2	homoR	homoR	homoA	homoR	heteroAB	homoR	homoR	homoR	homoA	hetero	homoR
I22777	fam83_2	Fat83_2	Mot83_2	homoR	hetero	homoA	homoR	heteroAB	homoR	homoR	hetero	homoA	hetero	homoR
I22782	fam83_2	Fat83_2	Mot83_2	homoR	hetero	homoA	homoR	heteroAB	homoR	homoR	homoR	hetero	homoA	homoR
I22805	fam83_2	Fat83_2	Mot83_2	homoR	homoR	homoA	homoR	heteroAB	homoR	homoR	hetero	hetero	homoA	homoR
I22808	fam83_2	Fat83_2	Mot83_2	homoR	homoR	hetero	homoR	heteroAB	homoR	homoR	hetero	homoA	homoA	homoR
I22810	fam83_2	Fat83_2	Mot83_2	homoR	homoR	hetero	homoR	heteroRB	homoR	homoR	homoR	homoA	hetero	homoR
I22851	fam83_2	Fat83_2	Mot83_2	homoR	homoR	hetero	homoR	heteroAB	homoR	homoR	homoR	homoA	hetero	homoR
I22897	fam83_2	Fat83_2	Mot83_2	homoR	hetero	homoA	homoR	heteroAB	homoR	homoR	hetero	homoA	hetero	homoR
I22898	fam83_2	Fat83_2	Mot83_2	homoR	hetero	homoA	homoR	heteroAB	homoR	homoR	homoR	hetero	hetero	homoR
I22903	fam83_2	Fat83_2	Mot83_2	homoR	homoR	homoA	homoR	heteroAB	homoR	homoR	homoR	homoA	hetero	homoR
I22904	fam83_2	Fat83_2	Mot83_2	homoR	hetero	homoA	homoR	heteroAB	homoR	homoR	homoR	homoA	hetero	homoR
I22909	fam83_2	Fat83_2	Mot83_2	homoR	hetero	homoA	homoR	heteroAB	homoR	homoR	hetero	homoA	hetero	homoR
I22986	fam83_2	Fat83_2	Mot83_2	homoR	homoR	homoA	homoR	heteroRB	homoR	homoR	homoR	hetero	homoA	homoR
I22515	fam91_1	Fat91_1	I23007	homoR	homoR	hetero	hetero	homoRR	homoR	homoR	homoR	hetero	hetero	homoR
I22520	fam91_1	Fat91_1	I23007	homoR	hetero	homoA	hetero	heteroRA	homoR	homoR	hetero	hetero	homoA	homoR
I22521	fam91_1	Fat91_1	I23007	homoR	hetero	homoR	homoR	heteroRA	homoR	homoR	homoR	hetero	homoA	hetero
I22523	fam91_1	Fat91_1	I23007	homoR	homoR	hetero	hetero	homoRR	homoR	homoR	homoR	homoR	homoA	hetero
I22527	fam91_1	Fat91_1	I23007	homoR	hetero	hetero	homoR	heteroRA	homoR	homoR	homoR	hetero	homoA	hetero
I22528	fam91_1	Fat91_1	I23007	homoR	homoR	homoA	hetero	heteroRA	homoR	homoR	hetero	homoR	hetero	hetero
I22529	fam91_1	Fat91_1	I23007	homoR	homoR	hetero	homoR	homoAA	homoR	homoR	hetero	hetero	hetero	homoR
I22533	fam91_1	Fat91_1	I23007	homoR	hetero	hetero	hetero	heteroRA	homoR	homoR	hetero	hetero	homoA	hetero
I22591	fam91_1	Fat91_1	I23007	homoR	homoR	hetero	homoR	homoRR	homoR	homoR	homoR	hetero	hetero	homoR
I22674	fam91_1	Fat91_1	I23007	homoR	homoR	hetero	hetero	heteroRA	homoR	homoR	hetero	hetero	hetero	hetero
I22677	fam91_1	Fat91_1	I23007	homoR	hetero	hetero	homoR	homoAA	homoR	homoR	homoR	hetero	hetero	hetero
I22678	fam91_1	Fat91_1	I23007	homoR	hetero	homoA	hetero	heteroRA	homoR	homoR	homoR	hetero	homoA	hetero
I22680	fam91_1	Fat91_1	I23007	homoR	homoR	homoA	homoR	homoRR	homoR	homoR	hetero	hetero	homoA	homoR
I22686	fam91_1	Fat91_1	I23007	homoR	homoR	hetero	hetero	homoAA	homoR	homoR	homoR	homoR	hetero	hetero
I22687	fam91_1	Fat91_1	I23007	homoR	homoR	hetero	homoR	heteroRA	homoR	homoR	homoR	hetero	hetero	hetero
I22694	fam91_1	Fat91_1	I23007	homoR	homoR	hetero	hetero	homoAA	homoR	homoR	hetero	hetero	homoA	homoR
I22695	fam91_1	Fat91_1	I23007	homoR	hetero	hetero	hetero	homoAA	homoR	homoR	homoR	hetero	homoA	homoR
I22696	fam91_1	Fat91_1	I23007	homoR	hetero	homoA	homoR	homoRR	homoR	homoR	homoR	hetero	homoA	homoR
I22698	fam91_1	Fat91_1	I23007	homoR	hetero	hetero	hetero	heteroRA	homoR	homoR	hetero	hetero	hetero	homoR
I22699	fam91_1	Fat91_1	I23007	homoR	hetero	hetero	homoR	homoRR	homoR	homoR	homoR	hetero	homoA	homoR
I22701	fam91_1	Fat91_1	I23007	homoR	homoR	hetero	hetero	homoAA	homoR	homoR	homoR	homoR	homoA	homoR
I22704	fam91_1	Fat91_1	I23007	homoR	hetero	hetero	hetero	heteroRA	homoR	homoR	homoR	homoR	homoA	hetero
I22705	fam91_1	Fat91_1	I23007	homoR	homoR	hetero	homoR	heteroRA	homoR	homoR	homoR	hetero	hetero	hetero
I22730	fam91_1	Fat91_1	I23007	homoR	homoR	hetero	hetero	heteroRA	homoR	homoR	hetero	homoA	hetero	homoR
I22743	fam91_1	Fat91_1	I23007	homoR	homoR	homoR	homoR	heteroRA	homoR	homoR	homoR	hetero	hetero	homoR
I22744	fam91_1	Fat91_1	I23007	homoR	homoR	hetero	homoR	homoAA	homoR	homoR	homoR	homoR	homoA	hetero
I22745	fam91_1	Fat91_1	I23007	homoR	hetero	homoA	homoR	heteroRA	homoR	homoR	hetero	hetero	hetero	homoR
I22748	fam91_1	Fat91_1	I23007	homoR	homoR	homoA	homoR	heteroRA	homoR	homoR	hetero	hetero	homoA	homoR
I22750	fam91_1	Fat91_1	I23007	homoR	homoR	homoA	homoR	homoAA	homoR	homoR	hetero	hetero	hetero	homoR
I22752	fam91_1	Fat91_1	I23007	homoR	homoR	homoR	homoR	heteroRA	homoR	homoR	hetero	homoA	homoA	homoR
I22754	fam91_1	Fat91_1	I23007	homoR	homoR	homoA	homoR	heteroRA	homoR	homoR	hetero	homoR	hetero	homoR
I22756	fam91_1	Fat91_1	I23007	homoR	homoR	homoR	homoR	homoAA	homoR	homoR	homoR	homoR	homoA	homoR
I22757	fam91_1	Fat91_1	I23007	homoR	hetero	hetero	hetero	heteroRA	homoR	homoR	homoR	hetero	homoA	homoR
I22761	fam91_1	Fat91_1	I23007	homoR	hetero	hetero	homoR	homoRR	homoR	homoR	homoR	hetero	hetero	hetero
I22762	fam91_1	Fat91_1	I23007	homoR	homoR	hetero	hetero	heteroRA	homoR	homoR	hetero	homoA	homoA	hetero
I22519	fam91_2	Fat91_2	I23007	homoR	homoR	hetero	homoR	heteroRA	homoR	homoR	homoA	homoA	hetero	homoR
I22525	fam91_2	Fat91_2	I23007	homoR	homoR	homoR	homoR	heteroRA	homoR	homoR	homoR	hetero	hetero	homoR
I22526	fam91_2	Fat91_2	I23007	homoR	homoR	hetero	homoR	homoRR	homoR	homoR	homoA	homoA	hetero	homoR
I22531	fam91_2	Fat91_2	I23007	homoR	homoR	hetero	homoR	heteroRA	homoR	homoR	hetero	hetero	homoA	homoR
I22532	fam91_2	Fat91_2	I23007	homoR	homoR	homoA	homoR	homoAA	homoR	homoR	hetero	hetero	hetero	homoR
I22534	fam91_2	Fat91_2	I23007	homoR	homoR	homoA	homoR	heteroRA	homoR	homoR	homoA	hetero	hetero	homoR
I22535	fam91_2	Fat91_2	I23007	homoR	homoR	hetero	homoR	heteroRA	homoR	homoR	homoA	homoA	homoA	homoR
I22586	fam91_2	Fat91_2	I23007	homoR	homoR	homoR	homoR	homoRR	homoR	homoR	hetero	homoA	homoA	homoR
I22597	fam91_2	Fat91_2	I23007	homoR	homoR	hetero	homoR	homoRR	homoR	homoR	homoA	homoA	hetero	homoR
I22641	fam91_2	Fat91_2	I23007	homoR	homoR	hetero	homoR	heteroRA	homoR	homoR	homoA	homoA	hetero	homoR
I22643	fam91_2	Fat91_2	I23007	homoR	homoR	homoA	homoR	homoRR	homoR	homoR	homoA	homoA	homoA	homoR
I22650	fam91_2	Fat91_2	I23007	homoR	homoR	hetero	homoR	heteroRA	homoR	homoR	hetero	hetero	homoA	homoR
I22651	fam91_2	Fat91_2	I23007	homoR	homoR	homoR	homoR	heteroRA	homoR	homoR	hetero	homoA	hetero	homoR
I22656	fam91_2	Fat91_2	I23007	homoR	homoR	hetero	homoR	heteroRA	homoR	homoR	hetero	homoA	homoA	homoR
I22661	fam91_2	Fat91_2	I23007	homoR	homoR	hetero	homoR	heteroRA	homoR	homoR	hetero	homoA	homoA	homoR
I22662	fam91_2	Fat91_2	I23007	homoR	homoR	hetero	homoR	homoAA	homoR	homoR	hetero	homoA	hetero	homoR
I22665	fam91_2	Fat91_2	I23007	homoR	homoR	homoA	homoR	homoRR	homoR	homoR	hetero	homoA	hetero	homoR
I22685	fam91_2	Fat91_2	I23007	homoR	homoR	homoR	homoR	homoAA	homoR	homoR	hetero	homoA	homoA	homoR
I22688	fam91_2	Fat91_2	I23007	homoR	homoR	hetero	homoR	homoAA	homoR	homoR	hetero	homoA	homoA	homoR
I22693	fam91_2	Fat91_2	I23007	homoR	homoR	homoR	homoR	homoRR	homoR	homoR	hetero	homoA	hetero	homoR
I22731	fam91_2	Fat91_2	I23007	homoR	homoR	hetero	homoR	homoAA	homoR	homoR	homoA	homoA	homoA	homoR
I22749	fam91_2	Fat91_2	I23007	homoR	homoR	hetero	homoR	heteroRA	homoR	homoR	hetero	homoA	hetero	homoR
I22751	fam91_2	Fat91_2	I23007	homoR	homoR	hetero	homoR	homoAA	homoR	homoR	hetero	hetero	hetero	homoR
I22514	fam92_1	Fat92_1	I23009	homoR	hetero	homoA	hetero	heteroRA	homoR	homoR	homoR	homoR	homoA	homoR
I22516	fam92_1	Fat92_1	I23009	homoR	hetero	homoA	homoR	heteroRA	homoR	hetero	homoR	hetero	hetero	homoR
I22530	fam92_1	Fat92_1	I23009	homoR	homoR	hetero	homoA	homoAA	homoR	hetero	homoR	hetero	hetero	hetero
I22549	fam92_1	Fat92_1	I23009	homoR	hetero	hetero	hetero	homoRR	homoR	hetero	homoR	hetero	hetero	homoR
I22556	fam92_1	Fat92_1	I23009	homoR	homoR	hetero	homoR	homoRR	homoR	hetero	homoR	homoA	homoA	homoR
I22580	fam92_1	Fat92_1	I23009	homoR	homoR	homoA	homoA	homoRR	homoR	hetero	homoR	hetero	homoR	hetero
I22633	fam92_1	Fat92_1	I23009	homoR	homoR	hetero	homoR	homoAA	homoR	hetero	homoR	homoR	hetero	homoR
I22673	fam92_1	Fat92_1	I23009	homoR	hetero	hetero	homoR	heteroRA	homoR	homoR	homoR	hetero	hetero	hetero
I22679	fam92_1	Fat92_1	I23009	homoR	homoR	homoA	hetero	heteroRA	homoR	homoR	homoR	hetero	homoA	homoR
I22692	fam92_1	Fat92_1	I23009	homoR	homoR	hetero	hetero	heteroRA	homoR	hetero	homoR	hetero	homoR	hetero
I22697	fam92_1	Fat92_1	I23009	homoR	homoR	homoA	hetero	heteroRA	homoR	hetero	homoR	homoR	homoA	hetero
I22700	fam92_1	Fat92_1	I23009	homoR	homoR	homoA	hetero	homoRR	homoR	homoR	homoR	hetero	hetero	homoR
I22703	fam92_1	Fat92_1	I23009	homoR	hetero	hetero	homoR	homoRR	homoR	hetero	homoR	hetero	homoA	homoR
I22714	fam92_1	Fat92_1	I23009	homoR	homoR	hetero	homoA	heteroRA	homoR	hetero	homoR	hetero	hetero	homoR
I22755	fam92_1	Fat92_1	I23009	homoR	hetero	homoA	homoR	homoAA	homoR	hetero	homoR	hetero	hetero	homoR
I22759	fam92_1	Fat92_1	I23009	homoR	hetero	homoR	homoA	heteroRA	homoR	hetero	homoR	hetero	hetero	homoR
I22760	fam92_1	Fat92_1	I23009	homoR	homoR	hetero	hetero	heteroRA	homoR	hetero	homoR	homoR	homoA	homoR
I22517	fam92_2	I23010	I23009	homoR	homoR	hetero	homoR	heteroRB	hetero	hetero	homoR	hetero	hetero	hetero
I22518	fam92_2	I23010	I23009	homoR	homoR	homoA	homoR	heteroRB	hetero	hetero	homoR	homoA	hetero	homoR
I22524	fam92_2	I23010	I23009	homoR	homoR	homoA	homoR	heteroRA	hetero	hetero	homoR	hetero	hetero	homoR
I22536	fam92_2	I23010	I23009	homoR	homoR	homoA	homoR	homoRR	homoR	homoR	homoR	hetero	hetero	hetero
I22547	fam92_2	I23010	I23009	hetero	homoR	hetero	homoR	heteroAB	hetero	hetero	homoR	hetero	hetero	hetero
I22553	fam92_2	I23010	I23009	homoR	homoR	homoR	homoR	heteroRB	homoR	homoR	homoR	hetero	homoR	homoR
I22560	fam92_2	I23010	I23009	homoR	homoR	homoA	hetero	heteroAB	homoR	hetero	homoR	homoA	hetero	hetero
I22567	fam92_2	I23010	I23009	hetero	homoR	homoA	homoR	heteroRB	homoR	homoR	homoR	hetero	hetero	homoR
I22572	fam92_2	I23010	I23009	homoR	homoR	homoR	homoR	heteroRA	hetero	homoR	homoR	homoA	hetero	hetero
I22576	fam92_2	I23010	I23009	hetero	homoR	hetero	hetero	heteroRA	hetero	hetero	homoR	hetero	homoA	hetero
I22577	fam92_2	I23010	I23009	hetero	homoR	homoR	homoR	homoRR	hetero	homoR	homoR	homoA	hetero	hetero
I22581	fam92_2	I23010	I23009	hetero	homoR	hetero	homoR	homoRR	hetero	homoR	homoR	hetero	hetero	homoR
I22584	fam92_2	I23010	I23009	hetero	homoR	homoA	hetero	heteroRB	homoR	homoR	homoR	homoR	homoR	hetero
I22602	fam92_2	I23010	I23009	hetero	homoR	homoA	hetero	heteroRB	hetero	hetero	homoR	homoA	hetero	hetero
I22618	fam92_2	I23010	I23009	homoR	homoR	hetero	hetero	homoRR	homoR	hetero	homoR	hetero	homoR	homoR
I22619	fam92_2	I23010	I23009	hetero	homoR	homoR	homoR	homoRR	hetero	homoR	homoR	hetero	homoA	homoR
I22627	fam92_2	I23010	I23009	hetero	homoR	hetero	hetero	heteroAB	hetero	hetero	homoR	homoA	homoR	hetero
I22632	fam92_2	I23010	I23009	hetero	homoR	homoA	hetero	heteroRB	hetero	homoR	homoR	hetero	hetero	homoR
I22676	fam92_2	I23010	I23009	hetero	homoR	homoA	homoR	homoRR	homoR	hetero	homoR	homoA	hetero	homoR
I22681	fam92_2	I23010	I23009	hetero	homoR	homoR	hetero	homoRR	homoR	homoR	homoR	hetero	homoA	hetero
I22682	fam92_2	I23010	I23009	hetero	homoR	hetero	homoR	homoRR	hetero	homoR	homoR	hetero	hetero	homoR
I22683	fam92_2	I23010	I23009	hetero	homoR	hetero	homoR	heteroRB	hetero	homoR	homoR	homoA	hetero	hetero
I22689	fam92_2	I23010	I23009	homoR	homoR	hetero	homoR	heteroAB	homoR	hetero	homoR	hetero	homoA	homoR
I22690	fam92_2	I23010	I23009	hetero	homoR	homoA	homoR	heteroAB	homoR	homoR	homoR	hetero	hetero	hetero
I22691	fam92_2	I23010	I23009	hetero	homoR	homoA	homoR	heteroRA	homoR	homoR	homoR	hetero	homoA	hetero
I22702	fam92_2	I23010	I23009	homoR	homoR	hetero	homoR	heteroRB	homoR	hetero	homoR	hetero	homoR	homoR
I22706	fam92_2	I23010	I23009	homoR	homoR	homoA	homoR	heteroRB	homoR	hetero	homoR	hetero	hetero	hetero
I22713	fam92_2	I23010	I23009	hetero	homoR	homoR	homoR	heteroRB	hetero	homoR	homoR	homoR	hetero	hetero
I22719	fam92_2	I23010	I23009	homoR	homoR	hetero	hetero	heteroRA	hetero	hetero	homoR	hetero	hetero	hetero
I22721	fam92_2	I23010	I23009	homoR	homoR	hetero	hetero	heteroAB	hetero	homoR	homoR	homoR	homoR	hetero
I22723	fam92_2	I23010	I23009	hetero	homoR	hetero	hetero	homoRR	hetero	hetero	homoR	homoA	homoA	homoR
I22726	fam92_2	I23010	I23009	hetero	homoR	homoR	hetero	homoRR	homoR	homoR	homoR	hetero	hetero	hetero
I22728	fam92_2	I23010	I23009	homoR	homoR	homoA	homoR	heteroRA	homoR	homoR	homoR	homoR	homoR	hetero
I22737	fam92_2	I23010	I23009	hetero	homoR	hetero	homoR	heteroAB	homoR	homoR	homoR	hetero	hetero	hetero
I22742	fam92_2	I23010	I23009	hetero	homoR	hetero	hetero	heteroRA	homoR	homoR	homoR	homoR	homoA	hetero
I22746	fam92_2	I23010	I23009	homoR	homoR	homoA	homoR	heteroRB	hetero	homoR	homoR	homoA	homoA	hetero
I22747	fam92_2	I23010	I23009	homoR	homoR	homoR	homoR	homoRR	hetero	homoR	homoR	homoA	hetero	hetero
I22753	fam92_2	I23010	I23009	hetero	homoR	homoA	hetero	heteroRB	homoR	hetero	homoR	hetero	homoA	hetero
I22758	fam92_2	I23010	I23009	homoR	homoR	homoR	hetero	heteroAB	homoR	hetero	homoR	hetero	homoR	hetero
I22763	fam92_2	I23010	I23009	homoR	homoR	homoA	hetero	homoRR	homoR	hetero	homoR	homoA	hetero	hetero
I22764	fam92_2	I23010	I23009	hetero	homoR	homoR	homoR	heteroAB	hetero	hetero	homoR	hetero	homoA	hetero
I22537	fam93_1	I23014	Mot93_1	hetero	homoR	hetero	homoR	homoRR	homoR	homoR	homoA	hetero	hetero	hetero
I22551	fam93_1	I23014	Mot93_1	hetero	homoR	homoR	homoR	homoAA	hetero	homoR	homoA	homoA	homoA	hetero
I22563	fam93_1	I23014	Mot93_1	hetero	hetero	hetero	homoR	heteroRA	hetero	homoR	hetero	homoA	homoR	homoR
I22564	fam93_1	I23014	Mot93_1	homoR	homoR	homoA	homoR	homoRR	homoR	homoR	homoA	homoA	hetero	homoR
I22568	fam93_1	I23014	Mot93_1	hetero	homoR	homoR	homoR	homoRR	homoR	homoR	homoR	homoA	hetero	homoR
I22571	fam93_1	I23014	Mot93_1	hetero	homoR	homoR	homoR	homoRR	hetero	homoR	hetero	hetero	hetero	hetero
I22593	fam93_1	I23014	Mot93_1	homoR	hetero	homoA	homoR	homoRR	homoR	homoR	homoA	homoA	hetero	hetero
I22594	fam93_1	I23014	Mot93_1	homoR	homoR	hetero	homoR	heteroRA	hetero	homoR	homoA	homoA	homoR	hetero
I22598	fam93_1	I23014	Mot93_1	homoR	homoR	hetero	homoR	homoRR	homoR	homoR	homoA	homoA	hetero	hetero
I22604	fam93_1	I23014	Mot93_1	hetero	homoR	homoR	homoR	homoRR	hetero	homoR	homoA	hetero	homoR	hetero
I22613	fam93_1	I23014	Mot93_1	hetero	homoR	homoR	homoR	homoAA	homoR	homoR	homoA	homoA	hetero	hetero
I22615	fam93_1	I23014	Mot93_1	homoR	hetero	hetero	homoR	heteroRA	homoR	homoR	homoA	homoA	hetero	hetero
I22638	fam93_1	I23014	Mot93_1	hetero	hetero	homoA	homoR	homoRR	hetero	homoR	homoA	homoA	hetero	homoA
I22639	fam93_1	I23014	Mot93_1	hetero	homoR	hetero	homoR	homoRR	homoR	homoR	homoA	homoA	hetero	homoR
I22645	fam93_1	I23014	Mot93_1	hetero	homoR	homoR	homoR	heteroRA	homoR	homoR	homoA	homoA	hetero	homoR
I22653	fam93_1	I23014	Mot93_1	hetero	homoR	homoA	homoR	homoRR	homoR	homoR	homoA	homoA	hetero	homoR
I22654	fam93_1	I23014	Mot93_1	homoR	homoR	hetero	homoR	homoRR	homoR	homoR	hetero	homoA	hetero	hetero
I22655	fam93_1	I23014	Mot93_1	homoR	homoR	hetero	homoR	heteroRA	hetero	homoR	homoA	homoA	hetero	homoA
I22657	fam93_1	I23014	Mot93_1	hetero	hetero	homoA	homoR	homoRR	hetero	homoR	hetero	homoA	hetero	hetero
I22658	fam93_1	I23014	Mot93_1	hetero	homoR	hetero	homoR	homoRR	hetero	homoR	homoA	homoA	hetero	hetero
I22672	fam93_1	I23014	Mot93_1	homoR	hetero	hetero	homoR	heteroRA	homoR	homoR	homoA	homoA	hetero	hetero
I22720	fam93_1	I23014	Mot93_1	homoR	homoR	hetero	homoR	heteroRA	homoR	homoR	hetero	homoA	hetero	hetero
I22727	fam93_1	I23014	Mot93_1	hetero	hetero	homoA	homoR	heteroRA	homoR	homoR	homoA	hetero	hetero	homoR
I22734	fam93_1	I23014	Mot93_1	hetero	homoR	hetero	homoR	homoRR	homoR	homoR	homoA	homoA	hetero	hetero
I22738	fam93_1	I23014	Mot93_1	homoR	homoR	hetero	homoR	heteroRA	hetero	homoR	homoA	hetero	hetero	hetero
I22538	fam93_2	I23014	Mot93_2	hetero	hetero	hetero	homoR	homoAA	hetero	homoR	hetero	homoA	homoR	homoA
I22541	fam93_2	I23014	Mot93_2	homoR	hetero	homoA	homoR	heteroRA	homoR	homoR	homoA	hetero	homoA	homoA
I22543	fam93_2	I23014	Mot93_2	hetero	hetero	homoA	homoR	heteroRA	homoR	homoR	homoR	hetero	homoR	hetero
I22548	fam93_2	I23014	Mot93_2	hetero	homoR	homoR	homoR	heteroRA	homoR	homoR	hetero	hetero	homoR	hetero
I22550	fam93_2	I23014	Mot93_2	homoR	homoR	hetero	homoR	homoRR	homoR	homoR	hetero	homoA	hetero	homoR
I22552	fam93_2	I23014	Mot93_2	homoR	hetero	homoR	homoR	heteroRA	hetero	homoR	hetero	hetero	homoR	homoA
I22554	fam93_2	I23014	Mot93_2	homoR	hetero	homoA	homoR	homoRR	homoR	homoR	hetero	hetero	homoR	homoR
I22555	fam93_2	I23014	Mot93_2	homoR	hetero	hetero	homoR	homoAA	hetero	homoR	hetero	hetero	hetero	hetero
I22569	fam93_2	I23014	Mot93_2	homoR	homoR	hetero	homoR	heteroRA	homoR	homoR	hetero	hetero	hetero	hetero
I22573	fam93_2	I23014	Mot93_2	homoR	homoR	hetero	homoR	heteroRA	homoR	homoR	hetero	hetero	homoA	homoA
I22574	fam93_2	I23014	Mot93_2	homoR	homoR	hetero	homoR	homoRR	hetero	homoR	hetero	homoA	homoR	homoA
I22575	fam93_2	I23014	Mot93_2	homoR	hetero	homoR	homoR	homoAA	homoR	homoR	hetero	hetero	hetero	hetero
I22579	fam93_2	I23014	Mot93_2	homoR	homoR	homoR	homoR	homoAA	homoR	homoR	hetero	homoA	homoR	hetero
I22585	fam93_2	I23014	Mot93_2	hetero	homoR	hetero	homoR	heteroRA	homoR	homoR	hetero	homoA	homoR	hetero
I22590	fam93_2	I23014	Mot93_2	hetero	hetero	homoA	homoR	homoRR	hetero	homoR	hetero	hetero	homoR	homoA
I22600	fam93_2	I23014	Mot93_2	hetero	homoR	homoR	homoR	homoRR	hetero	homoR	homoR	hetero	hetero	homoA
I22601	fam93_2	I23014	Mot93_2	hetero	homoR	hetero	homoR	heteroRA	homoR	homoR	hetero	hetero	homoA	homoA
I22607	fam93_2	I23014	Mot93_2	homoR	homoR	hetero	homoR	homoAA	homoR	homoR	hetero	hetero	hetero	homoA
I22614	fam93_2	I23014	Mot93_2	hetero	homoR	hetero	homoR	homoAA	homoR	homoR	homoA	homoA	hetero	hetero
I22617	fam93_2	I23014	Mot93_2	hetero	homoR	homoA	homoR	heteroRA	homoR	homoR	homoR	hetero	homoA	homoA
I22620	fam93_2	I23014	Mot93_2	hetero	homoR	hetero	homoR	heteroRA	homoR	homoR	homoA	homoA	homoA	homoA
I22621	fam93_2	I23014	Mot93_2	hetero	hetero	homoA	homoR	heteroRA	homoR	homoR	homoR	hetero	hetero	hetero
I22634	fam93_2	I23014	Mot93_2	homoR	homoR	homoR	homoR	homoRR	hetero	homoR	homoA	hetero	hetero	hetero
I22642	fam93_2	I23014	Mot93_2	homoR	homoR	homoR	homoR	heteroRA	hetero	homoR	hetero	hetero	homoR	hetero
I22652	fam93_2	I23014	Mot93_2	hetero	hetero	homoA	homoR	heteroRA	hetero	homoR	homoR	homoA	hetero	homoA
I22660	fam93_2	I23014	Mot93_2	homoR	hetero	hetero	homoR	heteroRA	hetero	homoR	hetero	homoA	homoA	homoA
I22667	fam93_2	I23014	Mot93_2	homoR	homoR	homoR	homoR	homoRR	hetero	homoR	hetero	hetero	hetero	homoR
I22712	fam93_2	I23014	Mot93_2	homoR	hetero	homoA	homoR	heteroRA	hetero	homoR	hetero	homoA	homoR	homoR
I22732	fam93_2	I23014	Mot93_2	hetero	homoR	homoA	homoR	homoRR	hetero	homoR	homoR	homoA	hetero	homoA
I22739	fam93_2	I23014	Mot93_2	hetero	homoR	homoR	homoR	heteroRA	hetero	homoR	hetero	hetero	homoR	hetero
I22768	fam93_2	I23014	Mot93_2	homoR	homoR	homoR	homoR	homoRR	homoR	homoR	homoA	hetero	hetero	hetero
I22771	fam93_2	I23014	Mot93_2	hetero	hetero	hetero	homoR	homoRR	hetero	homoR	homoR	homoA	homoR	homoR
I22539	fam93_3	I23014	Mot93_3	hetero	homoR	homoR	homoR	heteroRA	hetero	homoR	homoR	hetero	hetero	homoA
I22542	fam93_3	I23014	Mot93_3	hetero	hetero	homoA	homoR	homoRR	hetero	homoR	hetero	hetero	homoA	hetero
I22544	fam93_3	I23014	Mot93_3	hetero	hetero	hetero	homoR	homoRR	homoR	homoR	homoA	homoA	hetero	hetero
I22558	fam93_3	I23014	Mot93_3	hetero	hetero	hetero	homoR	heteroRA	hetero	homoR	homoR	homoA	homoA	homoA
I22562	fam93_3	I23014	Mot93_3	hetero	homoR	homoR	homoR	heteroRA	homoR	homoR	homoA	homoA	hetero	homoA
I22570	fam93_3	I23014	Mot93_3	hetero	homoR	hetero	homoR	heteroRA	hetero	homoR	hetero	hetero	hetero	hetero
I22578	fam93_3	I23014	Mot93_3	hetero	hetero	hetero	homoR	heteroRA	hetero	homoR	homoR	homoA	homoA	homoA
I22589	fam93_3	I23014	Mot93_3	homoR	homoR	homoR	homoR	heteroRA	homoR	homoR	homoR	hetero	homoA	hetero
I22595	fam93_3	I23014	Mot93_3	hetero	hetero	hetero	homoR	homoRR	hetero	homoR	hetero	hetero	homoA	hetero
I22596	fam93_3	I23014	Mot93_3	homoR	homoR	hetero	homoR	heteroRA	homoR	homoR	hetero	hetero	homoR	homoR
I22605	fam93_3	I23014	Mot93_3	hetero	hetero	homoA	homoR	homoRR	hetero	homoR	homoR	homoA	homoA	hetero
I22606	fam93_3	I23014	Mot93_3	homoR	homoR	hetero	homoR	heteroRA	homoR	homoR	hetero	homoA	hetero	homoA
I22622	fam93_3	I23014	Mot93_3	hetero	homoR	hetero	homoR	heteroRA	hetero	homoR	homoR	hetero	homoA	hetero
I22628	fam93_3	I23014	Mot93_3	homoR	hetero	homoR	homoR	homoRR	hetero	homoR	homoR	hetero	homoA	homoA
I22636	fam93_3	I23014	Mot93_3	hetero	homoR	hetero	homoR	heteroRA	hetero	homoR	homoR	homoA	homoA	homoA
I22637	fam93_3	I23014	Mot93_3	hetero	homoR	hetero	homoR	heteroRA	hetero	homoR	hetero	hetero	homoR	homoA
I22648	fam93_3	I23014	Mot93_3	homoR	homoR	homoA	homoR	heteroRA	homoR	homoR	hetero	hetero	homoR	homoA
I22708	fam93_3	I23014	Mot93_3	hetero	homoR	homoR	homoR	homoAA	hetero	homoR	homoR	hetero	hetero	homoA
I22715	fam93_3	I23014	Mot93_3	hetero	homoR	hetero	homoR	heteroRA	homoR	homoR	homoA	hetero	homoR	hetero
I22718	fam93_3	I23014	Mot93_3	homoR	homoR	homoA	homoR	homoAA	hetero	homoR	homoR	homoA	homoA	homoA
I22735	fam93_3	I23014	Mot93_3	homoR	homoR	hetero	homoR	homoRR	hetero	homoR	homoR	hetero	hetero	homoA
I22740	fam93_3	I23014	Mot93_3	hetero	homoR	homoA	homoR	homoRR	homoR	homoR	hetero	hetero	homoR	homoA
I22769	fam93_3	I23014	Mot93_3	homoR	hetero	homoR	homoR	homoRR	homoR	homoR	homoR	hetero	homoA	homoA
I22557	fam93_4	I23014	Mot93_4	homoR	homoR	homoA	homoR	homoAA	homoR	homoR	hetero	homoA	hetero	homoA
I22565	fam93_4	I23014	Mot93_4	homoR	hetero	homoA	homoR	heteroRA	hetero	homoR	hetero	hetero	homoA	hetero
I22583	fam93_4	I23014	Mot93_4	hetero	homoR	hetero	homoR	homoAA	homoR	homoR	homoR	homoA	hetero	homoA
I22599	fam93_4	I23014	Mot93_4	homoR	homoR	hetero	homoR	heteroRA	hetero	homoR	homoR	homoA	hetero	homoA
I22603	fam93_4	I23014	Mot93_4	hetero	homoR	homoA	homoR	heteroRA	hetero	homoR	hetero	homoA	hetero	hetero
I22608	fam93_4	I23014	Mot93_4	homoR	homoR	homoA	homoR	homoAA	homoR	homoR	hetero	homoA	hetero	homoA
I22610	fam93_4	I23014	Mot93_4	homoR	hetero	homoR	homoR	heteroRA	homoR	homoR	hetero	hetero	hetero	homoA
I22612	fam93_4	I23014	Mot93_4	hetero	homoR	homoA	homoR	heteroRA	homoR	homoR	homoR	hetero	homoA	homoA
I22624	fam93_4	I23014	Mot93_4	hetero	homoR	homoA	homoR	homoAA	homoR	homoR	hetero	hetero	homoA	hetero
I22625	fam93_4	I23014	Mot93_4	hetero	homoR	homoA	homoR	heteroRA	homoR	homoR	hetero	hetero	hetero	hetero
I22635	fam93_4	I23014	Mot93_4	hetero	homoR	homoR	homoR	homoAA	homoR	homoR	hetero	hetero	homoA	homoR
I22640	fam93_4	I23014	Mot93_4	homoR	homoR	hetero	homoR	homoRR	hetero	homoR	hetero	hetero	hetero	hetero
I22644	fam93_4	I23014	Mot93_4	homoR	hetero	homoA	homoR	heteroRA	homoR	homoR	homoR	homoA	hetero	hetero
I22646	fam93_4	I23014	Mot93_4	homoR	homoR	homoA	homoR	heteroRA	homoR	homoR	hetero	homoA	homoR	hetero
I22649	fam93_4	I23014	Mot93_4	hetero	homoR	homoR	homoR	heteroRA	homoR	homoR	hetero	homoA	hetero	homoA
I22668	fam93_4	I23014	Mot93_4	homoR	homoR	homoA	homoR	homoRR	homoR	homoR	hetero	homoA	hetero	hetero
I22670	fam93_4	I23014	Mot93_4	hetero	homoR	hetero	homoR	heteroRA	homoR	homoR	homoR	homoA	homoR	hetero
I22671	fam93_4	I23014	Mot93_4	hetero	homoR	homoR	homoR	heteroRA	homoR	homoR	homoR	hetero	homoA	homoA
I22707	fam93_4	I23014	Mot93_4	hetero	homoR	homoA	homoR	homoAA	hetero	homoR	homoA	homoA	homoA	hetero
I22710	fam93_4	I23014	Mot93_4	hetero	homoR	hetero	homoR	heteroRA	hetero	homoR	hetero	hetero	homoA	hetero
I22711	fam93_4	I23014	Mot93_4	hetero	hetero	homoA	homoR	homoAA	homoR	homoR	hetero	homoA	homoA	hetero
I22716	fam93_4	I23014	Mot93_4	homoR	homoR	homoA	homoR	homoAA	homoR	homoR	homoR	homoA	homoR	homoA
I22729	fam93_4	I23014	Mot93_4	hetero	hetero	hetero	homoR	heteroRA	hetero	homoR	homoR	homoA	homoA	homoA
I22733	fam93_4	I23014	Mot93_4	homoR	homoR	homoA	homoR	heteroRA	homoR	homoR	hetero	homoA	hetero	homoA
I22766	fam93_4	I23014	Mot93_4	homoR	hetero	hetero	homoR	homoAA	homoR	homoR	hetero	hetero	hetero	hetero
I22767	fam93_4	I23014	Mot93_4	homoR	homoR	hetero	homoR	homoAA	homoR	homoR	homoR	homoA	hetero	hetero
I22770	fam93_4	I23014	Mot93_4	hetero	hetero	hetero	homoR	heteroRA	hetero	homoR	hetero	homoA	hetero	homoA
I22773	fam93_4	I23014	Mot93_4	homoR	homoR	hetero	homoR	heteroRA	hetero	homoR	homoR	hetero	hetero	homoA
I22774	fam93_4	I23014	Mot93_4	hetero	homoR	homoA	homoR	homoAA	hetero	homoR	hetero	homoA	hetero	homoA
I22561	fam93_5	I23014	Mot93_5	hetero	homoR	homoR	homoR	heteroRA	homoR	homoR	hetero	homoA	homoR	hetero
I22582	fam93_5	I23014	Mot93_5	hetero	hetero	hetero	homoR	homoAA	homoR	homoR	homoR	hetero	homoR	homoR
I22587	fam93_5	I23014	Mot93_5	homoR	hetero	hetero	homoR	homoRR	homoR	homoR	homoR	homoA	homoA	hetero
I22588	fam93_5	I23014	Mot93_5	hetero	hetero	hetero	homoR	heteroRA	hetero	homoR	hetero	homoA	hetero	homoA
I22592	fam93_5	I23014	Mot93_5	homoR	homoR	hetero	homoR	homoAA	homoR	homoR	homoR	hetero	homoA	hetero
I22611	fam93_5	I23014	Mot93_5	homoR	hetero	hetero	homoR	heteroRA	hetero	homoR	homoR	homoA	homoR	homoA
I22623	fam93_5	I23014	Mot93_5	hetero	homoR	homoR	homoR	heteroRA	homoR	homoR	hetero	hetero	homoR	homoA
I22626	fam93_5	I23014	Mot93_5	hetero	homoR	hetero	homoR	homoAA	hetero	homoR	hetero	homoA	hetero	homoA
I22629	fam93_5	I23014	Mot93_5	homoR	hetero	homoR	homoR	homoRR	homoR	homoR	hetero	homoA	hetero	homoA
I22630	fam93_5	I23014	Mot93_5	homoR	hetero	hetero	homoR	homoAA	homoR	homoR	hetero	homoA	homoR	homoR
I22631	fam93_5	I23014	Mot93_5	homoR	homoR	hetero	homoR	heteroRA	homoR	homoR	homoR	homoA	homoR	homoA
I22647	fam93_5	I23014	Mot93_5	homoR	homoR	hetero	homoR	homoAA	hetero	homoR	hetero	homoA	hetero	homoA
I22659	fam93_5	I23014	Mot93_5	hetero	homoR	hetero	homoR	heteroRA	homoR	homoR	hetero	homoA	hetero	homoA
I22663	fam93_5	I23014	Mot93_5	hetero	hetero	homoA	homoR	homoAA	hetero	homoR	hetero	hetero	homoR	homoR
I22709	fam93_5	I23014	Mot93_5	hetero	homoR	hetero	homoR	heteroRA	hetero	homoR	hetero	homoA	homoA	homoR
I22717	fam93_5	I23014	Mot93_5	hetero	homoR	hetero	homoR	heteroRA	hetero	homoR	hetero	homoA	homoR	hetero
I22724	fam93_5	I23014	Mot93_5	hetero	homoR	hetero	homoR	heteroRA	hetero	homoR	hetero	hetero	hetero	homoA
I22725	fam93_5	I23014	Mot93_5	homoR	homoR	hetero	homoR	heteroRA	hetero	homoR	hetero	homoA	hetero	hetero
I22736	fam93_5	I23014	Mot93_5	homoR	homoR	hetero	homoR	homoAA	homoR	homoR	homoR	hetero	homoR	hetero
I22741	fam93_5	I23014	Mot93_5	homoR	hetero	hetero	homoR	homoRR	homoR	homoR	hetero	homoA	homoA	homoA
I22765	fam93_5	I23014	Mot93_5	hetero	homoR	homoA	homoR	homoAA	homoR	homoR	hetero	homoA	homoA	homoR
I22772	fam93_5	I23014	Mot93_5	hetero	homoR	homoR	homoR	homoRR	homoR	homoR	hetero	hetero	homoR	hetero

## Sheet: Table_S3
Table S3: Correpondence of linkage groups (LG) of the previous linkage map (Westram et al., 2018, doi: ﻿10.1002/evl3.74) and the map presented in this study. Given are the proportions (in %) of markers on common contigs of each LG in the new map (in rows) that were assigned to LGs in the previous map. All LGs in our new map corresponded well with one of the previous LGs.
		Linkage groups previous map
		1	2	3	4	5	6	7	8	9	10	11	12	13	14	15	16	17
Linkage group QTL map	1	0	0	0	0.06	0	0.62	0	0	0	0	0	98.92	0	0	0.4	0	0
	2	0	99.91	0.02	0.07	0	0	0	0	0	0	0	0	0	0	0	0	0
	3	99.72	0.02	0.19	0.04	0	0	0.02	0	0	0	0	0	0	0	0.02	0	0
	4	0	0	99.89	0	0	0.04	0	0	0.08	0	0	0	0	0	0	0	0
	5	0.5	0	0.12	0	0	0.06	0	0	0	0	0	0	0	0	0	0	99.32
	6	0	0.13	0	1.54	0	96.93	0	0	0	0	0	0	0	0	0	0	1.41
	7	0	0	0.17	99.62	0	0.17	0	0	0	0	0	0	0	0	0	0.04	0
	8	0	0	0	0	0	0	99.57	0	0	0	0	0.05	0	0	0.38	0	0
	9	0	0	0	0	0	0	0	0	100	0	0	0	0	0	0	0	0
	10	0	0.16	0	0	0	0	0	0	0	0	0	0	0	99.84	0	0	0
	11	0	0.27	0	0.2	0	0	0	0	0	99.53	0	0	0	0	0	0	0
	12	0.09	0	0	0.05	99.63	0.23	0	0	0	0	0	0	0	0	0	0	0
	13	0.21	0	0	0	0	1.26	0	0	0	0	0	0	98.18	0	0.35	0	0
	14	0.49	0	0	0	0	0	0	0	0	0	0	0	0	0	99.51	0	0
	15	0	0	0	0.09	0	0	0	0	0	0	99.81	0	0	0	0	0	0.09
	16	0	0	0	0.4	0	0	0	99.5	0	0	0	0	0	0	0.1	0	0
	17	0.62	0	0	0	0	0	0	0	0	0	0.47	0	0	0	0.16	98.75	0

## Sheet: Table_S4
	Trait	LG	Position (cM)	lower CI	higher CI	LOD	P-value	threshold	variance explained	N observations
Size	shell thickness	6	20.105	5.218	31.629	3.82711	0.079	4.05	0.0461517	373
	weight	6	9	0	25.7235	4.16789	0.031	3.9	0.0500258	374
	shell length	6	10	0	25.4215	3.8501	0.063	3.99	0.0461807	375
Shape	height growth	17	31.7835	28.7575	32.992	4.1594	0.028	3.93	0.0496677	376
	width growth	17	64.3955	30.5725	67.1545	4.02144	0.053	4.03	0.0480604	376
	aperture position radial	17	64.0925	50.2725	67.1545	6.15814	0.001	3.89	0.0726494	376
	aperture size	12	73.2185	61.3385	73.431	3.11593	0.242	3.96	0.0374442	376
		17	28.7575	31.3305	47.0925	3.18017	0.212		0.0382013
	aperture shape (=extension)	6	18.59	0.749	27.6925	4.35628	0.023	4.05	0.0519564	376
	relative thickness	2	13.2575	10.4605	55.2565	3.27413	0.183	3.97	0.0393075	376
		6	26.0265	15.109	52.1715	3.07381	0.261		0.0369476
Colour	rgb values analysed as multivariate trait	6	16.0165	0	18.59	3.95834	0.04	3.86	0.0476959	373
		17	41.3235	23.46	45.87	6.20115	< 0.001		0.0737039
Sex	sex	9	63.966	52.448	65.471	3.05931	0.246	3.84	0.0376612	367
		12	37.048	35.684	37.955	26.9139	< 0.001		0.286605
		15	50.5925	29.9175	67.504	3.12005	0.229		0.0383943

## Sheet: Table_S5
Table S5: Results of variance partitioning across linkage groups. Shown are proportions of the total phenotypic variance explained by each linkage group (LG) with standard errors in brackets. Significant estimates are shown in bold. Size of each linkage group is given as number of markers (N marker) and length (based on our linkage map (cM) and summed length of assigned contigs in (Mb)). h2 gives…
	LG1	LG2	LG3	LG4	LG5	LG6	LG7	LG8	LG9	LG10	LG11	LG12	LG13	LG14	LG15	LG16	LG17
N marker	2077	2098	1424	1142	1018	1191	1126	682	1081	1043	703	2145	799	1050	726	508	1395
Length (cM)	84.1	80.5	78.4	62.7	58.3	69.1	60.6	66	65.5	60.7	75.3	73.4	55.4	34.6	68.1	70	67.2
Length (Mb)	177.82	208.71	120.93	102.99	86.68	106.71	92.88	43.46	73.91	84.65	51.07	187.86	63.72	75.03	56	32	127.53	h2	correlation variance explained and LG length
Weight	0.005 (0.023)	0.007 (0.027)	0.000 (0.000)	0.023 (0.036)	0.096 (0.084)	0.130 (0.072)	0.000 (0.000)	0.000 (0.000)	0.000 (0.000)	0.005 (0.02)	0.000 (0.000)	0.000 (0.000)	0.003 (0.021)	0.064 (0.051)	0.000 (0.000)	0.000 (0.000)	0.049 (0.046)	0.67 (0.086)	0.19
Shell Length	0.022 (0.034)	0.000 (0.000)	0.002 (0.023)	0.016 (0.032)	0.168 (0.098)	0.110 (0.065)	0.000 (0.000)	0.000 (0.000)	0.000 (0.000)	0.000 (0.000)	0.000 (0.000)	0.101 (0.073)	0.0297 (0.037)	0.0236 (0.028)	0.000 (0.000)	0.00985 (0.029)	0.0216 (0.037)	0.592 (0.094)	0.57
Thickness	0.013 (0.026)	0.023 (0.033)	0.000 (0.000)	0.026 (0.039)	0.03 (0.04)	0.167 (0.079)	0.022 (0.04)	0.011 (0.031)	0.044 (0.037)	0.000 (0.000)	0.000 (0.000)	0.088 (0.069)	0.000 (0.000)	0.009 (0.014)	0.000 (0.000)	0.000 (0.000)	0.076 (0.062)	0.65 (0.086)	0.32
Height Growth	0.024 (0.036)	0.087 (0.053)	0.007 (0.021)	0.015 (0.026)	0.064 (0.047)	0.006 (0.015)	0.000 (0.000)	0.024 (0.034)	0.000 (0.000)	0.005 (0.017)	0.000 (0.000)	0.135 (0.071)	0.012 (0.02)	0.000 (0.000)	0.003 (0.019)	0.036 (0.039)	0.000 (0.000)	0.565 (0.091)	0.24
Width Growth	0.047 (0.046)	0.088 (0.049)	0.000 (0.000)	0.021 (0.028)	0.067 (0.049)	0.001 (0.012)	0.000 (0.000)	0.000 (0.000)	0.000 (0.000)	0.000 (0.000)	0.000 (0.000)	0.127 (0.065)	0.000 (0.000)	0.000 (0.000)	0.02 (0.025)	0.000 (0.000)	0.074 (0.055)	0.573 (0.09)	0.5
Aperture Position	0.081 (0.056)	0.032 (0.029)	0.000 (0.000)	0.015 (0.024)	0.05 (0.042)	0.000 (0.000)	0.000 (0.000)	0.000 (0.000)	0.011 (0.024)	0.103 (0.061)	0.000 (0.000)	0.114 (0.066)	0.000 (0.000)	0.022 (0.022)	0.015 (0.024)	0.004 (0.02)	0.162 (0.076)	0.529 (0.091)	0.57
Aperture Size	0.043 (0.044)	0.038 (0.035)	0 .000 (0.000)	0.041 (0.039)	0.135 (0.066)	0.001 (0.011)	0 .000 (0.000)	0.023 (0.034)	0 .000 (0.000)	0 .000 (0.000)	0 .000 (0.000)	0.132 (0.064)	0 .000 (0.000)	0 .000 (0.000)	0.036 (0.03)	0 .000 (0.000)	0 .000 (0.000)	0.572 (0.09)	0.42
Aperture Shape	0.024 (0.030)	0 .000 (0.000)	0.007 (0.024)	0 (0.026)	0.132 (0.081)	0.047 (0.038)	0 .000 (0.000)	0.007 (0.022)	0.01 (0.026)	0 .000 (0.000)	0 .000 (0.000)	0.098 (0.06)	0 .000 (0.000)	0 .000 (0.000)	0.006 (0.021)	0 .000 (0.000)	0.03 (0.035)	0.31 (0.10)	0.38196
Relative Thickness	0.036 (0.035)	0.032 (0.03)	0.008 (0.019)	0.04 (0.039)	0.014 (0.023)	0.091 (0.062)	0.035 (0.045)	0 .000 (0.000)	0.063 (0.042)	0.008 (0.023)	0.017 (0.027)	0.044 (0.045)	0 .000 (0.000)	0 .000 (0.000)	0.002 (0.018)	0.007 (0.021)	0.168 (0.086)	0.452 (0.09)	0.63
Bold Score	0.012 (0.026)	0.000 (0.000)	0 .000 (0.000)	0.087 (0.065)	0.021 (0.029)	0.007 (0.021)	0 .000 (0.000)	0.002 (0.02)	0.018 (0.029)	0 .000 (0.000)	0.005 (0.021)	0 .000 (0.000)	0 .000 (0.000)	0 .000 (0.000)	0.001 (0.024)	0 .000 (0.000)	0.062 (0.054)	0.878 (0.074)	0.07
Colour	0.084 (0.069)	0.02 (0.03)	0.016 (0.025)	0.000 (0.000)	0 .000 (0.000)	0.289 (0.086)	0.017 (0.025)	0 .000 (0.000)	0 .000 (0.000)	0 .000 (0.000)	0.022 (0.026)	0 .000 (0.000)	0 .000 (0.000)	0 .000 (0.000)	0 .000 (0.000)	0.006 (0.026)	0.081 (0.052)	0.535 (0.091)	0.35

## Sheet: Table_S6
Table S6: Pairwise genetic correlations between traits estimated using bivariate animal model. Correlation coefficients are shown on the lower triangle with standard errors in brackets, P-values on the upper triangle. P-values were obtained from comparisons with models where correlation was set to zero using likelihood-ratio tests.
	Weight	Length	Thickness	Height Growth	Width Growth	Aperture Position (radial)	Aperture Size	Aperture Shape	relative Thickness	Coloration	Boldness
Weight		4.28e-10	0.00444	0.0127	0.573	0.373	0.176	0.0561791	0.374	0.427	NA
Length	0.951 (0.04)		0.000299	0.000317	0.14	0.796	0.0105	0.0449898	0.191	0.438	0.0173
Thickness	0.551 (0.158)	0.632 (0.128)		0.159	0.948	0.322	0.665	0.297756	1.58e-09	0.503	0.141
Height Growth	-0.488 (0.185)	-0.652 (0.146)	-0.283 (0.202)		4.47e-06	0.0083	8.27e-09	0.0771498	0.556	0.387	0.89
Width Growth	-0.117 (0.221)	-0.300 (0.210)	-0.014 (0.219)	0.779 (0.202)		1.96e-07	7.4e-08	0.100327	0.785	0.807	0.364
Aperture Position (radial)	0.181 (0.211)	-0.052 (0.211)	0.197 (0.201)	0.492 (0.161)	0.859 (0.072)		0.000216	0.583895	0.707	0.552	0.359
Aperture Size	-0.277 (0.212)	-0.500 (0.181)	-0.089 (0.214)	0.914 (0.053)	0.878 (0.057)	0.655 (0.132)		0.0094978	0.801	0.14	0.492
Aperture Shape	0.494 (0.254)	0.514 (0.248)	0.272 (0.260)	-0.397 (0.204)	-0.370 (0.207)	-0.126 (0.230)	-0.564 (0.159)		0.508	0.026	0.822
relative Thickness	0.180 (0.205)	0.256 (0.195)	0.876 (0.051)	-0.112 (0.192)	-0.053 (0.196)	0.071 (0.189)	-0.048 (0.193)	0.151 (0.224)		0.106	0.965
Coloration	-0.159 (0.211)	-0.151 (0.207)	0.134 (0.205)	0.177 (0.208)	0.048 (0.204)	0.121 (0.206)	0.285 (0.196)	-0.473 (0.190)	0.303 (0.196)		0.133
Bold Score	NA	0.862 (0.33)	0.485 (0.327)	-0.043 (0.325)	0.279 (0.301)	0.285 (0.303)	0.211 (0.302)	0.093 (0.393)	0.013 (0.302)	0.460 (0.293)

## Sheet: Table_S7
Table S7: p-values for effects of inversions on phenotypes. p-values are adjusted for testing effects of each inversion on multiple traits (FDR correction). Significant (p < 0.05) effects are shown in grey. Linear mixed models with phenotypic values as response and inversion genotypes as fixed effects (after correcting for batch and sex) were used to infer significance of inversion genotypes. Fam…
	Inversion
	Inv1.1	Inv1.2	Inv2.1	Inv4.1	inv6.1/2	inv7.1	inv10.1	inv12.1	inv12.2	inv14.1/2	inv17.1
Thickness	0.633325	0.90998	0.71104	0.038148	0.005192	0.991	0.795483	0.0076208	0.133678	0.121413	0.629475
Weight	0.633325	0.8184	0.9255	0.49368	0.0201667	0.991	0.8516	0.138356	0.9616	0.00101596	0.0725633
ShellLength	0.72787	0.90998	0.84711	0.3762	0.0201667	0.991	0.8516	0.0848257	0.671123	0.116233	0.35805
Bold Score	0.983287	0.445918	0.71445	0.632874	0.9617	0.991	0.8516	0.387479	0.671123	0.353861	0.133395
HeightGrowth	0.101996	0.90998	0.71445	0.875474	0.907039	0.991	0.735295	0.000335995	0.0876883	0.957607	0.909798
WidthGrowth	0.045034	0.90998	0.71445	0.6182	0.9617	0.991	0.8516	0.000337113	0.03014	0.957607	0.0088715
Aperture Position	0.0075097	0.90998	0.71104	0.602983	0.9617	0.991	0.735295	0.0076208	0.133678	0.116233	1.9833e-06
Aperture Size	0.045034	0.90998	0.84711	0.6182	0.905614	0.991	0.8516	0.00011781	0.00062689	0.957607	0.629475
Aperture Shape	0.045034	0.90998	0.71104	0.632874	0.005192	0.991	0.735295	0.106398	0.00688233	0.563169	0.133395
relative Thickness	0.6633	0.90998	0.71104	0.038148	0.0201667	0.991	0.795483	0.0077495	0.00688233	0.35266	0.9613
PC colour	0.017974	0.90998	0.71104	0.365926	6.919e-05	0.991	0.735295	0.902963	0.0284185	0.957607	0.9613

## Sheet: Table_S8
Table S8: List of all capture sequencing probes
TargetID	ProbeID_1	ProbeID_2	ProbeID_3	Sequence	Replication	Strand	Coordinates
Contig45581	Contig45581_63509_63628_100133_100133-SPE-OUT-0-1-0-RAD_loci_10320_1_979_+_frag_1_1_5000_5_586	Contig45581_63509_63628	100133_100133-SPE-OUT-0-1-0-RAD_loci_10320_1_979_+_frag_1_1_5000_5_586	TGGTAGTTTATTGATCCATAAAAGTCGGCAACACTCCCAGTCAAAAGGGCTTGACACCAACGCTTCTATAACACTGGCTCCGGGGTGTTCGTACTTGATTTGTGTTGTGAGTGGAAAACT	1	plus	Contig45581:63509-63628
Contig52611	Contig52611_50189_50309_100302_100302-SPE-OUT-0-1-0-RAD_loci_10000_1_578_+_frag_2_1_5000_2_159	Contig52611_50189_50309	100302_100302-SPE-OUT-0-1-0-RAD_loci_10000_1_578_+_frag_2_1_5000_2_159	TTTGACCTGGTGCCTAAAGCACAAAAGCACGTGCTTTCATCGTATAAATTACCCGTATGTTTCAATCGGATTGAATTACAATACAGGGCCCAAACAAGTAGTCTGGAGACAAGTGAAACA	1	plus	Contig52611:50189-50309
Contig52611	Contig52611_50361_50484_100302_100302-SPE-OUT-0-1-0-RAD_loci_10000_1_578_+_frag_2_1_5000_3_327	Contig52611_50361_50484	100302_100302-SPE-OUT-0-1-0-RAD_loci_10000_1_578_+_frag_2_1_5000_3_327	CCTGAGACGATCTACAATTACCTTGCCCTAATTCCCTCGCGATACCTGACACCGATGGAGCTGATAAAATATTGTGATGGCCACACAAGCTATCTGGCTCAAACAAAGAGTTAGGTATAT	1	plus	Contig52611:50361-50484
Contig52611	Contig52611_49626_49520_100302_100302-SPE-OUT-0-1-0-RAD_loci_10000_1_578_+_frag_2_1_5000_4_456	Contig52611_49626_49520	100302_100302-SPE-OUT-0-1-0-RAD_loci_10000_1_578_+_frag_2_1_5000_4_456	ACTGGGGAAATCTCCTCTGGCCTATCGATTTTCAGGCAATACAACGCGATCTCTATCCGGCCATGGGTTTTCAAACATCCTCTCCCCGATCTTTCATTTGTAAAAAAAAAGAAGAAGAAA	1	minus	Contig52611:49626-49520
Contig43398	Contig43398_27602_27483_100612_a1234S_contig_100612_1_709_+_frag_3477_1_10000000_1_43	Contig43398_27602_27483	100612_a1234S_contig_100612_1_709_+_frag_3477_1_10000000_1_43	CCTTGTGCAATTAATCATGAGTCTCGTCTGAACAGAACTAAAAACCAGTCAAGGGAAAAGCAAATGATTACCCGGGAACAAAATCCACTGGATTCAAAACAGTGCAAGAGTCAACCACGT	1	minus	Contig43398:27602-27483
Contig63655	Contig63655_74661_74780_100665_100665-RNA-OUT-1-0-0-100665_1_2649_+_frag_3_1_5000_10_1406	Contig63655_74661_74780	100665_100665-RNA-OUT-1-0-0-100665_1_2649_+_frag_3_1_5000_10_1406	TCTACACCAGGGCGACCAACACGTGCTGTGAGGCCAAGGTCAAGCCAGGGGGAGCGTACCATGGCTGCTGCGGCAAGAACTCTTACAACACCCGGACCCAAACTTGCTGCGGAGGAAAAG	1	plus	Contig63655:74661-74780
Contig63655	Contig63655_74800_74919_100665_100665-RNA-OUT-1-0-0-100665_1_2649_+_frag_3_1_5000_11_1545	Contig63655_74800_74919	100665_100665-RNA-OUT-1-0-0-100665_1_2649_+_frag_3_1_5000_11_1545	TTACGGCTGCTGCGACAACCAAGTGTACGACTACAGGAAACACGGCTGTTGCAAAAGTCAAACCTACAACAGAACGACCGAATCCTGTTGCAAAAACAAAATAATACCTGGAGGAATGAA	1	plus	Contig63655:74800-74919
Contig63655	Contig63655_74926_75045_100665_100665-RNA-OUT-1-0-0-100665_1_2649_+_frag_3_1_5000_12_1671	Contig63655_74926_75045	100665_100665-RNA-OUT-1-0-0-100665_1_2649_+_frag_3_1_5000_12_1671	TTGCTGCGGAGCTCAGGCCTACAGTTACGCCACAGAGAGGTGTTGCTATGGCAACTTGGTGCCGGGAGGACCGAATCAACCGTGCTGTGGTAACAACCAGACGTACCACGCCGACACACA	1	plus	Contig63655:74926-75045
Contig63655	Contig63655_75093_75212_100665_100665-RNA-OUT-1-0-0-100665_1_2649_+_frag_3_1_5000_13_1838	Contig63655_75093_75212	100665_100665-RNA-OUT-1-0-0-100665_1_2649_+_frag_3_1_5000_13_1838	GCTGTGGCAACGAGCCTTACAACTACCGAACACACGCTTGCTGTGGAACGCAGGCCTACAGCAGGTCTTCACACACTTGCTGTTTGGGACAAGTCGTGACAGGCGGAACGAACCATACTT	1	plus	Contig63655:75093-75212
Contig63655	Contig63655_75356_75475_100665_100665-RNA-OUT-1-0-0-100665_1_2649_+_frag_3_1_5000_14_2075	Contig63655_75356_75475	100665_100665-RNA-OUT-1-0-0-100665_1_2649_+_frag_3_1_5000_14_2075	GTTGCTGTGACGGTCAAATCAAGCCGGGCGGAACGTACTATTTCTGCTGCGTAGCTCAGCCGTACGACTACCGAACGCACCGCTGCTGCAAGAATGAAAGCTACGACGAATCGACACACA	1	plus	Contig63655:75356-75475
Contig63655	Contig63655_75538_75657_100665_100665-RNA-OUT-1-0-0-100665_1_2649_+_frag_3_1_5000_15_2257	Contig63655_75538_75657	100665_100665-RNA-OUT-1-0-0-100665_1_2649_+_frag_3_1_5000_15_2257	TACGATCGCGACGTCTACACGTGCTGTGATGGCAAAAGCCTCACGCCCAGCGGCCCCAACCATTCTTGCTGTCGGGAGCAGGCGTACAACTACGTGACCAGCACCTGCTGTTATGGCAAG	1	plus	Contig63655:75538-75657
Contig63655	Contig63655_75666_75785_100665_100665-RNA-OUT-1-0-0-100665_1_2649_+_frag_3_1_5000_16_2385	Contig63655_75666_75785	100665_100665-RNA-OUT-1-0-0-100665_1_2649_+_frag_3_1_5000_16_2385	TAAAAATGACACCTGCTCCTCTCCCTACTAGGCTGTGTACTGCGTCCGATTAATGGAAAGCAAGAGAAAACCAAACCAACAAATGCATCACTGCCATCAGTGACCTTCTTCTCGTTCGTT	1	plus	Contig63655:75666-75785
Contig63655	Contig63655_75809_75921_100665_100665-RNA-OUT-1-0-0-100665_1_2649_+_frag_3_1_5000_17_2528	Contig63655_75809_75921	100665_100665-RNA-OUT-1-0-0-100665_1_2649_+_frag_3_1_5000_17_2528	GCACGCGCGAAATCCGCCGTCTTCTTTTGGGCCTCCAGGTCGCCGAACAGCTTCTCCTACAAAGAAGCATTGGGTGTTGTTTTTCCTCGAGTCCCTCTCAAAATGAAACAAGTCGCGTAA	1	plus	Contig63655:75809-75921
Contig1544	Contig1544_110383_110502_100938_a1234S_contig_100938_1_2913_+_frag_3490_1_10000000_10_1442	Contig1544_110383_110502	100938_a1234S_contig_100938_1_2913_+_frag_3490_1_10000000_10_1442	GAAAGGTTAGAGAAAAATGACTCTGAAGCAAAGCTAGTTATATGAATCTATACAACTTGACAATCGACATCCAAATAAAGCTGGTTAAGTAAAGCTGGTTAAGTGTCGTAATTTACTACA	1	plus	Contig1544:110383-110502
Contig3615	Contig3615_17998_17879_100977_a1234S_contig_100977_1_1938_+_frag_3492_1_10000000_3_311	Contig3615_17998_17879	100977_a1234S_contig_100977_1_1938_+_frag_3492_1_10000000_3_311	TTACAGTATCGCCAGTTCAGTTGACATGTCCGTTGGACTACTGTCGATAATAGGCAGGTATCCAGTGTGTAAGCAAAACTTCCAGTCAGATAACTGTAAACACCTTCACAGCACCAACTC	1	minus	Contig3615:17998-17879
Contig335	Contig335_138425_138306_100993_a1234S_contig_100993_1_992_+_frag_3494_1_10000000_1_65	Contig335_138425_138306	100993_a1234S_contig_100993_1_992_+_frag_3494_1_10000000_1_65	TGTCAGGTCAAGACTAGACAACGTGGAACTTATGCCCGACTAACGGGTTGGCAGAACTTGTGGTCCAATTCTCATATTTTACTCAACATAGGCGGCAAAAGTATAAATAAAGAGGCGGTT	1	minus	Contig335:138425-138306
Contig39741	Contig39741_38957_39076_101198_a1234S_contig_101198_1_1975_+_frag_3501_1_10000000_11_1440	Contig39741_38957_39076	101198_a1234S_contig_101198_1_1975_+_frag_3501_1_10000000_11_1440	ATAAACACCTCCACAAACACACAGACCACTCTATCGTTGTACACGGCTACACTGTTTTGAGGAAACACCCGACCGTTGAAAGAATGGACTCACTCAGTGACCATCATGGCGTCAGTATTT	1	plus	Contig39741:38957-39076
Contig149158	Contig149158_13112_12993_10141_a1234S_contig_10141_1_1281_+_frag_331_1_10000000_1_87	Contig149158_13112_12993	10141_a1234S_contig_10141_1_1281_+_frag_331_1_10000000_1_87	AAAAGCGTTCAACTCAGTACGCAGAAAAACTCAGAGTTCAAGGTCACAGTTGCCATCGTTGAAGCTGTGAACAGATTAAGCTTGCGGAACTCTTTCCAAGTTACATCAAAAAACGAGAAA	1	minus	Contig149158:13112-12993
Contig120854	Contig120854_16907_17026_101454_a1234S_contig_101454_1_991_+_frag_3514_1_10000000_4_495	Contig120854_16907_17026	101454_a1234S_contig_101454_1_991_+_frag_3514_1_10000000_4_495	CCTATGTCAACTTTCTAAAAAAGGAGAATAATCTATCTTACACAGAAGGGGAAAAATAGGTTCCCTATTTCAATTCTTCTTCTATTGTACACGAAGACAAAATGTCTGAAGTACTCAAAA	1	plus	Contig120854:16907-17026
Contig1433	Contig1433_6287_6168_101549_a1234S_contig_101549_1_2035_+_frag_3517_1_10000000_10_1560	Contig1433_6287_6168	101549_a1234S_contig_101549_1_2035_+_frag_3517_1_10000000_10_1560	AAGTACCGCTTTCCAAGAAATTCGTCCGGAATGAGTGGATGAAAGTCGTCGTTGGATGGGGACTGAAGGATTGCTTCCACAAAAATTGGTGACGTAGCTATTACTTTTACTGCGTCATTT	1	minus	Contig1433:6287-6168
Contig42050	Contig42050_5296_5415_101750_a1234S_contig_101750_1_605_+_frag_3529_1_10000000_2_175	Contig42050_5296_5415	101750_a1234S_contig_101750_1_605_+_frag_3529_1_10000000_2_175	TCATTTTTCAACCACGTAGAAGAATCACAATCACAAGCCTCAACCACTAAATCAAGTAAAGCAAGGTCTATTCAAGAACACCAGACTAATAAGTCTCAGTCATATTACATAGTTGGTTAT	1	plus	Contig42050:5296-5415
Contig40352	Contig40352_36921_36802_102043_a1234S_contig_102043_1_586_+_frag_3538_1_10000000_2_153	Contig40352_36921_36802	102043_a1234S_contig_102043_1_586_+_frag_3538_1_10000000_2_153	AATTGGATTCCAGCAGTATTCCACTACTGACCATTGTGGTTAGGATTCCACCAGTCTTCCACTAGTACTGACAACAACCGATAGGATGTCACTGGTATTGCTCGACTTACAACTACCGAT	1	minus	Contig40352:36921-36802
Contig163991	Contig163991_1796_1915_102211_102211-RNA-OUT-0-0-1-102211_1_1180_+_frag_4_1_5000_1_61	Contig163991_1796_1915	102211_102211-RNA-OUT-0-0-1-102211_1_1180_+_frag_4_1_5000_1_61	CTGAGATGAACTTTCATCCCTAGCCACTAAGCAGCACCCGACTAATCATGAATAAGACAATGTTGTTTAACGAAGAGACAATTCTGAAGCGAAACAAGAAGATTGTGGAAATGACACTGA	1	plus	Contig163991:1796-1915
Contig163991	Contig163991_1981_2100_102211_102211-RNA-OUT-0-0-1-102211_1_1180_+_frag_4_1_5000_2_246	Contig163991_1981_2100	102211_102211-RNA-OUT-0-0-1-102211_1_1180_+_frag_4_1_5000_2_246	TGACATAGGCCGCACGTGCCGCACTCCCACTGCTCTCCGGGCTATCACAGTCAACACAAACACCAAGGTTACATTTAGGAAGCAGTCAATAACACACATAGTGATATTCACAGACGTAGA	1	plus	Contig163991:1981-2100
Contig52448	Contig52448_1179_1060_102211_102211-RNA-OUT-0-0-1-102211_1_1180_+_frag_4_1_5000_6_752	Contig52448_1179_1060	102211_102211-RNA-OUT-0-0-1-102211_1_1180_+_frag_4_1_5000_6_752	AAATCTAAAAAAAAGGGAAGGTTCCATTAAATTATTGGATCCTTGATTTTCAGCAAAATAGTAAAAAGATTGTATCATACATTTTCTTGATCAGTCCTTAACTTTTTTTTGAAGAGTATA	1	minus	Contig52448:1179-1060
Contig77258	Contig77258_39033_39145_102387_a1234S_contig_102387_1_722_+_frag_3551_1_10000000_1_12	Contig77258_39033_39145	102387_a1234S_contig_102387_1_722_+_frag_3551_1_10000000_1_12	AATTTCGGTAAGAAGTCTTTAATCTTGGCAAGTCTAAGATAGCCTAAAATATACGAAATGTTGACTTCACAAAACTGCATTTAGGTGATGCTGGATGATAATCTTTATCCAGCATTTCAT	1	plus	Contig77258:39033-39145
Contig149193	Contig149193_17506_17625_102996_a1234S_contig_102996_1_548_+_frag_3574_1_10000000_1_49	Contig149193_17506_17625	102996_a1234S_contig_102996_1_548_+_frag_3574_1_10000000_1_49	ATATGTATATATTAATATATATAATAAATGTATCCCTCTGTGTGTCCCTGTAAGTTTATGTCACATTTTTTGTCATCAGATGTGATTTTACTGGCACTGGTCCTTCACTTTATGGGAAGA	1	plus	Contig149193:17506-17625
Contig78067	Contig78067_22772_22653_103753_a1234S_contig_103753_1_2894_+_frag_3610_1_10000000_13_1744	Contig78067_22772_22653	103753_a1234S_contig_103753_1_2894_+_frag_3610_1_10000000_13_1744	TCAGTCTGATTGCTATGTTATCTGTGTTCCCCAACCTTCAGCCTTGCGAGACCTGACCACATCCATGGAGCGTTCTGCCGCAGCCATCCCTCCTCTCATCTTCCTGCAAGTGCTTCACAT	1	minus	Contig78067:22772-22653
Contig58877	Contig58877_22987_22868_104374_a1234S_contig_104374_1_652_+_frag_3627_1_10000000_1_77	Contig58877_22987_22868	104374_a1234S_contig_104374_1_652_+_frag_3627_1_10000000_1_77	ACACTTAACACACCTTTACATGCATGCATAGACACATTCTTTTCTTGTTCACATTTTGCTTTTGTCTAAAATCTAAAGACCTTATTCATTAGCAAAGACAAATACAGAGTTATGCTACAT	1	minus	Contig58877:22987-22868
Contig1591	Contig1591_25515_25634_104536_a1234S_contig_104536_1_1483_+_frag_3633_1_10000000_2_260	Contig1591_25515_25634	104536_a1234S_contig_104536_1_1483_+_frag_3633_1_10000000_2_260	TACAAATTATCACAAAGTATCACAGACTCAGCAGTGACTTTTAAAACAGCAACATCTCAGACGAAGACACAACAATGTGCACACTAATACTAGCTTGTTTACCGGCCAACAGTAAAATCA	1	plus	Contig1591:25515-25634
Contig3552	Contig3552_31317_31198_104787_a1234S_contig_104787_1_2218_+_frag_3639_1_10000000_10_1468	Contig3552_31317_31198	104787_a1234S_contig_104787_1_2218_+_frag_3639_1_10000000_10_1468	TTTTTTGTTTTAGGTTTTTTTTCTTTCTTTTTTCTATATATTAACCTCGTTTTCGAAATTCTATGAAGACTTCATTAAAACTATGCATAACTGAACTTTAAAACACTAGTTTTTATGTAT	1	minus	Contig3552:31317-31198
Contig188285	Contig188285_150_31_104858_a1234S_contig_104858_1_1207_+_frag_3644_1_10000000_2_225	Contig188285_150_31	104858_a1234S_contig_104858_1_1207_+_frag_3644_1_10000000_2_225	GAGTAAGCGAGGGTTACGTGACACGATGTTATGCTAGCAAATAGGGAAGAAGCTAGCAAGACACGAATAACATACGATAAGTTGACATCTTAATAGGCTATGCTCCCGCCGTGTTTTCTC	1	minus	Contig188285:150-31
Contig42349	Contig42349_29173_29054_104934_a1234S_contig_104934_1_1220_+_frag_3646_1_10000000_2_333	Contig42349_29173_29054	104934_a1234S_contig_104934_1_1220_+_frag_3646_1_10000000_2_333	CATATTTCCTTTACGTTGTTGTTGCTGTTGTTGATATTCAAAGCCTTAATTGTTATACCAGACTAGTGACAGAACAGTGACAGTGTGTAAATAACCCAAAGGCCGAGTTCAAATATCTCA	1	minus	Contig42349:29173-29054
Contig49249	Contig49249_148347_148228_105246_a1234S_contig_105246_1_1804_+_frag_3657_1_10000000_10_1473	Contig49249_148347_148228	105246_a1234S_contig_105246_1_1804_+_frag_3657_1_10000000_10_1473	ACCAAATCCATAGCTTCGATCGTCCCTAATTCGTGACATCTTGAGTGAATGCACACTAACGGACAATCCTTTTTTTTGCAAACCAAAATGAATAATAGACAAAGGGGGAGACAAAAACTA	1	minus	Contig49249:148347-148228
Contig58783	Contig58783_29808_29701_105570_a1234S_contig_105570_1_664_+_frag_3666_1_10000000_1_12	Contig58783_29808_29701	105570_a1234S_contig_105570_1_664_+_frag_3666_1_10000000_1_12	ACTGTAAACCCAAAAGTATTGAGAATCTTGTATCAGATCTGAAAAAAATCCACCTCACACAGTAGTCAATGTATACAAAAAACCAAAAGTATTGAGAATCTTACTTCTTCTTCTTCTTGT	1	minus	Contig58783:29808-29701
Contig8148	Contig8148_11758_11877_105630_a1234S_contig_105630_1_922_+_frag_3668_1_10000000_1_38	Contig8148_11758_11877	105630_a1234S_contig_105630_1_922_+_frag_3668_1_10000000_1_38	TTTTTACTTTTATGGTAGATTTTCCGTAGTCTGTCAAAGTATTTAGTTTAATTTTGGGTGATTTTGTTGTTGCTTGGTTGAAATATTTGATCGGAGAAAAAGCGATTATTTCGATAGCAT	1	plus	Contig8148:11758-11877
Contig57253	Contig57253_36306_36425_105683_a1234S_contig_105683_1_1568_+_frag_3669_1_10000000_1_119	Contig57253_36306_36425	105683_a1234S_contig_105683_1_1568_+_frag_3669_1_10000000_1_119	TCTGAGCTTTAAAATGGCCATGGCCATAAATAAAGCAGTTGCAATAAAGGTAGAACTGTTCCTTGTGTTACCTTGTAGGTGTCGTAAACGTACGAATTTGACGCTGAATCATGCAAGAAT	1	plus	Contig57253:36306-36425
Contig69653	Contig69653_5665_5546_105694_a1234S_contig_105694_1_2178_+_frag_3670_1_10000000_10_1358	Contig69653_5665_5546	105694_a1234S_contig_105694_1_2178_+_frag_3670_1_10000000_10_1358	TTTCAAGAAAACAAATTAATCTTTCTCGTTTTGAAAAAAAGGCCGGCCCGGGGACTTTAGTCAACACGTCAACATAGAGACTAATCGGTGATGTATGATCTGTCTCTCTGGAGTGTACAC	1	minus	Contig69653:5665-5546
Contig50486	Contig50486_48701_48582_106871_a1234S_contig_106871_1_1887_+_frag_3720_1_10000000_1_114	Contig50486_48701_48582	106871_a1234S_contig_106871_1_1887_+_frag_3720_1_10000000_1_114	ATTATGGCCAAAGAATTGAGAAGGAACAAAACTTTTTAAAAAGAGAAGACAGTACAGACATTTCCGGTCGAGATTTCATTCCATAAGAAAACCCTGTCCTTTCCTTCCTTAGTCCTTGAA	1	minus	Contig50486:48701-48582
Contig105056	Contig105056_5839_5956_10697_a1234S_contig_10697_1_1727_+_frag_351_1_10000000_10_1585	Contig105056_5839_5956	10697_a1234S_contig_10697_1_1727_+_frag_351_1_10000000_10_1585	AAACAAATGGACAGAAATGCTCTTTAGGCCTATTGATTTATAGTCTCATTTCACATGAAATACAGCTGTTACTACAAGAGAATTTAAGTGTCCTCATGTTATTTGTTAAAATCTTTCTGT	1	plus	Contig105056:5839-5956
Contig73677	Contig73677_482_601_107010_a1234S_contig_107010_1_646_+_frag_3726_1_10000000_1_76	Contig73677_482_601	107010_a1234S_contig_107010_1_646_+_frag_3726_1_10000000_1_76	CATTTGATATCCTCAGAAGAAAGGAGTGTTCTCTGAAGACTTCACACATGTAATCAAGCGAAGTTACTCATGAAAGACTTAACCAAAAGTTGTATACCGAAGAGTCGCTTCCCTTGTAAT	1	plus	Contig73677:482-601
Contig43162	Contig43162_75922_76041_107051_a1234S_contig_107051_1_1100_+_frag_3728_1_10000000_4_538	Contig43162_75922_76041	107051_a1234S_contig_107051_1_1100_+_frag_3728_1_10000000_4_538	AAATAATTCCGTACAGGCTTACAGTACAGGACCGTAACTATGATCTAAGAGACAAAAATCACCGCAGTTGTTTGTCAGAGTTAATGAGAAGGCATGAGGGACATGACTATTGGAGATGTT	1	plus	Contig43162:75922-76041
Contig246384	Contig246384_1607_1488_107244_107244-RAD-CTR-0-0-0-RAD_loci_68375_1_584_+_frag_6_1_5000_2_285	Contig246384_1607_1488	107244_107244-RAD-CTR-0-0-0-RAD_loci_68375_1_584_+_frag_6_1_5000_2_285	TTTGAACGTACATTATTCTATGTATCAGACGCTTTAACTGCAGGCATTTTAAAGCACTAATGCGCGCAACTTTGAAACAAAACAGGAGTGTCCGTTTATTTTAGTATGTAAGAACAAAGT	1	minus	Contig246384:1607-1488
Contig246384	Contig246384_1429_1310_107244_107244-RAD-CTR-0-0-0-RAD_loci_68375_1_584_+_frag_6_1_5000_3_463	Contig246384_1429_1310	107244_107244-RAD-CTR-0-0-0-RAD_loci_68375_1_584_+_frag_6_1_5000_3_463	TTGACTCTTGGAAAACTCATGCACTGGGGATCAATACCTCCGACACTGAAAATTGCGCATCTCCACATTACGAGGCAAACTTGGAAAACAGGTCAAGAATTCAATATATATATATATATA	1	minus	Contig246384:1429-1310
Contig202006	Contig202006_1133_1011_107458_a1234S_contig_107458_1_867_+_frag_3740_1_10000000_2_194	Contig202006_1133_1011	107458_a1234S_contig_107458_1_867_+_frag_3740_1_10000000_2_194	TCCGTTGTTTGTTTGTCACCTTGATTCAATTTGACGAAAGGATTTTCAAGATATGACCAGTATTCCTTTGACTATTGTAGGCTACATAGTGCTCGTGTTTAGAAATTACTGTCAGATACT	1	minus	Contig202006:1133-1011
Contig113074	Contig113074_7224_7105_107591_a1234S_contig_107591_1_1304_+_frag_3747_1_10000000_2_337	Contig113074_7224_7105	107591_a1234S_contig_107591_1_1304_+_frag_3747_1_10000000_2_337	TTTTTTTCAAATACTGTTGGTGTTTGTGTTGGTAGGACTTGTCTTGTTGACTGGTTGGTTCAAACAAATTCTACCGTTACGTTCATGTCATCATTGTTTTCTTTCTTTTTGTTGGTTCTT	1	minus	Contig113074:7224-7105
Contig64558	Contig64558_35194_35313_107861_a1234S_contig_107861_1_1553_+_frag_3760_1_10000000_1_84	Contig64558_35194_35313	107861_a1234S_contig_107861_1_1553_+_frag_3760_1_10000000_1_84	TTGACAATGATATGGCTTCATTACTGATCTTACATGGATTGCGCCATATTCGCACCCAGACAAACTAAGGTCAACAATAGGATCCCCGGCAGCTTATGTGGGTGACAAGGGCCAATACTA	1	plus	Contig64558:35194-35313
Contig40305	Contig40305_180871_180990_108157_a1234S_contig_108157_1_1169_+_frag_3768_1_10000000_3_475	Contig40305_180871_180990	108157_a1234S_contig_108157_1_1169_+_frag_3768_1_10000000_3_475	AATGACTGATTTCATGCTACCGGGTGTGATATGGTGTGATATTTCAAGTGAAAGTTTTCGAGTTGACGACAGCAATTAAGGCTTCGAGTTTGGAGTTTACTGGTGTTGCTGAACTCTCAA	1	plus	Contig40305:180871-180990
Contig43573	Contig43573_11521_11640_108235_a1234S_contig_108235_1_531_+_frag_3771_1_10000000_2_153	Contig43573_11521_11640	108235_a1234S_contig_108235_1_531_+_frag_3771_1_10000000_2_153	AATGAAGTGAAGACGGTGAGTGGCTTTCTGTTTCAGTATTCATTTCAGTGTTGGTGTTGTTGGTGTCACAATATGAATAAAATAGATATCTTGCGAGTGAATGCAGTGATTGTGTAGATA	1	plus	Contig43573:11521-11640
Contig326698	Contig326698_1328_1209_108407_108407-EXP-OUT-0-1-1-c9783_1_728_+_frag_7_1_5000_2_311	Contig326698_1328_1209	108407_108407-EXP-OUT-0-1-1-c9783_1_728_+_frag_7_1_5000_2_311	TTGCATCAACATTCTTGCCTGGTGGGAGCTTGTGTAACGCAATGGGCTGAAGCGGGTAGAGTCCTTGCTTCCCCCTGGGTACCCCCATGTAGTTCTTGATCTGGTCCTCGATGGTGTAGA	1	minus	Contig326698:1328-1209
Contig326698	Contig326698_1176_1057_108407_108407-EXP-OUT-0-1-1-c9783_1_728_+_frag_7_1_5000_3_463	Contig326698_1176_1057	108407_108407-EXP-OUT-0-1-1-c9783_1_728_+_frag_7_1_5000_3_463	TTGTTCCTCTCCTCGGGGTCCTGTGACGGCAAGAATTACAATGTTTGCTATAAGTAGTTGGCTCAATGTCCTTTTCAGGACCTTTTCACATAAGATAAGATAAGACAAGAAACTTCAATG	1	minus	Contig326698:1176-1057
Contig158718	Contig158718_238_357_108951_a1234S_contig_108951_1_922_+_frag_3806_1_10000000_1_49	Contig158718_238_357	108951_a1234S_contig_108951_1_922_+_frag_3806_1_10000000_1_49	TTAACAGGCAAACTTTGTAGTTACCTTTCTATTTAGTTGGGATTTTTAGAACGTGTAGCTCGGGACTATTTACATAATTTGTGAACATATGTTTGACACCTACACTACACTGAAGAACAA	1	plus	Contig158718:238-357
Contig76101	Contig76101_37488_37367_109408_109408-RNA-OUT-0-1-1-109408_1_4266_+_frag_8_1_5000_13_2134	Contig76101_37488_37367	109408_109408-RNA-OUT-0-1-1-109408_1_4266_+_frag_8_1_5000_13_2134	CAAAATGCGTCTGAGCAGGACGCAGCTGTTTGATCGTATCCACAAGGCGGGGGTGATCAGTATGCTGGCCTTGACTGGATTCGGTGCCTACCTCCTGACCATCAGGACATACAGATACTT	1	minus	Contig76101:37488-37367
Contig76101	Contig76101_35104_34985_109408_109408-RNA-OUT-0-1-1-109408_1_4266_+_frag_8_1_5000_20_3163	Contig76101_35104_34985	109408_109408-RNA-OUT-0-1-1-109408_1_4266_+_frag_8_1_5000_20_3163	CAATGAGCAGGAGCTTAAACAGGGGACATCATCCATCCCAGACACCTTGTTCCTGCTTGGGTGGTGTCCCTTGGTTAACTTCACTCAGTACTGTGGAACCCGTATTTTAAGATTTCCAAA	1	minus	Contig76101:35104-34985
Contig76101	Contig76101_34984_34865_109408_109408-RNA-OUT-0-1-1-109408_1_4266_+_frag_8_1_5000_21_3283	Contig76101_34984_34865	109408_109408-RNA-OUT-0-1-1-109408_1_4266_+_frag_8_1_5000_21_3283	AATCTGAGAAAATTAAAAAGGAGAGTCTTAAATGGAGGTGAATTTCTAGATGTAATGAACAGAAAATCTGACAAGTCAAGGTCAAAGAAAGGGTGAAGTCTCAAATTTGTTATTTTTAAA	1	minus	Contig76101:34984-34865
Contig76101	Contig76101_34827_34708_109408_109408-RNA-OUT-0-1-1-109408_1_4266_+_frag_8_1_5000_22_3440	Contig76101_34827_34708	109408_109408-RNA-OUT-0-1-1-109408_1_4266_+_frag_8_1_5000_22_3440	ATGATGATCCTTGAAATGAGTTGAAAAAATGGCAACTGCTCGTTAACTATGCTCATTAATGGATGATTGCCTTTTACTGTTCCGGTAAGGTTCATTTTGGGATCAGATGTGTTGATTTCA	1	minus	Contig76101:34827-34708
Contig76101	Contig76101_22813_22689_109408_109408-RNA-OUT-0-1-1-109408_1_4266_+_frag_8_1_5000_23_3571	Contig76101_22813_22689	109408_109408-RNA-OUT-0-1-1-109408_1_4266_+_frag_8_1_5000_23_3571	TCAGGTTTTCTGTATATTCTGCTGCAGGTATATTTACCTTTCAAACTACTGTGGAACCCCTTTTTTAAGTCCTCCTAAAATCTGAGCAAATCAAGTCTTGACAACGAGGAAGTCTTACAA	1	minus	Contig76101:22813-22689
Contig76101	Contig76101_34520_34401_109408_109408-RNA-OUT-0-1-1-109408_1_4266_+_frag_8_1_5000_24_3716	Contig76101_34520_34401	109408_109408-RNA-OUT-0-1-1-109408_1_4266_+_frag_8_1_5000_24_3716	AACACAAAATCTGAGAAAACATAACATCTTAGAAAGGAGGAAGACTTAATTAAAATGTGGGTTAATGTGCAGATCGAGGTGTTCGACCAAAAATATGAGAAAACAGAGAGGTAGTCTTAA	1	minus	Contig76101:34520-34401
Contig76101	Contig76101_34392_34302_109408_109408-RNA-OUT-0-1-1-109408_1_4266_+_frag_8_1_5000_25_3844	Contig76101_34392_34302	109408_109408-RNA-OUT-0-1-1-109408_1_4266_+_frag_8_1_5000_25_3844	TACATTTCGAGAGGTTTTGAAAAAAAAATCTGTGAACACAGAGTCTTAAAAGGGAGCAGTCTTAAATACGGGGTCTTATAAGAGGGATTATTCCACTGTAACCATGGCGATCTTAGGAGA	1	minus	Contig76101:34392-34302
Contig235278	Contig235278_5611_5730_109868_a1234S_contig_109868_1_1429_+_frag_3839_1_10000000_1_112	Contig235278_5611_5730	109868_a1234S_contig_109868_1_1429_+_frag_3839_1_10000000_1_112	AAACATTTGTTTGAATTTTTCTGCTGACCTAGATGTGAAAAACATTGGGGTTTTCACTCGGGGTATTGCATCAGCCACTGAGATTTACAGCTCAATGATATCAACGTCCCCGATATGTTT	1	plus	Contig235278:5611-5730
Contig125523	Contig125523_2760_2640_11016_a1234S_contig_11016_1_947_+_frag_360_1_10000000_1_35	Contig125523_2760_2640	11016_a1234S_contig_11016_1_947_+_frag_360_1_10000000_1_35	CTTTTTACGTATCGAAATTAGAATAAAAAATAAAATAAAACTTTACAGGCAAAAGTTTATTTTACTTTCTTTGAAAACTTACAATACTACGAAGCTTTTATCTGCAAATAGTTTTCTTCT	1	minus	Contig125523:2760-2640
Contig108116	Contig108116_20534_20415_110292_a1234S_contig_110292_1_1005_+_frag_3855_1_10000000_1_102	Contig108116_20534_20415	110292_a1234S_contig_110292_1_1005_+_frag_3855_1_10000000_1_102	ATAACAAGGACTGCAAACACAAACTGCTGGACATGTTTTCTTTTCTTTAATTCACAAAACACTTAAAGGTGGAAATAATTTTGACACAAAAAGAAACAATGACATCACAGCAGAAATTAA	1	minus	Contig108116:20534-20415
Contig10448	Contig10448_6613_6732_110903_a1234S_contig_110903_1_1496_+_frag_3879_1_10000000_2_307	Contig10448_6613_6732	110903_a1234S_contig_110903_1_1496_+_frag_3879_1_10000000_2_307	TTGTAACGTAAAGTTTATGACTATGATACGAGTACATCACCGACACACAAAATAAAAACAATAAAAAGAACATGTAAACAGGTTCTGTGTAATGTTTTAAACAAAAAAATATCTTAATGA	1	plus	Contig10448:6613-6732
Contig76194	Contig76194_75922_75803_111133_a1234S_contig_111133_1_1209_+_frag_3889_1_10000000_1_119	Contig76194_75922_75803	111133_a1234S_contig_111133_1_1209_+_frag_3889_1_10000000_1_119	CAATAGTCCCATTAATTATACTTCATGCAAGTTACATGTGTGTATATATACTTGTGCATCTGTCTGTCGATGTCTATACCTGCAGGCTTACCTGAGACGTGTACGTTGATGATAGTAGAT	1	minus	Contig76194:75922-75803
Contig100516	Contig100516_7499_7618_111174_a1234S_contig_111174_1_675_+_frag_3893_1_10000000_3_431	Contig100516_7499_7618	111174_a1234S_contig_111174_1_675_+_frag_3893_1_10000000_3_431	GTTCCTTGAGGTCGTTAGACTGTATTGTATTTTTTTTTAACAGCTGCATTAATCAATCCGTAAGTTCGAACAACTGACACAGGCAATCAATTGCCAAATCACTATTTCGGTAAAAACTAA	1	plus	Contig100516:7499-7618
Contig32236	Contig32236_2389_2508_11136_a1234S_contig_11136_1_3082_+_frag_365_1_10000000_11_1684	Contig32236_2389_2508	11136_a1234S_contig_11136_1_3082_+_frag_365_1_10000000_11_1684	ATATTTTTACGGTATAGCTTGGTAAGAACTAGAAGAGGCCTGGATAAAAACAAAAAAAGGCACGTTTGTAAATTCTATGTGTGTGCTTCAATCCTTGTTATTAATTTTGTATATTTGTCT	1	plus	Contig32236:2389-2508
Contig373	Contig373_8315_8434_111429_a1234S_contig_111429_1_860_+_frag_3902_1_10000000_1_153	Contig373_8315_8434	111429_a1234S_contig_111429_1_860_+_frag_3902_1_10000000_1_153	AACAATCAACAACCTTGGGGTGAAAGCCCTTAGCTACTTGTCAAGAAAGCGGTAGTTACATCATCGTAACAGCTGTACATATAACCCGTCCACCGCAGAGCAGCTGCACTTACGTATCAT	1	plus	Contig373:8315-8434
Contig51403	Contig51403_81681_81800_11159_11159-RNA-OUT-1-1-0-11159_1_2638_+_frag_9_1_5000_11_1640	Contig51403_81681_81800	11159_11159-RNA-OUT-1-1-0-11159_1_2638_+_frag_9_1_5000_11_1640	CTAAGATAGTACTAATGGTGGATGAGCCAGCAAGTCGATAGCCACATCTTCTGGAAATCAATAATCTGACCATAGATTTCCCCATACTGATACAGCAAAGGATGCAGCAGATCTACAATA	1	plus	Contig51403:81681-81800
Contig51403	Contig51403_81801_81920_11159_11159-RNA-OUT-1-1-0-11159_1_2638_+_frag_9_1_5000_12_1760	Contig51403_81801_81920	11159_11159-RNA-OUT-1-1-0-11159_1_2638_+_frag_9_1_5000_12_1760	TGACAACAAAATACCTCTTCTTAGTGACATTGATTCAGTTTCATTAGTGATGTTAGATGCTCAACACTACATCATGTACAAAGATGACAAATGTCCGATGGAGTGCCAAAAAAAAGTATT	1	plus	Contig51403:81801-81920
Contig51403	Contig51403_81928_82047_11159_11159-RNA-OUT-1-1-0-11159_1_2638_+_frag_9_1_5000_13_1887	Contig51403_81928_82047	11159_11159-RNA-OUT-1-1-0-11159_1_2638_+_frag_9_1_5000_13_1887	ATTGTACTCTCCTGGTATTCATGAAACTGTCCTTTCACAAAGCGCAATACCAAACTGGATTTCCCGACAGCCGATTCCCCAAGTAGAACCAGCTTGAACTGACATATTTTGCCCTGAGTT	1	plus	Contig51403:81928-82047
Contig51403	Contig51403_82150_82263_11159_11159-RNA-OUT-1-1-0-11159_1_2638_+_frag_9_1_5000_14_2109	Contig51403_82150_82263	11159_11159-RNA-OUT-1-1-0-11159_1_2638_+_frag_9_1_5000_14_2109	AGAAAAAACACACATGAAAAAACAAGTTTAATAAAACCCAAGAAAAGTTAGTCGTTGGAGAGGCAAAACCAAACATTCACCAGTACATGGACCTAATGCCGTAACACTAACAAGTGAAAA	1	plus	Contig51403:82150-82263
Contig51403	Contig51403_82297_82416_11159_11159-RNA-OUT-1-1-0-11159_1_2638_+_frag_9_1_5000_15_2237	Contig51403_82297_82416	11159_11159-RNA-OUT-1-1-0-11159_1_2638_+_frag_9_1_5000_15_2237	TTTTTTTATTAAAAAACCCTTTATCATAGTTTATGATAGTTGTTAATGTTAATGCAAATTGAGAACATTTAAACAGATACTCTGGAAAAGCAACAGAAAATGAGCTTAATTAGTTAATAA	1	plus	Contig51403:82297-82416
Contig135632	Contig135632_17168_17049_111757_111757-RNA-OUT-1-0-0-111757_1_823_+_frag_10_1_5000_2_145	Contig135632_17168_17049	111757_111757-RNA-OUT-1-0-0-111757_1_823_+_frag_10_1_5000_2_145	ACCTGATCGAGGGCGGGACGGACAAGGAGTACAAGGAGCTGGTGTTCACGCAGACACAGGGCGACACCATCACCCTCATCGTCCTCCCTCCCGCCGCCGGTTTCTTCAAGCTTCAGATCT	1	minus	Contig135632:17168-17049
Contig71715	Contig71715_1972_2091_111900_a1234S_contig_111900_1_1879_+_frag_3917_1_10000000_2_288	Contig71715_1972_2091	111900_a1234S_contig_111900_1_1879_+_frag_3917_1_10000000_2_288	TACTCATTCCTGCAACTCAATTTTCTTCTAAGGTGTGGCAAAACACTCTTCTCACAAACGTCACAACGACATTGAAACAGGTATTTCGACCAAGTGAACAAAGAGGGACGGAAATTAACT	1	plus	Contig71715:1972-2091
Contig6257	Contig6257_25980_26099_112039_a1234S_contig_112039_1_2229_+_frag_3924_1_10000000_11_1664	Contig6257_25980_26099	112039_a1234S_contig_112039_1_2229_+_frag_3924_1_10000000_11_1664	CCCATTTTGCTTGCAGTTGCTCAGTGCTTCCTATGGCGTGACTGTTATGTAGCAGTATCTTTGTGTGTCTTGTTGTTCTACATTTTATGAAAGTATCTCCATACTCCTTGTACATTTATA	1	plus	Contig6257:25980-26099
Contig45103	Contig45103_140564_140441_112133_a1234S_contig_112133_1_1006_+_frag_3925_1_10000000_1_74	Contig45103_140564_140441	112133_a1234S_contig_112133_1_1006_+_frag_3925_1_10000000_1_74	TCTTAATAATGACGTGAAGATAACGAAACTTCGGTTAGTTACACTCAATACCCACGCCCCTGTCATCGCTTTATTAAAAAAAAGAAAAGAAAAATCACCCAAACAAAAACCAGCTAAAAT	1	minus	Contig45103:140564-140441
Contig51572	Contig51572_7479_7360_1122_a1234S_contig_1122_1_685_+_frag_36_1_10000000_2_242	Contig51572_7479_7360	1122_a1234S_contig_1122_1_685_+_frag_36_1_10000000_2_242	AAATTAAAATAGGAGAAATGATAAATGCAGGTTTTTCAATTAAAAGAGTGACTCATCAGTAAGTACTAACACTGTAGATTCACAAATTCACGGTGGTGATAAAGTAACTGATATAATTTA	1	minus	Contig51572:7479-7360
Contig40655	Contig40655_18610_18729_112375_a1234S_contig_112375_1_3150_+_frag_3935_1_10000000_10_1773	Contig40655_18610_18729	112375_a1234S_contig_112375_1_3150_+_frag_3935_1_10000000_10_1773	TAGGAGTGCCATAGGCCGACTCATTAGTTCTGAAATCGACCGACGACGGAATCGTTTAGAAAACCTACTTTGTGTTGATTCCGGTCTCATCCCTGAGCGGAGAGTGTAGTTATCTGTCTC	1	plus	Contig40655:18610-18729
Contig1193	Contig1193_38861_38742_112445_a1234S_contig_112445_1_1369_+_frag_3939_1_10000000_3_466	Contig1193_38861_38742	112445_a1234S_contig_112445_1_1369_+_frag_3939_1_10000000_3_466	ATTAATTTGTATCGACAGAACAATTACGCGGGAAAGAACAAGATTAAAGGCCCAGCAATCGAGGACGGTTGTTGCATGGGTAATTTTATTCATATTGTTACGAAGATAATGTCTAGAGTT	1	minus	Contig1193:38861-38742
Contig194453	Contig194453_526_407_112483_a1234S_contig_112483_1_819_+_frag_3941_1_10000000_3_309	Contig194453_526_407	112483_a1234S_contig_112483_1_819_+_frag_3941_1_10000000_3_309	GTAGAAGGAATCCCCCCAAAAAGTGGTATTTCTTTGCTTATTTATACCGAGTATTTGTAAAAAGTAATTATTGAAGAAATACTGTAAAAGTAAAAAACTAAACTCATGACATTATGAATT	1	minus	Contig194453:526-407
Contig40494	Contig40494_60465_60584_112596_a1234S_contig_112596_1_746_+_frag_3943_1_10000000_1_0	Contig40494_60465_60584	112596_a1234S_contig_112596_1_746_+_frag_3943_1_10000000_1_0	AATTAATTCATCAATAAATTCCCAAAAGATCCATAAAAAAATTCAAACACAATCATCAATAAAGTCATTAATACATTCCCAATTAATTCCCAAATCTGCAAAGAATTCAGCGAGGCAATT	1	plus	Contig40494:60465-60584
Contig64424	Contig64424_2747_2628_112696_112696-RAD-OUT-0-1-0-RAD_loci_14040_1_1638_+_frag_12_1_5000_4_686	Contig64424_2747_2628	112696_112696-RAD-OUT-0-1-0-RAD_loci_14040_1_1638_+_frag_12_1_5000_4_686	TTATCAAGCCTGCAGGTAGTCTGACCCGTATGGGCAACAAAATTAGCCTACCGGTAAATCTTTGGAGAAGAATTTGAGATTTTGTATCAAACAAAAGTGTGTTCAGGTAACATTCAAGCT	1	minus	Contig64424:2747-2628
Contig64424	Contig64424_2618_2499_112696_112696-RAD-OUT-0-1-0-RAD_loci_14040_1_1638_+_frag_12_1_5000_5_815	Contig64424_2618_2499	112696_112696-RAD-OUT-0-1-0-RAD_loci_14040_1_1638_+_frag_12_1_5000_5_815	ATTGATGAATAACCGGCAGCATTGTCGGAAGTATTGTCTTTTCCCTAATTCTCAGATGTTTTCTTAATACAGTTATGACCGGTAATTATATCAGGACTTTATAAATCTCGATGGCTTAAT	1	minus	Contig64424:2618-2499
Contig64424	Contig64424_2039_1920_112696_112696-RAD-OUT-0-1-0-RAD_loci_14040_1_1638_+_frag_12_1_5000_8_1394	Contig64424_2039_1920	112696_112696-RAD-OUT-0-1-0-RAD_loci_14040_1_1638_+_frag_12_1_5000_8_1394	TATGCGTATGCTGTGTGTACCATGATCGATAGTTCTTCTTTCAATGTCGAGGTATGTTTCTGGGTTGCTACCTTGTTTTCTGTGTGCTTCCGTGTTTCTCGGTTAGATTAAAAGTGTGTG	1	minus	Contig64424:2039-1920
Contig41893	Contig41893_57465_57404_113174_a1234S_contig_113174_1_4075_+_frag_3956_1_10000000_10_1501	Contig41893_57465_57404	113174_a1234S_contig_113174_1_4075_+_frag_3956_1_10000000_10_1501	AGATTACCCTTCTCTTGGCACTTTCGTAAAATCATTCTTTTCAGCCAAGATAAGAATAATCATTCTCATTCATGCATAATGCATAATTATGCAGTATTGCTGATAGTAATCCAGCATTAT	1	minus	Contig41893:57465-57404
Contig59712	Contig59712_12421_12302_113432_a1234S_contig_113432_1_1739_+_frag_3968_1_10000000_1_44	Contig59712_12421_12302	113432_a1234S_contig_113432_1_1739_+_frag_3968_1_10000000_1_44	TTATTTACTTGCGTGTTTGGCTGATTAAGTGATTAATTAGTTGATTAACCTGACATTGCTTGCCTGTCTGACTGGTTGACTGAGGGTTTGAAAAGTAATTTGCTTACCTGTTAAATTGTT	1	minus	Contig59712:12421-12302
Contig59426	Contig59426_17074_17193_113436_a1234S_contig_113436_1_5175_+_frag_3969_1_10000000_10_1470	Contig59426_17074_17193	113436_a1234S_contig_113436_1_5175_+_frag_3969_1_10000000_10_1470	CAGAACAACGGTTTTCTCTTTTAAGACGTAGTTCAAGAATGCAGGTAATGTCGGTTATTGTTTTTATGTTGAGGACTCTCAAGAAGTCTCTGCAAAAAGTACGCCTTCTATTGTTTAAAT	1	plus	Contig59426:17074-17193
Contig10614	Contig10614_7642_7523_113552_a1234S_contig_113552_1_3798_+_frag_3974_1_10000000_10_1482	Contig10614_7642_7523	113552_a1234S_contig_113552_1_3798_+_frag_3974_1_10000000_10_1482	AGACTGCGGGTCTAAGGCTGGAGGCCAGTCTGTCTCAGTTGCGACAACAAGACGTCGGCAGTTGGCAGAATTTGTCCAAGGAACCCATCCTTCCCATGGTTCTCGTGGACGATTTTGATA	1	minus	Contig10614:7642-7523
Contig17582	Contig17582_22198_22079_114262_a1234S_contig_114262_1_742_+_frag_3993_1_10000000_1_15	Contig17582_22198_22079	114262_a1234S_contig_114262_1_742_+_frag_3993_1_10000000_1_15	TATTTGGAATTGACTGTTACAGTAACAATTTGGATTGTATGATTCATTTTGTATTGCCTGCTACACTTGACAATTGCAGGTGAGGAACAGAAAGCGAAATGCGTGATCGGAACTAAAAAT	1	minus	Contig17582:22198-22079
Contig1185	Contig1185_98951_99070_114315_a1234S_contig_114315_1_563_+_frag_3994_1_10000000_3_418	Contig1185_98951_99070	114315_a1234S_contig_114315_1_563_+_frag_3994_1_10000000_3_418	AATATCCTTGAAGACATTTGATAAGAGCAGTTAGTATTTATAACAATGTGTCTCTCTATTTTTGCTGTTGTTTTTTGCCTTCCATACTTCCTTTCTTCAACTCGGTTCAATATGACTATT	1	plus	Contig1185:98951-99070
Contig4638	Contig4638_83934_84053_114397_114397-LSD-CTR-0-0-0-c18324_1_2276_+_frag_13_1_5000_11_1650	Contig4638_83934_84053	114397_114397-LSD-CTR-0-0-0-c18324_1_2276_+_frag_13_1_5000_11_1650	TGAGACATTAATGGAGAAAAACGCGTACATCCATGAGTGTAGGCAAAAGTACACCAATCTCACATATTTTTAAAGTCATTAGGCTTACACATTAAGGACTGGTGTTGATGTTTTCAGTTT	1	plus	Contig4638:83934-84053
Contig55990	Contig55990_2910_3028_11463_11463-454-OUT-0-0-1-contig11171_1_239_+_frag_15_1_5000_1_115	Contig55990_2910_3028	11463_11463-454-OUT-0-0-1-contig11171_1_239_+_frag_15_1_5000_1_115	AAAGACGACAGCCCAATCAAAGTTGACGATCCACGGGATGTGTTGGAGCAATCCAAAGTAAGATTCTGGCTGTAGTTCTGTGTCAGCGTCCAATTGTTTGTTTGAGAGAGACAGACAGAC	1	plus	Contig55990:2910-3028
Contig38813	Contig38813_93908_93975_114657_a1234S_contig_114657_1_600_+_frag_4006_1_10000000_1_114	Contig38813_93908_93975	114657_a1234S_contig_114657_1_600_+_frag_4006_1_10000000_1_114	TATTACATATAAGTTTCAACCTTACCTATAATCGTAATCTTACCTAGTCTTTTTTCTTAATTATACTAAGATCAAACATAACAAAACTACCGCATTAATCAAAAGTTGTCTCACACACAT	1	plus	Contig38813:93908-93975
Contig220344	Contig220344_475_594_114773_a1234S_contig_114773_1_955_+_frag_4011_1_10000000_2_197	Contig220344_475_594	114773_a1234S_contig_114773_1_955_+_frag_4011_1_10000000_2_197	TATGATACTGTGACAGAATTGGAAGAATGCCATATTTTGAGAGCGAACCCTCACACTATTGGCAGATTTGTTTTCCAAGTTAAGAAATCAATACAATGCAATATCAGTCAAAAACCTAAT	1	plus	Contig220344:475-594
Contig114339	Contig114339_9979_10101_114941_a1234S_contig_114941_1_575_+_frag_4018_1_10000000_2_130	Contig114339_9979_10101	114941_a1234S_contig_114941_1_575_+_frag_4018_1_10000000_2_130	ACAGAATGATTTAGTGGTGCCGACAGTCCCGATTCACAGAACACGAATACCCTTTGTGGCTGCACAACGAGCCCAGAGGATTTCTCTTTCTGATGATAATGCCGCTACTTGCGCACAATA	1	plus	Contig114339:9979-10101
Contig46639	Contig46639_16675_16794_114945_a1234S_contig_114945_1_1466_+_frag_4019_1_10000000_2_216	Contig46639_16675_16794	114945_a1234S_contig_114945_1_1466_+_frag_4019_1_10000000_2_216	ATCAAAAGCAGCCATGTACTTGGGTATCTTATTGCAGTTAATCTGGAGAAAGAGAGTATTGTAGGAATCTTGAATACACTTATCAACAGCGCAAATATTTCAAGGAATAAATGAAAGATA	1	plus	Contig46639:16675-16794
Contig12517	Contig12517_6737_6854_115090_a1234S_contig_115090_1_1397_+_frag_4027_1_10000000_2_226	Contig12517_6737_6854	115090_a1234S_contig_115090_1_1397_+_frag_4027_1_10000000_2_226	TTGGACAGGAAGGCAAGACATTCTTCGACTCTACCCTTCCGTATTCTTAAGTGATAACTATTGTATCGCATTAACTGTTATACTGAATACAACTGGACACTACACACACGACAAAGAGTA	1	plus	Contig12517:6737-6854
Contig135279	Contig135279_8732_8613_115158_a1234S_contig_115158_1_725_+_frag_4030_1_10000000_1_43	Contig135279_8732_8613	115158_a1234S_contig_115158_1_725_+_frag_4030_1_10000000_1_43	AATGAAAAGCAATAATACAGAATTGTAACTATAGTGCACTCACAACGCCCAACACAAAAAAGTAGGCCATGCGAGAGAGAAAAAAATGCACTTTTAATTTTTTTTAACAAATTCTTACTT	1	minus	Contig135279:8732-8613
Contig68513	Contig68513_57770_57651_115460_a1234S_contig_115460_1_1691_+_frag_4039_1_10000000_10_1364	Contig68513_57770_57651	115460_a1234S_contig_115460_1_1691_+_frag_4039_1_10000000_10_1364	TGCTCGGAAACAGTCAGTAGAAAATCACACTTATAACATAATCCCTGTCCTTTTTTAACTGATTGATTGAGTTGCTTATTCATTTACCTTATTTTATTTGTACTTGACTGAATGATTTAA	1	minus	Contig68513:57770-57651
Contig40147	Contig40147_43244_43363_11552_a1234S_contig_11552_1_658_+_frag_376_1_10000000_2_246	Contig40147_43244_43363	11552_a1234S_contig_11552_1_658_+_frag_376_1_10000000_2_246	ATAAAACAGTTTAATACATACATCACAAAGCAGAGTACATGAAGTGTGTCACAGACAGAAACAAAAAGGACAACTTGTCAAGACATCTTTTATAGTCATGTATACATTATTGGTCAGCAT	1	plus	Contig40147:43244-43363
Contig50304	Contig50304_46658_46539_115728_a1234S_contig_115728_1_524_+_frag_4048_1_10000000_1_104	Contig50304_46658_46539	115728_a1234S_contig_115728_1_524_+_frag_4048_1_10000000_1_104	AAACATGTCACTGTTCCACACATGATGGCGTTCCTAATAACTGGCTATTATACCTTGTTTTTGTTGATTTTATCGTCCCATTTCATGTGTCGTCGTATGGCAGATCGAAAAGCATTATCT	1	minus	Contig50304:46658-46539
Contig10585	Contig10585_38877_38758_115731_115731-RNA-OUT-1-0-1-115731_1_3561_+_frag_17_1_5000_10_1554	Contig10585_38877_38758	115731_115731-RNA-OUT-1-0-1-115731_1_3561_+_frag_17_1_5000_10_1554	ATCAAGATTTTGTAAACAGTTTCTGAATCAGATTCTTGATTTTGAAAAAAATTTCAGGTGGAATCTTTTAAAGATGTGTTAATTTCTTTGCATGTAATTGCTCCAAATATTGTCAAAATT	1	minus	Contig10585:38877-38758
Contig10585	Contig10585_38680_38567_115731_115731-RNA-OUT-1-0-1-115731_1_3561_+_frag_17_1_5000_11_1744	Contig10585_38680_38567	115731_115731-RNA-OUT-1-0-1-115731_1_3561_+_frag_17_1_5000_11_1744	TTTTTTGTTTTAATCCTGAATTTCTATTTCTATTTTCCCAACTTTCATCCTTGTACAAAAAAAGTGAAGCTTAACTGTAATGATCGAATGTATGCTTAGTAAGGTGAATGTTTGATGTCT	1	minus	Contig10585:38680-38567
Contig10585	Contig10585_38510_38391_115731_115731-RNA-OUT-1-0-1-115731_1_3561_+_frag_17_1_5000_12_1911	Contig10585_38510_38391	115731_115731-RNA-OUT-1-0-1-115731_1_3561_+_frag_17_1_5000_12_1911	AATTCAGGAATACTGTCAATATATAAAAATCTGGTTGATATGAGGACTCCTTTTGTTTTGAGAATTATGCCACTTTTGTCCCGCTCACAGAACTGCAAAATAAGGCTTCTTGAAGCTATA	1	minus	Contig10585:38510-38391
Contig10585	Contig10585_38386_38267_115731_115731-RNA-OUT-1-0-1-115731_1_3561_+_frag_17_1_5000_13_2035	Contig10585_38386_38267	115731_115731-RNA-OUT-1-0-1-115731_1_3561_+_frag_17_1_5000_13_2035	CATGCTGACCATTAGCAAAGGAAAAACAGTGATGTGTTAAATCGCGGGTACATGTGGCTCTGCATGTAGGCAAAAATCTGCTTATTTGATAAGCGTTCCGTTACCTGCTGGAATAAAGAT	1	minus	Contig10585:38386-38267
Contig10585	Contig10585_37989_37870_115731_115731-RNA-OUT-1-0-1-115731_1_3561_+_frag_17_1_5000_15_2377	Contig10585_37989_37870	115731_115731-RNA-OUT-1-0-1-115731_1_3561_+_frag_17_1_5000_15_2377	TCTGTCTATTTGGGGATTTTTTAGTTATTAGTAGGCACCGAAAGTTTAAGACCCTATCACAATTGTTGTACAGGCTTGTATCATGCTCTTTGCTTTACAGAGGACGCAAGAGGTTTGTTT	1	minus	Contig10585:37989-37870
Contig10585	Contig10585_37757_37669_115731_115731-RNA-OUT-1-0-1-115731_1_3561_+_frag_17_1_5000_16_2554	Contig10585_37757_37669	115731_115731-RNA-OUT-1-0-1-115731_1_3561_+_frag_17_1_5000_16_2554	TGTATACATAGTATGTGAGAGCTGCGTCATTCCACGACCCACACTCGACTGCAACCACCCTTGACAGGATTCTGCTCTCGTGGCAATTGGACTTAACATTCGCTCCACTAACTAGGTGTT	1	minus	Contig10585:37757-37669
Contig10585	Contig10585_37649_37528_115731_115731-RNA-OUT-1-0-1-115731_1_3561_+_frag_17_1_5000_17_2693	Contig10585_37649_37528	115731_115731-RNA-OUT-1-0-1-115731_1_3561_+_frag_17_1_5000_17_2693	TGTTCACAAAGACATGAAACAGTGATTTTGGTGCACTCTACTGTTTGAAAGAGGGTTTTTTTGTGCTTCATGGTTCTGGATGGAGAGAACACATTACAAGGTAATTGGAATAGTAATTGT	1	minus	Contig10585:37649-37528
Contig10585	Contig10585_37334_37263_115731_115731-RNA-OUT-1-0-1-115731_1_3561_+_frag_17_1_5000_18_2926	Contig10585_37334_37263	115731_115731-RNA-OUT-1-0-1-115731_1_3561_+_frag_17_1_5000_18_2926	TAATCTGTTGAACAGGTGTGCATTGGTATGATTATTAATGAAATGGGCCAGCAAACTCCTTTTTTCATTGGTATGTTTTAGGGCCTTTGCAGTCTAACTTTTATCCAAAAGCAGAAAAAA	1	minus	Contig10585:37334-37263
Contig10585	Contig10585_37245_37126_115731_115731-RNA-OUT-1-0-1-115731_1_3561_+_frag_17_1_5000_19_3063	Contig10585_37245_37126	115731_115731-RNA-OUT-1-0-1-115731_1_3561_+_frag_17_1_5000_19_3063	CACTTTTTAACCAGGAAGATACATTTTAAACATTGCTAACACAATTGGTTTAAGCGTGTTTTATTCTGTTTGATATGCACAATTGTTTAACAAAAACAACATATAGAAGGATAACAAGCA	1	minus	Contig10585:37245-37126
Contig10585	Contig10585_36952_36833_115731_115731-RNA-OUT-1-0-1-115731_1_3561_+_frag_17_1_5000_20_3287	Contig10585_36952_36833	115731_115731-RNA-OUT-1-0-1-115731_1_3561_+_frag_17_1_5000_20_3287	ATGCTTATACTGTGGTCAAAACACAAAACCAATAAGAGGTGATAGCGTTTCCTTTTTCTGCTTAATCGTTTATTTACTTTGTGTTGTTCCTTTGGTGTCTTCTGTCCCGGTTGTAAGAAA	1	minus	Contig10585:36952-36833
Contig10585	Contig10585_36827_36708_115731_115731-RNA-OUT-1-0-1-115731_1_3561_+_frag_17_1_5000_21_3412	Contig10585_36827_36708	115731_115731-RNA-OUT-1-0-1-115731_1_3561_+_frag_17_1_5000_21_3412	TGGAGTTTGTTTTCCTTCATGCAATCGTGTTAACATTCACTTATCAAGTCAGCACCCCATTTATTTTTTTATTTTTTTTATGCTCTGCATATTATGGCTGTGACGATTTTACCAATTGGT	1	minus	Contig10585:36827-36708
Contig10585	Contig10585_39165_39046_115731_115731-RNA-OUT-1-0-1-115731_1_3561_+_frag_17_1_5000_8_1266	Contig10585_39165_39046	115731_115731-RNA-OUT-1-0-1-115731_1_3561_+_frag_17_1_5000_8_1266	ATTCTGTGTTGCAAGATTTTAATTGATTAGTTCTTACAGCTTAAGTGAGGCTGAGAATTGTGTTAGTTTCTGAAAGGCGTCTCATACTGTGTTGCAGGGTTTTAATAGGGTGTTTGACAA	1	minus	Contig10585:39165-39046
Contig10585	Contig10585_39010_38891_115731_115731-RNA-OUT-1-0-1-115731_1_3561_+_frag_17_1_5000_9_1421	Contig10585_39010_38891	115731_115731-RNA-OUT-1-0-1-115731_1_3561_+_frag_17_1_5000_9_1421	ACACACTGTTGGAAGAATTCATCACCGTGTGTCAGAAGGAGGACTTCTTGCCTGAGTCTATTCTTAAGGACATGCCACAAAGGTTAGTTCAGGTTGTTTTTGCACACACATGGATGAAAA	1	minus	Contig10585:39010-38891
Contig148440	Contig148440_2024_2143_115895_a1234S_contig_115895_1_835_+_frag_4052_1_10000000_1_1	Contig148440_2024_2143	115895_a1234S_contig_115895_1_835_+_frag_4052_1_10000000_1_1	ATTATTGAACGAAGCGCATAGAGGTAGCCATGGCCGACTTTTCCCCGGCTCCTTGTGCCTTGTGCAATTGTGCCCAGTCCACACTCTCCCTGTGTCACGTGATTCTATTAGTGGCGAAGT	1	plus	Contig148440:2024-2143
Contig53973	Contig53973_163341_163460_115975_a1234S_contig_115975_1_515_+_frag_4057_1_10000000_1_29	Contig53973_163341_163460	115975_a1234S_contig_115975_1_515_+_frag_4057_1_10000000_1_29	AAATTAAACCCTAATCATTACATTCAACCTAACACGCTCACTGTTATGCTTGAATCAACAATCTATCCGACATGAATTTCTACAAGGTAGTCGATGTCACCCATCTATTTTTGACGAAAA	1	plus	Contig53973:163341-163460
Contig47770	Contig47770_23125_23006_116173_a1234S_contig_116173_1_509_+_frag_4061_1_10000000_1_35	Contig47770_23125_23006	116173_a1234S_contig_116173_1_509_+_frag_4061_1_10000000_1_35	TGATTACGTTTATGAATGTAAACTCGACAAACCAAGACAATTAATGGTGCCTTCTATGCTACATTGCAACTGAAATTCGTGCGCTTGTTCTTTTTTTTCTTCCTCAGATGTTCCGACAAT	1	minus	Contig47770:23125-23006
Contig108977	Contig108977_29215_29096_116216_116216-LSD-CTR-0-0-0-c10511_1_2652_+_frag_18_1_5000_16_2397	Contig108977_29215_29096	116216_116216-LSD-CTR-0-0-0-c10511_1_2652_+_frag_18_1_5000_16_2397	AGCCCAACAGGGTTCTGCGAAACTTGGAGAGCCCGCGGGAACCCGTGACGATGAAGGAAGCCCCCACGGTGTCCGCGTAACGTACGATACCGTGTCCCGGGTTCTTGTCTTCCAGTGCTA	1	minus	Contig108977:29215-29096
Contig38298	Contig38298_6571_6452_116253_a1234S_contig_116253_1_816_+_frag_4062_1_10000000_1_76	Contig38298_6571_6452	116253_a1234S_contig_116253_1_816_+_frag_4062_1_10000000_1_76	TGTCAATTTTGTTAAACAGTTTTTATTCATCCATCTTTCTAAATTCTTAAGTTTCATTATAACGCCTGCTATAATATAAAACAAAAATATGTACAAAATGAGAGAAAAAATGCACGCAAA	1	minus	Contig38298:6571-6452
Contig12169	Contig12169_11295_11414_116263_a1234S_contig_116263_1_1113_+_frag_4063_1_10000000_1_41	Contig12169_11295_11414	116263_a1234S_contig_116263_1_1113_+_frag_4063_1_10000000_1_41	ATGTAATACATCTACCAGCTGCTTTTCTGTGCCGCTTAGAACTCTGCTGAACGTATGACTCTCTTGAGACAACACCAGTTCGGTGTGCACCATTCCGAACAGATAAACATGCAGACTCTT	1	plus	Contig12169:11295-11414
Contig91667	Contig91667_976_857_116549_116549-LSD-CTR-0-0-0-c14221_1_1193_+_frag_19_1_5000_4_578	Contig91667_976_857	116549_116549-LSD-CTR-0-0-0-c14221_1_1193_+_frag_19_1_5000_4_578	TTGTACTTGCCCTGCTGCAGCACCTCCACTGAAACAGTGAGGAAGTGCAAGTCTTTGTCACAAAAAGAACACTGAACACCCAAAGAACAAATCAAGCTTGTCGCCTTTATGGTGACATTT	1	minus	Contig91667:976-857
Contig1129	Contig1129_48256_48375_116564_a1234S_contig_116564_1_745_+_frag_4074_1_10000000_2_257	Contig1129_48256_48375	116564_a1234S_contig_116564_1_745_+_frag_4074_1_10000000_2_257	TACCCCTGCACAGGACACAACATTCAATATAGTGTTGAAAGGTTATCAATAGCAATTGACTCTTTGACCGGGTCCTCCACAGCAACATTTTCGGTCTATGTTTGTCCGAGCGTTGAGAGT	1	plus	Contig1129:48256-48375
Contig82220	Contig82220_19724_19843_116998_a1234S_contig_116998_1_1434_+_frag_4089_1_10000000_6_784	Contig82220_19724_19843	116998_a1234S_contig_116998_1_1434_+_frag_4089_1_10000000_6_784	CTATCATTTTCTGAATCCAAAAATATGCGCATTATTTTTTGTTTAAATCAGTTCCATGTGTGCACATTTTGCGGAGACCAGCGCGTCCCGCGCGTGTCTCGGTCTTCAGGTTTCGGCTAG	1	plus	Contig82220:19724-19843
Contig147966	Contig147966_12357_12238_117282_a1234S_contig_117282_1_1400_+_frag_4099_1_10000000_1_39	Contig147966_12357_12238	117282_a1234S_contig_117282_1_1400_+_frag_4099_1_10000000_1_39	AGATTTAGCTAGATTTGAATTGTCTGCACAATATTTTTGTGTTCAGAGCGGGGCGATCGCCCTGCACCTGGAGCTGGTGAACAACACGATCCGCACCAAGCTGGACGAGATCAAGCGCAT	1	minus	Contig147966:12357-12238
Contig156817	Contig156817_1560_1446_117568_a1234S_contig_117568_1_865_+_frag_4108_1_10000000_1_226	Contig156817_1560_1446	117568_a1234S_contig_117568_1_865_+_frag_4108_1_10000000_1_226	ATTGTATGTGTGTGTTCAATTACACGTGACTGTATGGTGTTTATTTGCTTATGATTTGCTTTTGCTTTTCTGTGTTAGACTTCAGCGGAGAAAATGTTGTAGCTGTGATGTTTTTGTCAT	1	minus	Contig156817:1560-1446
Contig103360	Contig103360_1876_1757_117738_a1234S_contig_117738_1_686_+_frag_4116_1_10000000_1_39	Contig103360_1876_1757	117738_a1234S_contig_117738_1_686_+_frag_4116_1_10000000_1_39	ATTACTATTGTTTCTGTTGTAATTATTGTCGTTGCTATGTTTGTTAACTTATAATGAACAGCGCGTTTTTAGCTTTATAATGTGGAATAATGTTGTACAAAGTTTGGTTTTTTTTGTCTT	1	minus	Contig103360:1876-1757
Contig63884	Contig63884_25911_25792_11789_a1234S_contig_11789_1_868_+_frag_384_1_10000000_2_240	Contig63884_25911_25792	11789_a1234S_contig_11789_1_868_+_frag_384_1_10000000_2_240	ACTTGTTTATGCTTTTTAATAATCTAGATACACTTGCCAGCAAAGAATTCACATTGTCAGCGGAATCTATTCCTGAAAAGATGAATTTCGACCGTTATTCACAAGGTCAAAAGCATAAAA	1	minus	Contig63884:25911-25792
Contig131692	Contig131692_6360_6241_118115_118115-LSD-CTR-0-0-0-c10925_1_1111_+_frag_22_1_5000_4_846	Contig131692_6360_6241	118115_118115-LSD-CTR-0-0-0-c10925_1_1111_+_frag_22_1_5000_4_846	GACGTCACCAGTCTTGGAGGGTCCTATGACGTCACCTGTCTCGTAGGGTTCCATGACGTCACCGCCAGTGTTAACAGGCTCCATGATGTCAGGGATCTCCATTGGTTCTTGGCGCTTCAT	1	minus	Contig131692:6360-6241
Contig60890	Contig60890_17793_17674_118246_a1234S_contig_118246_1_832_+_frag_4136_1_10000000_4_512	Contig60890_17793_17674	118246_a1234S_contig_118246_1_832_+_frag_4136_1_10000000_4_512	ACCTTTAATCTTCAGAACGCTGATTACATGTGTGTGTGTGACCTGGGAGAGACCTTTCACCGCAACAGAGATCTTTATTGCCTCACTCTTTGTTTGTTCGTTTTTTTGCCAGCAAAGTTT	1	minus	Contig60890:17793-17674
Contig84119	Contig84119_26281_26162_118316_118316-EXP-OUT-0-1-1-c14303_1_1536_+_frag_24_1_5000_3_369	Contig84119_26281_26162	118316_118316-EXP-OUT-0-1-1-c14303_1_1536_+_frag_24_1_5000_3_369	TGTTTTTTTACTTTTTTTGTTTACTTGCACTTTCAGCAAGCAACATAAATTCTGCATCTTTTACTTTGATACTAGCCATGTGGTTGTTATCAAAACATTTTTACGAGGGTTCGTCTTATA	1	minus	Contig84119:26281-26162
Contig84119	Contig84119_26110_25991_118316_118316-EXP-OUT-0-1-1-c14303_1_1536_+_frag_24_1_5000_4_540	Contig84119_26110_25991	118316_118316-EXP-OUT-0-1-1-c14303_1_1536_+_frag_24_1_5000_4_540	GTATTGAACCGAAAGACATTTTCATTTTCATTTTTACTGACACGTTCTGCTAGCAACATTAATCCTGCATCTTTTACTGTGATAACAGACACGTAGTTTTTATCATTTTACTTTTAAGAG	1	minus	Contig84119:26110-25991
Contig84119	Contig84119_25372_25289_118316_118316-EXP-OUT-0-1-1-c14303_1_1536_+_frag_24_1_5000_7_1171	Contig84119_25372_25289	118316_118316-EXP-OUT-0-1-1-c14303_1_1536_+_frag_24_1_5000_7_1171	AAAAACGGTCATACACGTAAAAACAGCACTCGTGCAAAGAAGAAGAAGAAGAAGAAATAGTCCTGGCTTGAATGTGTACCTGAACAGTTCAAAGAGTGCCTTTGTTTTTCAAATTGAGTT	1	minus	Contig84119:25372-25289
Contig84119	Contig84119_25171_25052_118316_118316-EXP-OUT-0-1-1-c14303_1_1536_+_frag_24_1_5000_8_1408	Contig84119_25171_25052	118316_118316-EXP-OUT-0-1-1-c14303_1_1536_+_frag_24_1_5000_8_1408	GTAGATCAAAAGACTTGGAGGCCTACACAATAATTAATAACTTTGGTCATTAAGTGTAATAACAATTGTTTTTTGTATAAAACGATCCTAAACTAATTTCATCTTCATCTTCATCATTTT	1	minus	Contig84119:25171-25052
Contig47218	Contig47218_44787_44906_118427_a1234S_contig_118427_1_1888_+_frag_4144_1_10000000_10_1572	Contig47218_44787_44906	118427_a1234S_contig_118427_1_1888_+_frag_4144_1_10000000_10_1572	AACTTCTAGTCAAGTCTTTAGAAAAAAACACTGAAATAAGCAACGTTTTTGATAAAGGAAACCTGTCTGTAAAATTAAAAAGAAGTAGCGTTTGAGAATATGTATATTACAAGAATGATA	1	plus	Contig47218:44787-44906
Contig43350	Contig43350_88073_88192_118768_a1234S_contig_118768_1_3574_+_frag_4159_1_10000000_10_1539	Contig43350_88073_88192	118768_a1234S_contig_118768_1_3574_+_frag_4159_1_10000000_10_1539	AGCCAGCCTGGGCGCACACCACATCAATTACTGCTGTCGCTTCCACGTCTGTTTAGAACAGAATTTTCAGGCCGCTTGCACTCAGTGGTGCTAGCTCAGAGCTAGCGTTTGTCAGTCTAT	1	plus	Contig43350:88073-88192
Contig282671	Contig282671_401_282_118777_a1234S_contig_118777_1_619_+_frag_4160_1_10000000_1_14	Contig282671_401_282	118777_a1234S_contig_118777_1_619_+_frag_4160_1_10000000_1_14	TGGTTAAACTTAACAATTTCTTCTGAAATCAGAAAAACGTTTCAGTGCATGTGGGTAATCTTTTTCTCTGATTTTAACATGTGAAACCTCAAAAGACGTCAGTTCTGTAGGTAAAAGAAA	1	minus	Contig282671:401-282
Contig949	Contig949_109913_110032_119378_a1234S_contig_119378_1_618_+_frag_4183_1_10000000_1_11	Contig949_109913_110032	119378_a1234S_contig_119378_1_618_+_frag_4183_1_10000000_1_11	TTGGTTTGTTTCATTAGTCTCGTGCTTTACGCTTTATTTGGTGCCTGTGGTGTAACCCTTCTACAGATCGATTAGTCAACAACCAGCCGCCTTCAGTGTCTGATCGATAAATAGGTCGCA	1	plus	Contig949:109913-110032
Contig130606	Contig130606_13971_13852_119754_a1234S_contig_119754_1_3712_+_frag_4196_1_10000000_10_1580	Contig130606_13971_13852	119754_a1234S_contig_119754_1_3712_+_frag_4196_1_10000000_10_1580	TAATTCTTTTAGAGTTTTATTTATCTGTGCATGTTACAATAATGAGTGAAAATTATGAATATTATCCAGTTATAGTTGCAATTAATTATTTGGGCATGTTTCCGTTCTAACATAAATCTC	1	minus	Contig130606:13971-13852
Contig89630	Contig89630_5847_5966_119770_a1234S_contig_119770_1_1124_+_frag_4197_1_10000000_2_124	Contig89630_5847_5966	119770_a1234S_contig_119770_1_1124_+_frag_4197_1_10000000_2_124	CATATATTACGCCCTTTAGCACATTTCGATCGAAAAAAAAAGTGAAATATATATTAAGCTCGGGGAAAAAACCACCATAATATATACGTAGAACATGTAGCATGCTTCATCAAGAATGAT	1	plus	Contig89630:5847-5966
Contig71092	Contig71092_6173_6292_119780_a1234S_contig_119780_1_525_+_frag_4198_1_10000000_2_203	Contig71092_6173_6292	119780_a1234S_contig_119780_1_525_+_frag_4198_1_10000000_2_203	TACATATTAGTCAGATCTTGCTTTGTTTTTCAATCTTACCTTCATTAAGAATCAAAGTGACTCACGGCAATCATATCATTTGGAGATTTTATGTTCCGAATTTTCAGCGCTGAATGTTGT	1	plus	Contig71092:6173-6292
Contig3677	Contig3677_39112_39231_119858_a1234S_contig_119858_1_925_+_frag_4201_1_10000000_1_15	Contig3677_39112_39231	119858_a1234S_contig_119858_1_925_+_frag_4201_1_10000000_1_15	AGAACAGTTACATGTACCTTTAGGTGGGTATTCAGGAAAAAGAAGAACGAATACAAGTTCTCGACCTGAAGGTGTCTGCTCCACTGCCAACAGCTTGCTGCATTTTACCTGCACACACAA	1	plus	Contig3677:39112-39231
Contig40375	Contig40375_13173_13086_119943_a1234S_contig_119943_1_1164_+_frag_4202_1_10000000_5_619	Contig40375_13173_13086	119943_a1234S_contig_119943_1_1164_+_frag_4202_1_10000000_5_619	TAGCTACTGTGCTGAAGTGTTAAAAAACAACAACAACAATAACGGACCTGATTTAATACTAAAACGGACACTACATTTGTGTGTCTGATTTAGTTGTGAATGTGTGTGTGCAGTGAGACA	1	minus	Contig40375:13173-13086
Contig101115	Contig101115_39969_39850_120194_a1234S_contig_120194_1_6035_+_frag_4217_1_10000000_10_1540	Contig101115_39969_39850	120194_a1234S_contig_120194_1_6035_+_frag_4217_1_10000000_10_1540	ATGTTTCTGAAAGAAATCTCAATCCAAAGTTGTGTACGTTGTGTGTCCTACAGGTCCTGTCCCCAAGGCAAGACATCGGCATCTACAACTCGGGCAAGAACAAGAAGAAGAAAGCCAAGG	1	minus	Contig101115:39969-39850
Contig14973	Contig14973_4892_4773_120460_a1234S_contig_120460_1_1777_+_frag_4228_1_10000000_10_1233	Contig14973_4892_4773	120460_a1234S_contig_120460_1_1777_+_frag_4228_1_10000000_10_1233	CGTTGGTTTCTTTCAACGATGGAACAACTCATTGCTTGAGAGAAAGCAATGCCCAAGATACATCTCCATTATCTAAATCTTCATGACAATGTATCTGTTTGTCCACTTTAAAGCCCAATT	1	minus	Contig14973:4892-4773
Contig42281	Contig42281_71501_71620_120505_a1234S_contig_120505_1_2993_+_frag_4230_1_10000000_10_1458	Contig42281_71501_71620	120505_a1234S_contig_120505_1_2993_+_frag_4230_1_10000000_10_1458	TCATCCCGACTAACGTTTTCCTCCAAAATGCCAGAAGAAGTAAATGAAGCAGCAAAGCTTTTCTGAGAGCCGATATTTCCACATAGCTTACTTATGACGGCCATAAGAGTGACCCCATGA	1	plus	Contig42281:71501-71620
Contig6454	Contig6454_87796_87677_120656_a1234S_contig_120656_1_2348_+_frag_4234_1_10000000_11_1601	Contig6454_87796_87677	120656_a1234S_contig_120656_1_2348_+_frag_4234_1_10000000_11_1601	GAACACCACTTGACTGTATGCCTTTTATCCTGTTTTGTGCTGCATGTTGACACAGACTTTGTTGTGATAGGTTGTACTGATCATCAGCGGTAACCTGAGTTTCCTGAACTGGCTGACCAT	1	minus	Contig6454:87796-87677
Contig452	Contig452_195453_195572_120772_a1234S_contig_120772_1_791_+_frag_4236_1_10000000_2_171	Contig452_195453_195572	120772_a1234S_contig_120772_1_791_+_frag_4236_1_10000000_2_171	TCAGATCCAGACGATGAACAACTTTCTGGCAGCAAACGGAGAGAAAAAGCTCATGTTTTATTACCAAGAACCAGAGGTCATCGAAGTTGACGGTAACGACTGTTGTTCCCAATACATTAA	1	plus	Contig452:195453-195572
Contig4877	Contig4877_19137_19032_120807_a1234S_contig_120807_1_5566_+_frag_4238_1_10000000_10_1456	Contig4877_19137_19032	120807_a1234S_contig_120807_1_5566_+_frag_4238_1_10000000_10_1456	TGTGCCGTCTCTCGGTGTCGTTATTCGCATCCGTATCCGTACCGTCTCTGGTGTCAGTCCCCGTGACCGTATCCACAGCGTCGTTGTCGTCAATGATGACGACTGCGTTGTTCTCACTTT	1	minus	Contig4877:19137-19032
Contig54939	Contig54939_77932_78051_120915_a1234S_contig_120915_1_1799_+_frag_4244_1_10000000_4_514	Contig54939_77932_78051	120915_a1234S_contig_120915_1_1799_+_frag_4244_1_10000000_4_514	AACTGTCGAGCGTTTCTGTCAGAATTTAAAGACAGAAAGTGTCAGCCCGAACCTTTCAGAATGGACTGACATGCCCTAAACAGACCGTTTGGACGCCTTGCTGTTAATGGAAGCGATAAC	1	plus	Contig54939:77932-78051
Contig205490	Contig205490_292_173_120943_a1234S_contig_120943_1_3171_+_frag_4246_1_10000000_10_1214	Contig205490_292_173	120943_a1234S_contig_120943_1_3171_+_frag_4246_1_10000000_10_1214	TTGTATGCTACATGTACTTCTCACAGTGATTTTTCTTTTCACAGTGATTCTAACAGTTCCTCTTCAAAGAGCATTTGCTTTCAAGTGAAAGTGAAGAGTGCTTGGAGGCTTCACAAATAA	1	minus	Contig205490:292-173
Contig14491	Contig14491_23818_23699_121020_a1234S_contig_121020_1_1034_+_frag_4248_1_10000000_2_171	Contig14491_23818_23699	121020_a1234S_contig_121020_1_1034_+_frag_4248_1_10000000_2_171	TAGTCATATATTGTGTATGGGGTTTTTTTTTCTGTACATATCACCAGGGACATCCTGTTTCTTACAAAATACCCCAACGCTTTTGGAGAAACATATTAAGTTTACGATCACACTCTCATC	1	minus	Contig14491:23818-23699
Contig86774	Contig86774_30239_30358_121067_a1234S_contig_121067_1_766_+_frag_4251_1_10000000_1_199	Contig86774_30239_30358	121067_a1234S_contig_121067_1_766_+_frag_4251_1_10000000_1_199	ATAAATAAACAAATAAATAAATTAGTAGTGTGTAAGAACTAAAGCAAGGGCAAGCCGCCTTGCAAGCCTCTGTCCATTTGATGTACTCCAGACAGACATACTGAAACAGTAGTGTGGTGA	1	plus	Contig86774:30239-30358
Contig72883	Contig72883_22950_23069_12132_a1234S_contig_12132_1_1745_+_frag_393_1_10000000_10_1501	Contig72883_22950_23069	12132_a1234S_contig_12132_1_1745_+_frag_393_1_10000000_10_1501	AAAGACTTCTTATCCCTTAGGCGAAGCTCAATGCATTTACCATTACTAGCTATTCATAACATTTAGAACATTTGTCGGAGATACTGGATATAACAATGGTGTGTGTGAGTGAGTGAGTGA	1	plus	Contig72883:22950-23069
Contig83633	Contig83633_12627_12746_12148_a1234S_contig_12148_1_1398_+_frag_394_1_10000000_1_14	Contig83633_12627_12746	12148_a1234S_contig_12148_1_1398_+_frag_394_1_10000000_1_14	CGAGGCACAGGAACAGCTCTCTGCAAGTTTGCAATGGCACATAAAACACCCACTAGCTAACAGTACCATAACCTACATCAGGATTCAGGCCACCTGCACTCAGCACATTGCAACTTGAAA	1	plus	Contig83633:12627-12746
Contig367260	Contig367260_1319_1200_121556_a1234S_contig_121556_1_1055_+_frag_4267_1_10000000_2_244	Contig367260_1319_1200	121556_a1234S_contig_121556_1_1055_+_frag_4267_1_10000000_2_244	ACTCACGTCATATCCGCCACAGAACAGTTCATTGTCCTGGTAGTTGGCAGGGGAGTCTGGGAAGCCATAGCGCCACATGCTGGACCTCTGGGGAGGGTCGATCATCATCCCGTGACCCCA	1	minus	Contig367260:1319-1200
Contig81809	Contig81809_54699_54580_121689_a1234S_contig_121689_1_2127_+_frag_4276_1_10000000_12_1867	Contig81809_54699_54580	121689_a1234S_contig_121689_1_2127_+_frag_4276_1_10000000_12_1867	AATTTAGCCCAGTAAACTGCTGTTCCCCATAATAAGAAATGGCAAACGACAAGCACCCCAAAAGATAAATGCTCAAGCTAATGCTTATGTCAAGACATAACACCGTCAGAACACATCTCT	1	minus	Contig81809:54699-54580
Contig40902	Contig40902_81668_81549_12183_a1234S_contig_12183_1_1037_+_frag_398_1_10000000_4_620	Contig40902_81668_81549	12183_a1234S_contig_12183_1_1037_+_frag_398_1_10000000_4_620	AAGTGTTAGCCTTGAGGCTTACGCGTCTGTTGAGGTCAACGGCATCAGTGGACTGACCTGGCCGGCCTCAATCTGCAGGCTGGAACTTCGGACCTCATCGATTTAGGACAATGCTACTTC	1	minus	Contig40902:81668-81549
Contig81535	Contig81535_377_496_121899_a1234S_contig_121899_1_1151_+_frag_4284_1_10000000_3_456	Contig81535_377_496	121899_a1234S_contig_121899_1_1151_+_frag_4284_1_10000000_3_456	ATAATTTATACCTCCATGAAAACCATCTCTTTTCAGAATTTCAAAGTAAAGAAAAAACACAAGTTAACACACTGTATCATGACTGTTCACATGAGATGAATTGGCAATGTAACACAAATA	1	plus	Contig81535:377-496
Contig47662	Contig47662_10776_10657_122019_a1234S_contig_122019_1_3624_+_frag_4288_1_10000000_10_1250	Contig47662_10776_10657	122019_a1234S_contig_122019_1_3624_+_frag_4288_1_10000000_10_1250	TTTTTTTATTAGTTTTTCTGTTTCTTTCCTTTTTATCTTTTTTAGTTTTAGTTTTCTTCACGGCATTTTGTAATTAAATTACCAAGGACTCCATCAAAAGATTGACAAGAAAACTCTTTA	1	minus	Contig47662:10776-10657
Contig51335	Contig51335_77807_77926_122100_a1234S_contig_122100_1_899_+_frag_4289_1_10000000_4_632	Contig51335_77807_77926	122100_a1234S_contig_122100_1_899_+_frag_4289_1_10000000_4_632	ACATAGAGTTAATGCCATGCAAACTATCCGCGGCTGGTGCCAACTGTAATACCCTCAACTAAACGCGGCTTTCTACAACAAAGATAAAATAGGGGTAAAACTTGCTTTCTTCTTGAAACT	1	plus	Contig51335:77807-77926
Contig131365	Contig131365_1951_2070_122114_a1234S_contig_122114_1_1440_+_frag_4290_1_10000000_1_5	Contig131365_1951_2070	122114_a1234S_contig_122114_1_1440_+_frag_4290_1_10000000_1_5	TTCCACTGTATAACAATATCACCATAGCTGGTAACTCAACATCCTCTCTGATCTTTGTTGCTTGCAGTGGACGGCTTTATGTTCCTGGTCATTGGCACCATGCTGTACAACCAGATCATG	1	plus	Contig131365:1951-2070
Contig8796	Contig8796_9528_9647_122176_a1234S_contig_122176_1_2342_+_frag_4292_1_10000000_11_1489	Contig8796_9528_9647	122176_a1234S_contig_122176_1_2342_+_frag_4292_1_10000000_11_1489	TAAATCTGTCCCAACCAACAGACACACTTAACGATTTAGTTTTGCCTTTGTTTTTTAAAGACGCTAAATTATCGTGATTAACTTCTGTGTGTCAGTTTTTCGTAAATTAGTGCATGAGAA	1	plus	Contig8796:9528-9647
Contig9137	Contig9137_146603_146484_12220_a1234S_contig_12220_1_3126_+_frag_400_1_10000000_10_1467	Contig9137_146603_146484	12220_a1234S_contig_12220_1_3126_+_frag_400_1_10000000_10_1467	TAATAAAGTTTATTTAAATTGGAGATCAAAATTATATATGTATTTATCATTAATAGATAAACAAAATACATGTACCATGAGGATTCACCCACATAAACACGATTTCAAGATTTTGAAAAC	1	minus	Contig9137:146603-146484
Contig59867	Contig59867_44484_44603_122204_a1234S_contig_122204_1_1632_+_frag_4293_1_10000000_1_26	Contig59867_44484_44603	122204_a1234S_contig_122204_1_1632_+_frag_4293_1_10000000_1_26	TTTTGTTTTCAGTGAAACGATATCTCCTGTGTTAAATGTCTTATTGTGTTAAGTTTATTTAGTCCATATACTTGTTTTATTTTTTACTGGTAAGTGAACTGGCTACATGTTGAAAGATTT	1	plus	Contig59867:44484-44603
Contig66888	Contig66888_2244_2363_122784_122784-RNA-OUT-1-1-0-122784_1_1272_+_frag_26_1_5000_8_1135	Contig66888_2244_2363	122784_122784-RNA-OUT-1-1-0-122784_1_1272_+_frag_26_1_5000_8_1135	CAGTTTTACCTAAGTATTACCCTGAATCCAGTGTTGTTCCCAAGGTTGAGGTGCACGAAGTAAACCTAGGTGCCACCCAAATGGGTTGTACACAGCTGCTGGGTCAGTGGATGAAATTGA	1	plus	Contig66888:2244-2363
Contig318733	Contig318733_3618_3737_122901_a1234S_contig_122901_1_943_+_frag_4321_1_10000000_1_78	Contig318733_3618_3737	122901_a1234S_contig_122901_1_943_+_frag_4321_1_10000000_1_78	TCACATCCTCACATTTTAAGACGCAAACAATCGAGACAATTAAGTTCAAGAAGGGAGGAAGTGGTGATATGGAGGAAATATTTGTAGACGTTACGAACAAACATTCTGAAAAAAAAGCAA	1	plus	Contig318733:3618-3737
Contig10557	Contig10557_25109_24990_123494_a1234S_contig_123494_1_2735_+_frag_4344_1_10000000_4_512	Contig10557_25109_24990	123494_a1234S_contig_123494_1_2735_+_frag_4344_1_10000000_4_512	TATGGGGCATTTTTAGCAAATCTGGAGGGAAAAAGAAAACTTTATTAGTTCGTTAGTTCGTTATTAATGGTTTAGGAGAGAAAATCAGCAAATGTGTTCAAGGGGTAGCCTATAACATAA	1	minus	Contig10557:25109-24990
Contig40351	Contig40351_3667_3548_1239_a1234S_contig_1239_1_768_+_frag_39_1_10000000_1_46	Contig40351_3667_3548	1239_a1234S_contig_1239_1_768_+_frag_39_1_10000000_1_46	ATACGCAAACGCAAAGACAAACTTCCCACATAAGCACAACGACACCAGTCACCTATCCAATGAATCGCCAGAAATGGGATCGACACACACACAGAAGAGGTCGATTATTAAGAAAGAAAA	1	minus	Contig40351:3667-3548
Contig46553	Contig46553_8847_8728_123969_a1234S_contig_123969_1_1037_+_frag_4357_1_10000000_2_180	Contig46553_8847_8728	123969_a1234S_contig_123969_1_1037_+_frag_4357_1_10000000_2_180	GTTAATTATTTTCTCATGCACATCAGCCCACACATCAGATTAAACTTGGCAAAATACTTAAGTTACTGGTTAACAATATAACTGCCTACACGGACGCCTTCTCAACATAGCACATAAATT	1	minus	Contig46553:8847-8728
Contig44709	Contig44709_12004_12123_124243_a1234S_contig_124243_1_857_+_frag_4364_1_10000000_1_39	Contig44709_12004_12123	124243_a1234S_contig_124243_1_857_+_frag_4364_1_10000000_1_39	TTATTATTATTATTATTATTTGAGAGTAGAATGCATTATTTCTGGTGTTCTTGAACACACCGAGGACAATATCACCTTAACTAGAAGTTTGCCATAGTTTTATCTGACCGCATAATTCCA	1	plus	Contig44709:12004-12123
Contig5980	Contig5980_13020_12901_124380_a1234S_contig_124380_1_3038_+_frag_4371_1_10000000_11_2056	Contig5980_13020_12901	124380_a1234S_contig_124380_1_3038_+_frag_4371_1_10000000_11_2056	CAACAGCAAAATTAAAACTAACATAAATGAGTTAAATACATTTAATCTAAAAATATTATTGTTGTTCTGTTTGTGCATTTGTAGAAATTAAGCCATATTCCTTCAGTGTCCCTACAAAAT	1	minus	Contig5980:13020-12901
Contig106772	Contig106772_1641_1522_124611_a1234S_contig_124611_1_1206_+_frag_4383_1_10000000_1_122	Contig106772_1641_1522	124611_a1234S_contig_124611_1_1206_+_frag_4383_1_10000000_1_122	ATTCTGTCAATTTTATCGGAGATTAAAACATGCCACCAAGTTCAAAACGATCATTAATGAGACATTGCTTTTGACCGAAGTAAAGTTTGAATTCAGTCCTAAACGCAAGACTGCTTTTTT	1	minus	Contig106772:1641-1522
Contig38036	Contig38036_102686_102567_124963_a1234S_contig_124963_1_632_+_frag_4395_1_10000000_3_358	Contig38036_102686_102567	124963_a1234S_contig_124963_1_632_+_frag_4395_1_10000000_3_358	AGACGATTTGGCCATCCCTGAACACTTAGCTCTACGCTTGGCATTTGTCAAGTCATCGCCTGTCTGAATCATGGCAACTATAGAGGCAACACCTGAGTCTTTTCTGCCTCAAGTGGGTGT	1	minus	Contig38036:102686-102567
Contig12508	Contig12508_23987_24106_124995_a1234S_contig_124995_1_2075_+_frag_4396_1_10000000_7_1257	Contig12508_23987_24106	124995_a1234S_contig_124995_1_2075_+_frag_4396_1_10000000_7_1257	TTGGACCCTGTTCTGCAAATTCAGTGCAAAGGCAAGTGTGAAATCATGATGAGAACTGAATTGTTTTAGCCTCAACATGGACGAGACATGGCTGCCTTCCTATTTGTAATATGTTCATGA	1	plus	Contig12508:23987-24106
Contig2578	Contig2578_19461_19342_125146_125146-454-OUT-0-0-1-contig11211_1_585_+_frag_29_1_5000_4_451	Contig2578_19461_19342	125146_125146-454-OUT-0-0-1-contig11211_1_585_+_frag_29_1_5000_4_451	AATTTCCCTTTTATGTTTGTAATCTTCAATAGTTGGACTACACACACACATAAATTCAAGTTATTTGGGCATCATACTGAAGAGCAATTTGAAGTGATTTTTGGTCGATTTTCATGCTAG	1	minus	Contig2578:19461-19342
Contig39382	Contig39382_46868_46749_126159_a1234S_contig_126159_1_619_+_frag_4435_1_10000000_1_139	Contig39382_46868_46749	126159_a1234S_contig_126159_1_619_+_frag_4435_1_10000000_1_139	TTTGTTGTACGTAAGATAGATTTAGCAACATGCACTAACAGACGAATAACATAAAGCATCCGTTATATAGTTAGTGTGCAAAAACCAGAGATTTATTTAGCCTATCTCACCTGTGATATT	1	minus	Contig39382:46868-46749
Contig2928	Contig2928_4940_5059_126444_a1234S_contig_126444_1_996_+_frag_4447_1_10000000_1_14	Contig2928_4940_5059	126444_a1234S_contig_126444_1_996_+_frag_4447_1_10000000_1_14	TAAAAGCGTATAAATAGAGTTATTTATGCAGACTGTTCATATTTTAAAACACAGATGCACACAGACGGCCGGTTGGATCAACAACGAATGAGCAAACGAACAAGCAAGCAAATGAACAAA	1	plus	Contig2928:4940-5059
Contig63796	Contig63796_7801_7920_126474_126474-454-OUT-0-1-1-contig00152_4501_7500_+_frag_31_1_5000_10_1701	Contig63796_7801_7920	126474_126474-454-OUT-0-1-1-contig00152_4501_7500_+_frag_31_1_5000_10_1701	AATTTTGCATTTCGTTTATTCTTATTTATTTATTCTTTATTTTACATGCATTGTTGTGAGATACGGAAAAATAACTTAAAAACTCTGTTTGCTCTGCCAAAGCTATGTTTATTTTTTGTT	1	plus	Contig63796:7801-7920
Contig63796	Contig63796_7922_8041_126474_126474-454-OUT-0-1-1-contig00152_4501_7500_+_frag_31_1_5000_11_1822	Contig63796_7922_8041	126474_126474-454-OUT-0-1-1-contig00152_4501_7500_+_frag_31_1_5000_11_1822	TTGGTGTGTTTCAGACTGTATTATTCCCATTACAATATCCTCGGATGAAAAAAAGTAACACTGAAGAATAAAAGTTTGTCAGCTATTCTATTTTCTGCTTTGGTGTCATCTTCGGTGTGA	1	plus	Contig63796:7922-8041
Contig63796	Contig63796_8087_8206_126474_126474-454-OUT-0-1-1-contig00152_4501_7500_+_frag_31_1_5000_12_1987	Contig63796_8087_8206	126474_126474-454-OUT-0-1-1-contig00152_4501_7500_+_frag_31_1_5000_12_1987	TCTGTGTGATGGAGAAATTCCGTGTGTGTGTGACACAAGTGCCTTTACTGGCAGCTTGCTAACCTATTTGCATACATCTGCTCCCTGTCTGTCATTCTCTCAAAACACGAAACAAAATGA	1	plus	Contig63796:8087-8206
Contig63796	Contig63796_8208_8327_126474_126474-454-OUT-0-1-1-contig00152_4501_7500_+_frag_31_1_5000_13_2108	Contig63796_8208_8327	126474_126474-454-OUT-0-1-1-contig00152_4501_7500_+_frag_31_1_5000_13_2108	ACCCAGACACTGCTGAGCAGGATTGATCACCTCCATTCTAAACTCCACTGCAGGGTGTACACAGTACAATGTCATGCCGACACACGCACCAGTTTCATACCTAGACTCGCCACGTACCAG	1	plus	Contig63796:8208-8327
Contig63796	Contig63796_8332_8451_126474_126474-454-OUT-0-1-1-contig00152_4501_7500_+_frag_31_1_5000_14_2232	Contig63796_8332_8451	126474_126474-454-OUT-0-1-1-contig00152_4501_7500_+_frag_31_1_5000_14_2232	TATACATGTATACAGATCTATGTATACGCAAACTATGCTAACAGTAGTAACACATGGTCTTTACGATTTTCTCGAACGTTCATCTTTTAAAAGTGAAACTGACACCAGTTTATTTCTCTT	1	plus	Contig63796:8332-8451
Contig63796	Contig63796_8476_8595_126474_126474-454-OUT-0-1-1-contig00152_4501_7500_+_frag_31_1_5000_15_2376	Contig63796_8476_8595	126474_126474-454-OUT-0-1-1-contig00152_4501_7500_+_frag_31_1_5000_15_2376	CAATTCATATGTTTATTCATAAAACTTACCCTGACACCAATTGATTTCTCTATAAGAGTTCATTGTTACAAAGTGAAACTGACACGCAGTTCATTTCTAACATTTCTCTTATCGTTGAAA	1	plus	Contig63796:8476-8595
Contig63796	Contig63796_8597_8716_126474_126474-454-OUT-0-1-1-contig00152_4501_7500_+_frag_31_1_5000_16_2497	Contig63796_8597_8716	126474_126474-454-OUT-0-1-1-contig00152_4501_7500_+_frag_31_1_5000_16_2497	TGTAAACAGTAAAAACCTGACAAGTTGATTTCTCCAAACATTAACCGTTAAAAATGAAACTGACAACAGCCGTTCTACATCATTCTACTAATGTATTCGGATGACGAATAATTTGCATGG	1	plus	Contig63796:8597-8716
Contig63796	Contig63796_8758_8876_126474_126474-454-OUT-0-1-1-contig00152_4501_7500_+_frag_31_1_5000_17_2658	Contig63796_8758_8876	126474_126474-454-OUT-0-1-1-contig00152_4501_7500_+_frag_31_1_5000_17_2658	CTATTTTTTGTCGTCACGCATGAGTGCACACAGGAAAACCGGAGTGCATAATTGTCCCGGCTTTTACTGTGTCTACCACGCATGGCCTTGTGCCAAGGTTTTTTTTTTTATCCTCGTCAA	1	plus	Contig63796:8758-8876
Contig63796	Contig63796_8972_9091_126474_126474-454-OUT-0-1-1-contig00152_4501_7500_+_frag_31_1_5000_18_2873	Contig63796_8972_9091	126474_126474-454-OUT-0-1-1-contig00152_4501_7500_+_frag_31_1_5000_18_2873	TCAACTAGTGTGGCCTCCCCACTCACTCATTCCTTTACAACCAGGCCTTCCAGTGGAAGGAAACCCTACACCATACTGTAGAAACCCCACTGTAGGTCTTTTTCTGTCAGTGTGGGTTTA	1	plus	Contig63796:8972-9091
Contig63796	Contig63796_6557_6676_126474_126474-454-OUT-0-1-1-contig00152_4501_7500_+_frag_31_1_5000_3_457	Contig63796_6557_6676	126474_126474-454-OUT-0-1-1-contig00152_4501_7500_+_frag_31_1_5000_3_457	TGTTGATTTCAAGCACAAATTGTGCACTTGTGAGAAAGTGTGTAATGTCGAACAAACGTGTGTTGTGTTGTGTACATGATTGTGATAAGAAATACGAATATTATTGTAAGTTGATATAAT	1	plus	Contig63796:6557-6676
Contig63796	Contig63796_6810_6929_126474_126474-454-OUT-0-1-1-contig00152_4501_7500_+_frag_31_1_5000_4_710	Contig63796_6810_6929	126474_126474-454-OUT-0-1-1-contig00152_4501_7500_+_frag_31_1_5000_4_710	GACAGGTGGTCATGCAAAAAGGTACGATGATTGACATTGTATTATTATACTGTACAGAAATAGGTTTCATTCCTATGTCTATTTATTTGAGTTTGGTAAATAACCCAATCAGGCTTTCAT	1	plus	Contig63796:6810-6929
Contig63796	Contig63796_6938_7057_126474_126474-454-OUT-0-1-1-contig00152_4501_7500_+_frag_31_1_5000_5_838	Contig63796_6938_7057	126474_126474-454-OUT-0-1-1-contig00152_4501_7500_+_frag_31_1_5000_5_838	ATCAAAGCGGTGCACACTTGAGGACCAAGTTGATTACAGTATGTTCGTTGAATCCTGCTAACCAGCTTCTGGAAATCTCGGCATAGTGTTGCATATAGATGACATAGTACCACACACATA	1	plus	Contig63796:6938-7057
Contig63796	Contig63796_7060_7179_126474_126474-454-OUT-0-1-1-contig00152_4501_7500_+_frag_31_1_5000_6_960	Contig63796_7060_7179	126474_126474-454-OUT-0-1-1-contig00152_4501_7500_+_frag_31_1_5000_6_960	ATTGCAGATGATTTTCATTTTTTTAATTTCGTATTTCAAATTACCTTTTTTTCAAGATTTGCAAGCACAGAAGTTTGATTCAACTATGGCAAAATCTGTTGATTAATGTTCAGCTATTAT	1	plus	Contig63796:7060-7179
Contig63796	Contig63796_7285_7404_126474_126474-454-OUT-0-1-1-contig00152_4501_7500_+_frag_31_1_5000_7_1185	Contig63796_7285_7404	126474_126474-454-OUT-0-1-1-contig00152_4501_7500_+_frag_31_1_5000_7_1185	TTTGTTATACACGTGTATTAAGTTTTTACTTTTTTTGTTTTGATGTCAAATTGTTTGAAGTTCTTTCGAATTGCTGGTATCCATTGGATTGTAAAAGACAAGAGAATTCTGGCATAAGTA	1	plus	Contig63796:7285-7404
Contig63796	Contig63796_7417_7536_126474_126474-454-OUT-0-1-1-contig00152_4501_7500_+_frag_31_1_5000_8_1317	Contig63796_7417_7536	126474_126474-454-OUT-0-1-1-contig00152_4501_7500_+_frag_31_1_5000_8_1317	TTTTTCTTTTACACTTGAATGATTTTCCATTAATGTTCACAATGGTGCCTTTTCGGCTCGACTTGATCAGTCTCCTTTTTCTGATTTGTGACACGGGTGTTTTACTATCACGTTTTAACT	1	plus	Contig63796:7417-7536
Contig63796	Contig63796_7581_7700_126474_126474-454-OUT-0-1-1-contig00152_4501_7500_+_frag_31_1_5000_9_1481	Contig63796_7581_7700	126474_126474-454-OUT-0-1-1-contig00152_4501_7500_+_frag_31_1_5000_9_1481	AAATTTGATACTGTGGAAGATTTTTGATTTGACAAATCCACTTTTGTTACAAGGCACATTTGATCTACTGATCAGCTGAAGCAATTATAAACATTTTTGCATTTAAGTTTCAAAAGAAGA	1	plus	Contig63796:7581-7700
Contig166	Contig166_53349_53468_126497_a1234S_contig_126497_1_741_+_frag_4448_1_10000000_1_51	Contig166_53349_53468	126497_a1234S_contig_126497_1_741_+_frag_4448_1_10000000_1_51	TGCTTCCCCTATTAGAAAATATTAGAAAAGTTGACAACAAGTGCAGCCATTTTCTTAACCTACCTGAGTCTTGAGTAGGCGCCGTCCTTGCTGCAGGTGGCTGTTGTCGCTGTTGTTGAT	1	plus	Contig166:53349-53468
Contig56313	Contig56313_14648_14529_126885_a1234S_contig_126885_1_1743_+_frag_4459_1_10000000_2_295	Contig56313_14648_14529	126885_a1234S_contig_126885_1_1743_+_frag_4459_1_10000000_2_295	AATGAAAATCTCCAGGTGAGATTAACACAGGTATAAGGCAAAATGAAAATCTCCAGTTCTGGAACACTATGCATGAGCAGCATGTAACCAGGTGAGAATGAAACCATGCGTCAGGTAAAT	1	minus	Contig56313:14648-14529
Contig43335	Contig43335_34124_34241_126992_a1234S_contig_126992_1_1720_+_frag_4466_1_10000000_10_1262	Contig43335_34124_34241	126992_a1234S_contig_126992_1_1720_+_frag_4466_1_10000000_10_1262	TTTTTCTAGAAAAAAAACTAACGATAATCTAATTGGATTGTTTGGCTTTTCCTGCTGACGTAGCCTCAGTGCGTGTAACTAGATTGCTGCAGGTAATTGGCCAGTGCGGATTAACAACTA	1	plus	Contig43335:34124-34241
Contig58720	Contig58720_38741_38857_127384_a1234S_contig_127384_1_1443_+_frag_4471_1_10000000_1_51	Contig58720_38741_38857	127384_a1234S_contig_127384_1_1443_+_frag_4471_1_10000000_1_51	TTTATAAATTCACTTTATATATCGTAAGGGAGTCATATGATCTAATCAAAACAGACAGGAACCGCAACGGGGAATTCATTATGACGTATCATGATAATCTTTCAAATCAGGCTAACCTTC	1	plus	Contig58720:38741-38857
Contig46460	Contig46460_167166_167285_127448_a1234S_contig_127448_1_853_+_frag_4476_1_10000000_1_29	Contig46460_167166_167285	127448_a1234S_contig_127448_1_853_+_frag_4476_1_10000000_1_29	ATTTTGCCATTCTTTTCCTACCTTGACAAACACTTCTGTTGTTGTAAGCAAATCCAAGTTTGCAGGCACATTCAATCCCGGCAACACCTCTCACACACAGTTCTTCCTCCCCTGTGCAGT	1	plus	Contig46460:167166-167285
Contig20242	Contig20242_5748_5629_127602_a1234S_contig_127602_1_1282_+_frag_4483_1_10000000_3_365	Contig20242_5748_5629	127602_a1234S_contig_127602_1_1282_+_frag_4483_1_10000000_3_365	AGGGGTGTGGTGAATATCTCCTCTTGCAGTTGCTCTGGAATGCCTTCCTTGAGTACACAGGCTGACCAGAGGTGCAGCTTGGGCACTGTGTTGACGAGCTCTGTCACCATGTCCTTGTGC	1	minus	Contig20242:5748-5629
Contig7815	Contig7815_35189_35308_128184_a1234S_contig_128184_1_517_+_frag_4506_1_10000000_1_0	Contig7815_35189_35308	128184_a1234S_contig_128184_1_517_+_frag_4506_1_10000000_1_0	CTCTCTCTCTCTCTCTGCCTTTACATGTTTTTGTTTATTAACTACACTTACTAATAAACACTGTATGTTAATTATTTCTTGATAAGGTCAATATTTGTTTGTATTTAACTCTTCCTGTCT	1	plus	Contig7815:35189-35308
Contig18312	Contig18312_9835_9716_128678_a1234S_contig_128678_1_1021_+_frag_4534_1_10000000_3_285	Contig18312_9835_9716	128678_a1234S_contig_128678_1_1021_+_frag_4534_1_10000000_3_285	AGTGTTAAAAACGTACTCGTCCAACGGTATCAAGCCAGGGTCGTCGCTGAACAAGAGATAAAAGTACTTCAACGTCTCCGACAGGAAGAAGCTCTCCATCTTGTCCCTAAAGCGAGGGTT	1	minus	Contig18312:9835-9716
Contig78500	Contig78500_115457_115576_128705_a1234S_contig_128705_1_1761_+_frag_4537_1_10000000_1_127	Contig78500_115457_115576	128705_a1234S_contig_128705_1_1761_+_frag_4537_1_10000000_1_127	ACAAAGATTGTAATCCTTAACTCCTGATTTCCAACAGCGTTTTCTAATACCCATTATCTCTCTTCAAAATATATTGATTTATTGCGTGTTCATCGTTGGTAACTGACACTAATGTAATAA	1	plus	Contig78500:115457-115576
Contig55031	Contig55031_16451_16332_128780_a1234S_contig_128780_1_1245_+_frag_4542_1_10000000_3_500	Contig55031_16451_16332	128780_a1234S_contig_128780_1_1245_+_frag_4542_1_10000000_3_500	TGTCTCCTTTGTCTTTCATTATCCGTGTCTGTCTGTCGGTCTGGAATGATTGATTTGTTAGTTCCATGTTAATGGAGTCAGTCCTTGTAATGAACGTTCTTGTGTTTTGTTTCAGAAGCA	1	minus	Contig55031:16451-16332
Contig3717	Contig3717_8937_9056_128969_a1234S_contig_128969_1_536_+_frag_4551_1_10000000_1_0	Contig3717_8937_9056	128969_a1234S_contig_128969_1_536_+_frag_4551_1_10000000_1_0	AATAAAGAAGGAAGACAGAAAAAATATTACCATAGAAAAACAAAAATAGCAATCAAAGAAATGCGAGGAACAATAACACAGAAATAGAAGCAGGCCAAAGAAAAGACGCCAATAACAGGG	1	plus	Contig3717:8937-9056
Contig50162	Contig50162_17302_17421_129348_a1234S_contig_129348_1_554_+_frag_4568_1_10000000_1_138	Contig50162_17302_17421	129348_a1234S_contig_129348_1_554_+_frag_4568_1_10000000_1_138	AAATATTAATATAATGATGATAATGACTTAATCTGTGACTAGAATTAGCTGTTAGCCAACATATAGGCAATCGATTAACAAAATAATTATGAAGGAGAATGAGAGATGCAAATAAATGTT	1	plus	Contig50162:17302-17421
Contig39067	Contig39067_114588_114469_129451_a1234S_contig_129451_1_1672_+_frag_4572_1_10000000_10_1408	Contig39067_114588_114469	129451_a1234S_contig_129451_1_1672_+_frag_4572_1_10000000_10_1408	TGGTGCAGAACGCCTCAAGGCCAAGGGAGTCAACTTACACAGGTGCTTGTATATGATTTTGGTTCTAGAATGTAAAATACTTTTGTTCCTGACTTTATGCAAACTTGCGTATATGAAAGC	1	minus	Contig39067:114588-114469
Contig117834	Contig117834_21684_21803_129481_129481-LSD-CTR-0-0-0-c17205_1_759_+_frag_32_1_5000_2_296	Contig117834_21684_21803	129481_129481-LSD-CTR-0-0-0-c17205_1_759_+_frag_32_1_5000_2_296	AGTTCCTCAATTGGTAAAAATGACAAGCATGTTTGGGAATTCTTCTGAGATAAACAGGAAAGTAACTCATGCTGAAGGATAGGTAAGGGAAGAAACTCATCGTGGCAAAAAAAAGTAATA	1	plus	Contig117834:21684-21803
Contig117834	Contig117834_22022_22141_129481_129481-LSD-CTR-0-0-0-c17205_1_759_+_frag_32_1_5000_4_634	Contig117834_22022_22141	129481_129481-LSD-CTR-0-0-0-c17205_1_759_+_frag_32_1_5000_4_634	TACCGAAGCATACTCTGCATGCATGTCTAACACTATGTCACTGGTTTTCAAAAGACGTTCATTTCATGAGCTGTGATCTCGCCCCCCTCCCCCTCTCAGTTAACACACACATACACATAC	1	plus	Contig117834:22022-22141
Contig54259	Contig54259_76084_75965_129494_a1234S_contig_129494_1_554_+_frag_4573_1_10000000_3_358	Contig54259_76084_75965	129494_a1234S_contig_129494_1_554_+_frag_4573_1_10000000_3_358	TGAAAAGTTGAAATTGTTTTCGGTATACAGTCGGTTGAACTGTGATGCCAAAGACTTTGATTAATGTCTCGGAAACCTGAATAATGGGGTTTTCTCGTTTTTTTTGTAACAAGTGAGAGT	1	minus	Contig54259:76084-75965
Contig41365	Contig41365_50749_50868_129649_a1234S_contig_129649_1_1147_+_frag_4577_1_10000000_1_17	Contig41365_50749_50868	129649_a1234S_contig_129649_1_1147_+_frag_4577_1_10000000_1_17	ATAAGGTTGGGAGTAAACAGATTTGGGAGGGGAAGTGATGAGCAAGAATAAGAATCGAGTACAGAGCATCACTTGAGCAGCGCAATGTGCAGAATTGAAATGAAAAGTCAATGTCATTGA	1	plus	Contig41365:50749-50868
Contig90130	Contig90130_505_624_129940_a1234S_contig_129940_1_653_+_frag_4588_1_10000000_1_49	Contig90130_505_624	129940_a1234S_contig_129940_1_653_+_frag_4588_1_10000000_1_49	CATCATCATCATCATCGCCTTCTTTGTTTTCACTGTGTTTGAAAAGGGAGAGAGCATATTTTTGTTACGAGAACCTGGTTAATACTGCACGTTGCTGTGGTCTTGGCAACACGACGACAA	1	plus	Contig90130:505-624
Contig53433	Contig53433_63911_63792_130023_a1234S_contig_130023_1_2545_+_frag_4592_1_10000000_10_1684	Contig53433_63911_63792	130023_a1234S_contig_130023_1_2545_+_frag_4592_1_10000000_10_1684	TATAAATCGCTCTCCAGCTGTAAACCCACCCATATGAAGCTCAGCACCAAGCTGTTTAGAAGTGCTACATCTTCAGCTTCTTGTCTCTGTCTATTTCTTCCTCTCCTTCTGTCCTTCTTT	1	minus	Contig53433:63911-63792
Contig59280	Contig59280_21325_21206_130159_a1234S_contig_130159_1_699_+_frag_4597_1_10000000_2_287	Contig59280_21325_21206	130159_a1234S_contig_130159_1_699_+_frag_4597_1_10000000_2_287	ACGTGTGTAGGCCTGAAGAGGATATTCCAGCAATATGACAAGCAAGCCAGCAGGTCGATGCAGAAAAGAAATAGAGATACGAAGCAAAGAAAGACAGTGTGGTAACTATCATACTGTCAA	1	minus	Contig59280:21325-21206
Contig185757	Contig185757_11062_11165_130236_a1234S_contig_130236_1_1149_+_frag_4599_1_10000000_1_58	Contig185757_11062_11165	130236_a1234S_contig_130236_1_1149_+_frag_4599_1_10000000_1_58	AGATTGCTCTCAGCAACATGGATGAGTTCATACTTGCCCTCTATTTTAGCGTTCATTTACTTCACCCTCAGACTTGACCCCGCGCCAAAAACACTCTTCCACAGACAGCAAAAGCAATGA	1	plus	Contig185757:11062-11165
Contig39382	Contig39382_110988_111107_13044_a1234S_contig_13044_1_1603_+_frag_429_1_10000000_1_38	Contig39382_110988_111107	13044_a1234S_contig_13044_1_1603_+_frag_429_1_10000000_1_38	TAACGGATGAATGGTTCGTGTCAGGTGCCTGTCAGCACATGCCTTCTTCGCTACAATGCACTCCCCCGAACGACGCAACCGGCGACCTTGACCCTCGTGCATTGCTGCCTGAGCCAAAAA	1	plus	Contig39382:110988-111107
Contig59541	Contig59541_39054_39173_130477_130477-EXP-OUT-0-1-0-c1856_1_732_+_frag_33_1_5000_3_330	Contig59541_39054_39173	130477_130477-EXP-OUT-0-1-0-c1856_1_732_+_frag_33_1_5000_3_330	TCATTGTTGATAAGGCAATATAACTGGATGAGTCTCAAGAGACGTTGCCTGTATGTCTAAATTGTATCATTATAAGGGAGTTTATTTGAGTTCTTTAGGTACGATTTTGCGGAAAAAAAA	1	plus	Contig59541:39054-39173
Contig59541	Contig59541_39300_39419_130477_130477-EXP-OUT-0-1-0-c1856_1_732_+_frag_33_1_5000_4_534	Contig59541_39300_39419	130477_130477-EXP-OUT-0-1-0-c1856_1_732_+_frag_33_1_5000_4_534	AAACAAACAAACAAACAAATTTCATCTCTGACATCCTGCAACACCAAAGAATAAGAAGAATAAATAAAAGAAAAACACCACGAACGTATGAGGTAAATCAGCCTGTATGCTATGAAAGAA	1	plus	Contig59541:39300-39419
Contig52259	Contig52259_27402_27283_130670_a1234S_contig_130670_1_917_+_frag_4609_1_10000000_1_185	Contig52259_27402_27283	130670_a1234S_contig_130670_1_917_+_frag_4609_1_10000000_1_185	TAACTGACTCAACTAACGTCAAAACAAAACAAACCCCTACAAAATTCCCAGACATAGAGACCAAAACCATTAGCCAAGAACATTCGAGTGACACTGAGATCCATTCTGTATTATTAATTT	1	minus	Contig52259:27402-27283
Contig71303	Contig71303_80577_80458_130707_a1234S_contig_130707_1_1185_+_frag_4612_1_10000000_2_217	Contig71303_80577_80458	130707_a1234S_contig_130707_1_1185_+_frag_4612_1_10000000_2_217	TGATTGGATTGGCAGGGATAATGCGTGTCTGCTTTAAGTCATCGAGCCCCTAGGTACAACGCTTTATTGGTTGTCAACGGTATACATTTTTCAGACATTTCCAAATGGATCTAAGATTTT	1	minus	Contig71303:80577-80458
Contig92500	Contig92500_14132_14013_130947_a1234S_contig_130947_1_4047_+_frag_4622_1_10000000_13_2062	Contig92500_14132_14013	130947_a1234S_contig_130947_1_4047_+_frag_4622_1_10000000_13_2062	ACAAAGAACAAACAGAACAAGAAATAGGAGAAGAAAGAGAAGACTCCCTTCACAAAAGAGGGTGAACACGTTGCATACACCTGGAAGAACATGTACAGAAGACCGCTACAAAATAAATGA	1	minus	Contig92500:14132-14013
Contig139760	Contig139760_7139_7261_131316_a1234S_contig_131316_1_908_+_frag_4638_1_10000000_1_27	Contig139760_7139_7261	131316_a1234S_contig_131316_1_908_+_frag_4638_1_10000000_1_27	TATTCATCTAGTTATTATATGTACGATATAAATTATGTCTTTGCAGGAGAGGTACCCATATGTCTGACCTGTCATCAACGCTTCCACCCTGCGTGCACGATAGCTCAGTCGGTGTTGACC	1	plus	Contig139760:7139-7261
Contig39657	Contig39657_17439_17558_131366_a1234S_contig_131366_1_627_+_frag_4641_1_10000000_2_163	Contig39657_17439_17558	131366_a1234S_contig_131366_1_627_+_frag_4641_1_10000000_2_163	GTATTTCACATGCTGGAACAGATTCAGTTCGGTTTGGAATTTGAATCGATGTTTGACACCACAGACTAGAAATATATGCTTTAGAATTATGGTTTGAACGTTCTATTACTTAAGTGTTAA	1	plus	Contig39657:17439-17558
Contig75645	Contig75645_4938_4818_131702_a1234S_contig_131702_1_703_+_frag_4651_1_10000000_2_197	Contig75645_4938_4818	131702_a1234S_contig_131702_1_703_+_frag_4651_1_10000000_2_197	ATTGCCTTTGCTTTGAAAGCTAGTACATACTATTTATGATTAGTCATTCGGAGCTGTAGAACCACCGTGTGTCAGTGTTAAAGCAAAACAGATCACGTTTCCTAAAACAATATTAATCTT	1	minus	Contig75645:4938-4818
Contig71312	Contig71312_16385_16504_131716_a1234S_contig_131716_1_4448_+_frag_4654_1_10000000_14_1917	Contig71312_16385_16504	131716_a1234S_contig_131716_1_4448_+_frag_4654_1_10000000_14_1917	TTCTTCACAGCTTTAGATGTTTTGGACTGTAATTCTCTTTCGAGTTTCACGACCTGCTGGTGTCTACGAATGATGTCATTTTTCACACTGTCCGTTATCCTTTTGTTCTCTTTCATCCTT	1	plus	Contig71312:16385-16504
Contig39847	Contig39847_19303_19184_132090_a1234S_contig_132090_1_1042_+_frag_4671_1_10000000_1_12	Contig39847_19303_19184	132090_a1234S_contig_132090_1_1042_+_frag_4671_1_10000000_1_12	AAAATGGCATTCTTTTCTGGGCTTAACAACAGTGCGCCAGACAGGTTGGTCTTTAGCCTGGACGTTTACCGCAGATCCAACGGCTTGCCAGGCGACCAAACGTTCTATGCGGTAGACACA	1	minus	Contig39847:19303-19184
Contig53745	Contig53745_7956_8075_132182_a1234S_contig_132182_1_664_+_frag_4674_1_10000000_4_507	Contig53745_7956_8075	132182_a1234S_contig_132182_1_664_+_frag_4674_1_10000000_4_507	TGCGCGTGCTCATCCGCCGCAGCTTAAGCACAACCGCTTCCTGTGCTCCTCGGAGGCGCAACAGTTCGTGAGTGGGAAATCTATCACGCCAGAGCAAAAGTTTGATCAGTTTGTGGAAAA	1	plus	Contig53745:7956-8075
Contig1948	Contig1948_10748_10867_132403_a1234S_contig_132403_1_597_+_frag_4685_1_10000000_3_241	Contig1948_10748_10867	132403_a1234S_contig_132403_1_597_+_frag_4685_1_10000000_3_241	GCATGCTACGCTTGAAAGCGACTAACAGTTGGCAGCTCTGCCTGTGTAAACTGTCATGAAAAACACCACACTCCTCTCCTGTCTTGTACTGTACATGGAATAACAATTATCTTTCCACTT	1	plus	Contig1948:10748-10867
Contig2115	Contig2115_1726_1607_132600_a1234S_contig_132600_1_3206_+_frag_4691_1_10000000_11_2916	Contig2115_1726_1607	132600_a1234S_contig_132600_1_3206_+_frag_4691_1_10000000_11_2916	AAGTAAACTAGATAATAAAGAAATATAATAAAATAATACGAAGGGAAAGACAGCGACGAGAAGCAGTAAATGATGTAACTTAGATTATCGTTGTGCGTTTAGTGCATTAACTTAGATTAT	1	minus	Contig2115:1726-1607
Contig53676	Contig53676_113536_113444_132869_a1234S_contig_132869_1_1038_+_frag_4699_1_10000000_1_94	Contig53676_113536_113444	132869_a1234S_contig_132869_1_1038_+_frag_4699_1_10000000_1_94	ACGCAAAGAACAAATTAGGGTTTTATGCGAAAACGATAATGATTTAAAGTTGCACTTGGCATTTCTAAACACACTTAGAGCAACAAAAGGGGGTTACATTTGTCTCTGTCTTCTGACTAA	1	minus	Contig53676:113536-113444
Contig71659	Contig71659_9315_9196_132884_a1234S_contig_132884_1_548_+_frag_4702_1_10000000_1_5	Contig71659_9315_9196	132884_a1234S_contig_132884_1_548_+_frag_4702_1_10000000_1_5	GTCCAGATGGAGACAGCAGATACCTTACTTCCTCTTGTCCCCTGGGTTGACTTTAGCGAGACCTCTCTTTCTCCCTCAGGCCATTTCTGTGTGGTCCGTGCCGTCGTGCTGTAGCAATGT	1	minus	Contig71659:9315-9196
Contig12610	Contig12610_33181_33300_132927_a1234S_contig_132927_1_1218_+_frag_4706_1_10000000_5_642	Contig12610_33181_33300	132927_a1234S_contig_132927_1_1218_+_frag_4706_1_10000000_5_642	CTAAGTTTTACACTTTATGTTTTTTTAGGGAGGGGGGGTTGTTTGTTTGTATGTTGTGCAACAAAATAATACTTTTGTTGTGATAAGGTATGTTCTCTTGTTTACTAATGTTAATCATTA	1	plus	Contig12610:33181-33300
Contig14929	Contig14929_2906_2787_13302_a1234S_contig_13302_1_1244_+_frag_441_1_10000000_3_441	Contig14929_2906_2787	13302_a1234S_contig_13302_1_1244_+_frag_441_1_10000000_3_441	TGTGTATGGCTTATGATATGAAACTGGAAGACGTAAAACTTGTGACGTTTCTAACCTCGTTCCCCCAAGACTCCAAGGCTTGTGAAATGATGACATGTCGAATGATATGACGTCATTCTA	1	minus	Contig14929:2906-2787
Contig58566	Contig58566_110190_110071_133060_a1234S_contig_133060_1_1647_+_frag_4710_1_10000000_2_281	Contig58566_110190_110071	133060_a1234S_contig_133060_1_1647_+_frag_4710_1_10000000_2_281	TTACTACCTTCTTTGGTTTACCGCGAGCTGAATTTAAAACAATCAAGGAGATTTCTTTCGTGTGATAATGCTTGTTAATGTGCGCAAAAGCGCTTTGAAGCGGACTTAACGGTACAAAAA	1	minus	Contig58566:110190-110071
Contig43515	Contig43515_115321_115440_133109_a1234S_contig_133109_1_4843_+_frag_4712_1_10000000_10_1486	Contig43515_115321_115440	133109_a1234S_contig_133109_1_4843_+_frag_4712_1_10000000_10_1486	ATTACTTTCTTTAGTCTCAAAATGTCTTTCCCAACCTCTATTTACACTACTTCATATTGCTTGAAAATACATCTTCTGGTTTTTAAGTCCAACATACTACTGTTCCTGTTAGCTGTTACT	1	plus	Contig43515:115321-115440
Contig200	Contig200_130005_130124_133154_a1234S_contig_133154_1_543_+_frag_4713_1_10000000_1_93	Contig200_130005_130124	133154_a1234S_contig_133154_1_543_+_frag_4713_1_10000000_1_93	AATGAACAGGAATGACATGATTTCGTTACTAGCTTCAAGATTTAGGAATGATGTGTATCTTTACTGAATGGCTAATCCATGCTCGTCTGTTTGATAATGTTATTGTTCGTTGTCCGTTTG	1	plus	Contig200:130005-130124
Contig3820	Contig3820_13712_13831_133235_a1234S_contig_133235_1_1303_+_frag_4716_1_10000000_7_1182	Contig3820_13712_13831	133235_a1234S_contig_133235_1_1303_+_frag_4716_1_10000000_7_1182	CTTAATGAAGCACTTCTTTGTGGCAAACAAAGCCTATCAATTAAAGTCAATGTGTTCATTCAGTTTGGCATACAGGCGCATTTGAACAGCTCCAACTGACAAAAGAAAAGGTTTAAAAAA	1	plus	Contig3820:13712-13831
Contig177041	Contig177041_17364_17483_133376_a1234S_contig_133376_1_558_+_frag_4726_1_10000000_1_0	Contig177041_17364_17483	133376_a1234S_contig_133376_1_558_+_frag_4726_1_10000000_1_0	AAGCTAGCAAAAACTGACTGCTAGGGGCGAAAACAAAGACATAGCGCAAAATTAAGGCAAACTACTTGAAGAATATATTGTCCGGATGATTAGTAAGTGGTGGGTTGATGGGTTAGGTGA	1	plus	Contig177041:17364-17483
Contig67823	Contig67823_8823_8942_133400_a1234S_contig_133400_1_3319_+_frag_4728_1_10000000_10_1250	Contig67823_8823_8942	133400_a1234S_contig_133400_1_3319_+_frag_4728_1_10000000_10_1250	AAGGTCAAAGATTCTCAAGAGCTTCTCATTGCTCCCAGTCAGCAACAAAGTGCCGTCCTTATTGAAGGCCACGCTTTTCACAATATGCTTGTGGGGAAAGGTGTGCAGCTCAACACCTTT	1	plus	Contig67823:8823-8942
Contig6286	Contig6286_55163_55078_133572_a1234S_contig_133572_1_960_+_frag_4736_1_10000000_2_309	Contig6286_55163_55078	133572_a1234S_contig_133572_1_960_+_frag_4736_1_10000000_2_309	CTAAAAATCCTTACGGCATTTGATTAAGTCTTTGTCAGCCACGTCCAGTATTCATTCAAAACATCAAACAGTCTGTGGATTTTCGTTTTTGGGATTTTTGTTGTTATCCATACCTTTTAA	1	minus	Contig6286:55163-55078
Contig40636	Contig40636_23665_23546_13367_13367-RNA-OUT-1-0-0-13367_1_559_+_frag_36_1_5000_4_438	Contig40636_23665_23546	13367_13367-RNA-OUT-1-0-0-13367_1_559_+_frag_36_1_5000_4_438	TTCGCCTACTACGATAGCATCAGCGGGGTCAAGGACGATAAAGTCGTCTGCGCTGATGACGCCTTCACCTTCTTCGGGAAGCTGGATGCCAACAGTGAGTATTGTATTGTATTGTATTGT	1	minus	Contig40636:23665-23546
Contig112174	Contig112174_31366_31485_133807_a1234S_contig_133807_1_804_+_frag_4743_1_10000000_2_320	Contig112174_31366_31485	133807_a1234S_contig_133807_1_804_+_frag_4743_1_10000000_2_320	ATTGTTTACGACTGACGGTTTCTGTACTTTGAGCAGTCACATGCGTTTCAAGTTCATTTGCACTCTAGCAGTAAAGCCAAGTCGCACTTGAACACGTTTGAATTCGAATGTCAAGTTGCT	1	plus	Contig112174:31366-31485
Contig42224	Contig42224_70892_70773_13400_a1234S_contig_13400_1_1587_+_frag_448_1_10000000_10_1372	Contig42224_70892_70773	13400_a1234S_contig_13400_1_1587_+_frag_448_1_10000000_10_1372	ATAAAAGTACATTTTCCAGTTTTTCCATTTTACCAGGTTCCAATCAAACATTTGTATACGCACGGAAGTAACTGAACTGAATTAATAATGTAATACAATGTGAGGTTCTGCATGAATATA	1	minus	Contig42224:70892-70773
Contig5360	Contig5360_72938_73057_134049_a1234S_contig_134049_1_579_+_frag_4751_1_10000000_1_0	Contig5360_72938_73057	134049_a1234S_contig_134049_1_579_+_frag_4751_1_10000000_1_0	CACACCCCAATGTAGTGTACATTACGGTTAAAATAAGTCGGGTCAAAATTCCAAAAGTCCTGGAATGAAGAGTACCATACTTGTTACAGCTCGCTTCACGGTACCTAGCAACTCCGCTAT	1	plus	Contig5360:72938-73057
Contig1599	Contig1599_98798_98679_134433_a1234S_contig_134433_1_739_+_frag_4764_1_10000000_1_0	Contig1599_98798_98679	134433_a1234S_contig_134433_1_739_+_frag_4764_1_10000000_1_0	CACATTTTTTGCAAATAGATCCATTTTTTTGCTTTATCAGCTAGCAGTTTCGTATTACATGTTATTCAAACTGATGCATTCGATATGAGAGTGATTCAAGGTTTGGAAGACTGATTCTGG	1	minus	Contig1599:98798-98679
Contig79535	Contig79535_16937_16818_134516_a1234S_contig_134516_1_1620_+_frag_4768_1_10000000_1_70	Contig79535_16937_16818	134516_a1234S_contig_134516_1_1620_+_frag_4768_1_10000000_1_70	AAGACTGATTCTACACATACAATAACCGAAAACCTCTTTTTACAAGTAAGGAGGCGCAATGTTATGTCACTTGTATGAAAGCATGCAAGAAAACAAACGAGGGCATAAACAATACAGATA	1	minus	Contig79535:16937-16818
Contig1589	Contig1589_14677_14558_134751_a1234S_contig_134751_1_919_+_frag_4775_1_10000000_1_12	Contig1589_14677_14558	134751_a1234S_contig_134751_1_919_+_frag_4775_1_10000000_1_12	TCTCTGTGTGTGATTTAGGATGCCTTTAGCAGTTTACACGATTATTCTTCGACCGTATACCGCACGGGTAGCTTACATATCTTGTTATTTGCAAGTGTAGACGTAATAGTTTTCTCTTTA	1	minus	Contig1589:14677-14558
Contig36284	Contig36284_460_341_13514_a1234S_contig_13514_1_2054_+_frag_451_1_10000000_10_1533	Contig36284_460_341	13514_a1234S_contig_13514_1_2054_+_frag_451_1_10000000_10_1533	TTAAAGTTCATTTGTGTGCATGTATAAATGTTTGTCAATCAAATCAAACAAGTTTATCTACAGCTCAAAGTTGTGTGTTCCTTTATATAGGTGATGGTAAACCTTCTTGAAAGTAAGAAA	1	minus	Contig36284:460-341
Contig2965	Contig2965_44138_44257_135492_135492-RAD-CTR-0-0-0-RAD_loci_5355_340_3339_+_frag_37_1_5000_19_2769	Contig2965_44138_44257	135492_135492-RAD-CTR-0-0-0-RAD_loci_5355_340_3339_+_frag_37_1_5000_19_2769	TTTGTAACTTGTAAGGAAACTATTATTTACACGACAAAAACAGTGACACAGTTGGTAAATAGTTTTTTCCAAAGTTCCACTGAGAAAAATGCAGAATTCATGAGATATGCTTTGTGACTT	1	plus	Contig2965:44138-44257
Contig50299	Contig50299_46261_46380_135644_a1234S_contig_135644_1_711_+_frag_4798_1_10000000_2_265	Contig50299_46261_46380	135644_a1234S_contig_135644_1_711_+_frag_4798_1_10000000_2_265	TATTGTCAGCGCAAGTCGTACAAATAGATGTTCAGTACCTTTAAGTTTTCCCTGTTAATGTTATGAATGTTTCTTCTGTCATAAAAACATATTAACCATTGATACATTGGTAGAACTATA	1	plus	Contig50299:46261-46380
Contig9866	Contig9866_17796_17925_135696_a1234S_contig_135696_1_1482_+_frag_4801_1_10000000_1_108	Contig9866_17796_17925	135696_a1234S_contig_135696_1_1482_+_frag_4801_1_10000000_1_108	TTGATACGAGTGTGTTGTTTCTGTGTGACTGTGTCTGCTACCAGTTTGTGCAGGCCATTGTTTTCTGTCCCTTCAATGTGTGTGTTGAGGCTTTTTTCAGCCTGCGATGCTGTTTTAGCT	1	plus	Contig9866:17796-17925
Contig1078	Contig1078_94636_94517_135999_a1234S_contig_135999_1_4017_+_frag_4809_1_10000000_10_1950	Contig1078_94636_94517	135999_a1234S_contig_135999_1_4017_+_frag_4809_1_10000000_10_1950	CACTTTCCACCACGCCTGGCTGCCGTGGTACGTCTTGTTGAAGCCTGTGCCTCCCCCACTTCCACCTTGCAATCCTGCAATGTCAACAACAGAACCAATATGTTAAACAGTGGAGAACGT	1	minus	Contig1078:94636-94517
Contig51487	Contig51487_7979_7860_136329_a1234S_contig_136329_1_1033_+_frag_4815_1_10000000_1_101	Contig51487_7979_7860	136329_a1234S_contig_136329_1_1033_+_frag_4815_1_10000000_1_101	TAACACAACTACAATTTCATATTTTACTATGAACCAGAAGATGTTAACATGTACTCACAAACCAAACCACAAACTGCGCGTTGGCTCCCACTTAACTGTGATTACTGTTGCAGCAAGTTT	1	minus	Contig51487:7979-7860
Contig52401	Contig52401_42093_41974_136524_136524-EXP-OUT-0-1-1-c18164_1_722_+_frag_38_1_5000_4_426	Contig52401_42093_41974	136524_136524-EXP-OUT-0-1-1-c18164_1_722_+_frag_38_1_5000_4_426	TATCCACAAATCGCGGGTAGAGACAGGCCTCACGGATGTGATATCTGTTGAGGATCCAGCACAGAAACCTTTCGATCCCCAATCCGTACCCTCCATGGGGACATGTGCCGTACTTGCGCT	1	minus	Contig52401:42093-41974
Contig52401	Contig52401_41971_41852_136524_136524-EXP-OUT-0-1-1-c18164_1_722_+_frag_38_1_5000_5_548	Contig52401_41971_41852	136524_136524-EXP-OUT-0-1-1-c18164_1_722_+_frag_38_1_5000_5_548	AAAGAAAGAAATGAGAAGCTATGATCTGGACTAAAACCTCTTTTTTCATGGTTTTCCAAATTTTGAATATCACTGATATTGTTATCTCAAGAGTCATACAAACCCAAACAAATTAAGAAA	1	minus	Contig52401:41971-41852
Contig39516	Contig39516_12018_11899_13677_a1234S_contig_13677_1_739_+_frag_460_1_10000000_1_76	Contig39516_12018_11899	13677_a1234S_contig_13677_1_739_+_frag_460_1_10000000_1_76	TGTCGCAGCAAAACTCTCCAGAAACTACTAAATGTCATGCAATAAACGTTATCAAAGCTTTAAATGTGGCGTCCATAAATATTGCAACCATTCATGTAAGTGATTCTTTTTTCGATCAGT	1	minus	Contig39516:12018-11899
Contig51816	Contig51816_24395_24514_136938_a1234S_contig_136938_1_928_+_frag_4833_1_10000000_4_582	Contig51816_24395_24514	136938_a1234S_contig_136938_1_928_+_frag_4833_1_10000000_4_582	ACACCTACATCAAGTTTGAGCAGCCAGAGACGGTCAAGGTGCGCTTAGACAAGAGAGAGAACCTTTTGAAGAAATACAAAGACTTGGAAGTAAACGGGCCAGGACGAGAGTGACCGGATA	1	plus	Contig51816:24395-24514
Contig1050	Contig1050_58343_58462_137583_a1234S_contig_137583_1_543_+_frag_4866_1_10000000_1_55	Contig1050_58343_58462	137583_a1234S_contig_137583_1_543_+_frag_4866_1_10000000_1_55	AACTTTGTATCTGTCATATACCACCCATGAAAGCATTGAAAAGAAGAAGAACAAACTTTACAAAATAAAAGAAGGAAGGGTGAAGACAGAGAACATATTTGCAAGATTGACAACAATTCA	1	plus	Contig1050:58343-58462
Contig38821	Contig38821_83093_82974_137727_a1234S_contig_137727_1_3241_+_frag_4870_1_10000000_11_1684	Contig38821_83093_82974	137727_a1234S_contig_137727_1_3241_+_frag_4870_1_10000000_11_1684	ACACTATCTCTCCTGTCGTTCACAAGTCTCCAGTGAAGAGCAGAGCTGAAACCGAAGATAAGTAATACAGGTGTTTGGCGCTCATCGGCATTCTCGCTGTGGCACTAGGTAAGATTGAAA	1	minus	Contig38821:83093-82974
Contig38406	Contig38406_58390_58271_137750_a1234S_contig_137750_1_1851_+_frag_4872_1_10000000_10_1381	Contig38406_58390_58271	137750_a1234S_contig_137750_1_1851_+_frag_4872_1_10000000_10_1381	AAATCGTTTTGTTTTCAGTTACGGCTAGCCGTCAAAAACTAATAGTTACATAATTAGTCTTAGAAATCAAACAATTGCATATATACCCTTAGAAACACAACAATTATAAGGTTAGCCTTA	1	minus	Contig38406:58390-58271
Contig50585	Contig50585_23530_23411_137933_a1234S_contig_137933_1_2241_+_frag_4882_1_10000000_1_113	Contig50585_23530_23411	137933_a1234S_contig_137933_1_2241_+_frag_4882_1_10000000_1_113	TGAAAAAAGAAAGAGTTTTTGTATCTTATAACTGAGAAGAACGTGGTAAAAAAAAGAAGAAGTAAAATTGGAACTGTACGAAGAGAAGGGTCAAATCAAAAACATGCCGATGATATTAAA	1	minus	Contig50585:23530-23411
Contig40006	Contig40006_17931_17812_138084_a1234S_contig_138084_1_1532_+_frag_4890_1_10000000_1_101	Contig40006_17931_17812	138084_a1234S_contig_138084_1_1532_+_frag_4890_1_10000000_1_101	TAGTATAAATAGATAGAATTTGGTAACCTTGTAATTTCACCCATCAGAATTGTGTTTTCTGTTCCACCAATGAGGTGTTTAAATAATTACGTATTGTTGATGAAGGTGAAAAGAAACAAA	1	minus	Contig40006:17931-17812
Contig54609	Contig54609_44861_44980_138426_a1234S_contig_138426_1_2624_+_frag_4900_1_10000000_10_1354	Contig54609_44861_44980	138426_a1234S_contig_138426_1_2624_+_frag_4900_1_10000000_10_1354	ATATATACACTTCGTGAATCTCTGGATGTTGAACAAGCTAGGTTTTTATCTTTGAATTGGCTTTTGAAAAAAAACCTGTAAGTACTGATACTTTCTTGTATCGACAGTGAAGAAAGAAGA	1	plus	Contig54609:44861-44980
Contig62807	Contig62807_119318_119199_139519_139519-RNA-OUT-0-1-1-139519_1_616_+_frag_39_1_5000_2_248	Contig62807_119318_119199	139519_139519-RNA-OUT-0-1-1-139519_1_616_+_frag_39_1_5000_2_248	TTGGTTTTTCAATTGTTCACTGCCTCCACAGAGCTCGACGAGAAAGAAAACACTCAAAACTGCACACATCTCCGCATGCATCACATGAAGAACTCGTATTTTGTGGTCATGTTAGGTAAA	1	minus	Contig62807:119318-119199
Contig72461	Contig72461_60778_60659_139644_a1234S_contig_139644_1_829_+_frag_4948_1_10000000_2_244	Contig72461_60778_60659	139644_a1234S_contig_139644_1_829_+_frag_4948_1_10000000_2_244	TGTCTTTTTCTTCAAAGTACATAAAACAATGTAGTCTTTGCTGTCGTTTCAAAATCCGCCGAAGGAATTGTGAGTAAAATTCCGCCTATTTGAATTCTTCGGCGTGTTCTTACCTTTACA	1	minus	Contig72461:60778-60659
Contig41255	Contig41255_104173_104292_139904_a1234S_contig_139904_1_834_+_frag_4955_1_10000000_1_27	Contig41255_104173_104292	139904_a1234S_contig_139904_1_834_+_frag_4955_1_10000000_1_27	TGACACAAATGTAATTGGCTTTTTCTAAGACATTAACTGTTTGACAGGCACAAATGAAACCTCAATATTTGTTGACAGGTTCTTTGTTTGAGGTTTCATGGAGATTTCCTTTGTTTTCAG	1	plus	Contig41255:104173-104292
Contig2910	Contig2910_30698_30579_139945_a1234S_contig_139945_1_2873_+_frag_4957_1_10000000_13_2134	Contig2910_30698_30579	139945_a1234S_contig_139945_1_2873_+_frag_4957_1_10000000_13_2134	AACCTGGTACTGCGAAAGCTGAGTGTGAGCACTCCCTGTACGTCGGAGAAACTTTTCGACTTCGTCATCGACAACTTCTTCTCCCAAGATGGCGGCATCTTCATCGGTGAGAGCGTCATT	1	minus	Contig2910:30698-30579
Contig46384	Contig46384_93663_93782_140201_a1234S_contig_140201_1_1534_+_frag_4971_1_10000000_1_51	Contig46384_93663_93782	140201_a1234S_contig_140201_1_1534_+_frag_4971_1_10000000_1_51	TGTAATAATGCGATGTTCGTCACTGAACAGGCAGCTTGACAGACTTAATTACGTACGTTGTTCTCCCTTCAGACACCCTAAAGAACTCGTCAAGGCTCATTGCATATCCTTCTGACCTGA	1	plus	Contig46384:93663-93782
Contig49264	Contig49264_4967_4848_140263_a1234S_contig_140263_1_574_+_frag_4977_1_10000000_1_73	Contig49264_4967_4848	140263_a1234S_contig_140263_1_574_+_frag_4977_1_10000000_1_73	GTCCTAACAAACATCTACTCCTCTACCGTATTTGACCTTAGGGCATTACAATTTCACAAACAAATCGTTTTGTGTTCTGAAATTCACCGGCGACTTAACGTCGTGACTAGATTTATGTTA	1	minus	Contig49264:4967-4848
Contig183	Contig183_68889_68771_140298_140298-LSD-CTR-0-0-0-c21057_1_1441_+_frag_40_1_5000_1_8	Contig183_68889_68771	140298_140298-LSD-CTR-0-0-0-c21057_1_1441_+_frag_40_1_5000_1_8	CACACACAGAAGGTAAACTTCAAATGCAGTCTGTGAAAGCACTGATTTATTAATAACACAAACCTTCAAACATTAGTTTAAAACCAATGTATACTTCATCACAATCCAAGGTACACACAA	1	minus	Contig183:68889-68771
Contig183	Contig183_67898_67779_140298_140298-LSD-CTR-0-0-0-c21057_1_1441_+_frag_40_1_5000_6_1000	Contig183_67898_67779	140298_140298-LSD-CTR-0-0-0-c21057_1_1441_+_frag_40_1_5000_6_1000	AACAATAGGAGATAGAGACAGAGAAAATTAAAGGGAAAAAACTGAGACAAAATAAGCTTGTTGGCTGTAAGAGCAAAAAGCAAAGCACAATGAAAGGCAATATTTCTCTCTGCTTTTTTC	1	minus	Contig183:67898-67779
Contig2226	Contig2226_31429_31310_140324_a1234S_contig_140324_1_3175_+_frag_4980_1_10000000_10_1474	Contig2226_31429_31310	140324_a1234S_contig_140324_1_3175_+_frag_4980_1_10000000_10_1474	TCACACACTTGTATTCGTGGTACATGTATATATATGTGTACACTTTGATGGCTGGCTTTTTCTTTTCTGCTCAGTGGCTTTTCATCCAGTAGAAAAGACTTGCAAGTTGCTTTCATTACA	1	minus	Contig2226:31429-31310
Contig59259	Contig59259_17582_17463_140446_a1234S_contig_140446_1_1484_+_frag_4984_1_10000000_2_170	Contig59259_17582_17463	140446_a1234S_contig_140446_1_1484_+_frag_4984_1_10000000_2_170	GAAGGAACAAGTGATGTCTGCTCCGTAGCAGTAGTACTCGCCTCCCATGTCAAACAAACTGAAAGAGAAATTAAGCAATCCTTTGGTTATACACATACACATCTGAAACATGTGAAAACA	1	minus	Contig59259:17582-17463
Contig49481	Contig49481_24074_23955_140448_a1234S_contig_140448_1_1122_+_frag_4985_1_10000000_2_155	Contig49481_24074_23955	140448_a1234S_contig_140448_1_1122_+_frag_4985_1_10000000_2_155	AAACAATCAAACATACTTCACAAGTCTCAGATTTGAAGTTGTATAGCATGAACTTTGACAATAAAGGAAATAAATCCTCAAAAGTAACACTTGTCCGATCCCTAAATTGATATTACGTTT	1	minus	Contig49481:24074-23955
Contig156	Contig156_99007_99126_140539_a1234S_contig_140539_1_513_+_frag_4989_1_10000000_1_37	Contig156_99007_99126	140539_a1234S_contig_140539_1_513_+_frag_4989_1_10000000_1_37	TCTTTTTTCTCATCATTTGTTCATCAACATTTGACATGTTTGCATCTGACACACTTGAACGTACATCTTGCATACTTTGTACAATTGAACACATGATGTAAGTAAGTAAATGGTAAACTT	1	plus	Contig156:99007-99126
Contig56624	Contig56624_48013_48132_140595_a1234S_contig_140595_1_545_+_frag_4991_1_10000000_1_12	Contig56624_48013_48132	140595_a1234S_contig_140595_1_545_+_frag_4991_1_10000000_1_12	AGACAGATGCTCAACAGTTGTGATAATCAGCAACATTTCAACTGATGACTTCCTCCGCAATGCAGTCTCGGTAGAACATGGCGCCTGCGCTACCATCCATTTTGTCTGACAACGTCATTA	1	plus	Contig56624:48013-48132
Contig147701	Contig147701_6501_6620_140784_a1234S_contig_140784_1_767_+_frag_4996_1_10000000_2_226	Contig147701_6501_6620	140784_a1234S_contig_140784_1_767_+_frag_4996_1_10000000_2_226	ATGATCTAAAAGTACGAGTGTTCTCGTCATCTACTAGACAGCTGTTGTTTTCTGTTAATGTCCCAAACATGTGCGTTCTCTCCATTCACCTCACAACATAAAGGCGGTCGTGTTGTTATC	1	plus	Contig147701:6501-6620
Contig38838	Contig38838_4561_4442_140967_a1234S_contig_140967_1_527_+_frag_5006_1_10000000_1_76	Contig38838_4561_4442	140967_a1234S_contig_140967_1_527_+_frag_5006_1_10000000_1_76	TAGAGTCTGACCTTAGAAGACATCGGTTTTTATGGTACTGCAGAGTAAGAGACATTTAGCCTTTGCTTCTTGAGGTCAGTTATGGTTAATCTCAGCAGTTCTAGTTTGGCATCAATTTCT	1	minus	Contig38838:4561-4442
Contig178065	Contig178065_26863_26983_141024_a1234S_contig_141024_1_1466_+_frag_5010_1_10000000_1_87	Contig178065_26863_26983	141024_a1234S_contig_141024_1_1466_+_frag_5010_1_10000000_1_87	AATATCTTCGACTACTCATGGAAACCTACACAGAGTAATGTTTGGAAATCGTCTTTTCCACTCTCACGACTCTACTCCGATCATGGAAACGAGCGCAGAAATAAAGAAACGAGAAAGAAC	1	plus	Contig178065:26863-26983
Contig73793	Contig73793_18472_18353_141331_a1234S_contig_141331_1_842_+_frag_5020_1_10000000_5_569	Contig73793_18472_18353	141331_a1234S_contig_141331_1_842_+_frag_5020_1_10000000_5_569	TACATTCTGTGACAAGTATTGCGGGTACACTGCATCGTCATTGCTCACAGGACGAATTCCAGGACTGTGTGGTTCAGTGAAAGCACAGAGGCAAGTAAACGGTCAGTTACCGAACAGTGG	1	minus	Contig73793:18472-18353
Contig5977	Contig5977_7270_7389_141354_a1234S_contig_141354_1_1202_+_frag_5021_1_10000000_2_132	Contig5977_7270_7389	141354_a1234S_contig_141354_1_1202_+_frag_5021_1_10000000_2_132	TATACCATGTTATATTTTGCAGAATTACTTCATCAGAGACATTTCAAGTAGCAAAGAAGCTCATGGTTTCACGTCGAGCAAAAATTCACTTAATTATTTAATCAGACGAAGAAAAACGTA	1	plus	Contig5977:7270-7389
Contig103282	Contig103282_27895_28014_141465_a1234S_contig_141465_1_720_+_frag_5024_1_10000000_4_443	Contig103282_27895_28014	141465_a1234S_contig_141465_1_720_+_frag_5024_1_10000000_4_443	TGGCAGCTCCAAATTACCCGGTGAACCTCTCCTGTCGTCTTTGCTTGGTTTGATACTGCCCGACATGACGCCATTCGCCTCCATGACGTCATCCTGGTAGTAGACTTGCTGTAAGTGTCT	1	plus	Contig103282:27895-28014
Contig162765	Contig162765_6016_5897_141865_a1234S_contig_141865_1_1321_+_frag_5042_1_10000000_3_409	Contig162765_6016_5897	141865_a1234S_contig_141865_1_1321_+_frag_5042_1_10000000_3_409	TAAATAATCGTCCTGTTTGACAATTGCTTGTTTTCAAGGAAATATTCTTCTCTACATCATGATTGAAAATAACTGGCTTCTAAGAAAGTCTTCTCTACAATATGCACGAAAAAAACAATT	1	minus	Contig162765:6016-5897
Contig228638	Contig228638_74_1_142133_a1234S_contig_142133_1_1214_+_frag_5051_1_10000000_2_225	Contig228638_74_1	142133_a1234S_contig_142133_1_1214_+_frag_5051_1_10000000_2_225	ATATGTTAACTATAAAAAAAATAGTCCAAATGCAAGCATGCCTAGCTATATTCAAATTCACTATACTGTATCTGGACATGCATGCAAATCACTCAATTTAACCAACCTTCCAAAGAACAA	1	minus	Contig228638:74-1
Contig6681	Contig6681_810_691_142357_a1234S_contig_142357_1_1269_+_frag_5062_1_10000000_3_453	Contig6681_810_691	142357_a1234S_contig_142357_1_1269_+_frag_5062_1_10000000_3_453	ATGATGAGTAACTAAAGATTAGCGTTTAAACTTTCAATCATTCCAATCAAATCGTAAAGGGTTTGATCCTTTTTGGAAACAGTTCATTCGTCATGTACAATCTGTCTTTATTTTAATCTT	1	minus	Contig6681:810-691
Contig45701	Contig45701_12912_13031_143097_a1234S_contig_143097_1_1353_+_frag_5099_1_10000000_5_706	Contig45701_12912_13031	143097_a1234S_contig_143097_1_1353_+_frag_5099_1_10000000_5_706	ATAAAATTTTATCTTTCACTGCAAAAGAGTGTTTTTTCAGCAAACCAAAACAGTGACAAAAATATGCGTGTGGAAAATGTAATGGTAGAGTTCACTTTTTCGTCTCAATGCAAAATGTTA	1	plus	Contig45701:12912-13031
Contig67606	Contig67606_22228_22113_143469_a1234S_contig_143469_1_520_+_frag_5111_1_10000000_2_168	Contig67606_22228_22113	143469_a1234S_contig_143469_1_520_+_frag_5111_1_10000000_2_168	ATGATGCTTAAGAATTGTAAAAGTAACCACATTTGTTAGTGCAGTCAAGGGTTTTTTATTTTAATATTTGGCATCCCCTTTGCATTTCAGTATAGAAATGCAAGTGGGCTTGAAGAAAAA	1	minus	Contig67606:22228-22113
Contig51	Contig51_73167_73286_143600_a1234S_contig_143600_1_6147_+_frag_5117_1_10000000_10_1617	Contig51_73167_73286	143600_a1234S_contig_143600_1_6147_+_frag_5117_1_10000000_10_1617	TTGACCAAAAATAAAAGTGAAACACAAATAAGGTAAGTGATAAAGAAGACAAAATAGTATAAATGAAAGAGTTCCCCTTCATAATCAATCAAAACAAGTGTTCCGCGAAAACATATTGTC	1	plus	Contig51:73167-73286
Contig13191	Contig13191_33781_33662_143619_a1234S_contig_143619_1_2075_+_frag_5120_1_10000000_12_1686	Contig13191_33781_33662	143619_a1234S_contig_143619_1_2075_+_frag_5120_1_10000000_12_1686	TGTGCTATGTCGAATCGGTATATTCACCTATCACCAAGTCTACTTTGTGATGACCAAGGCAACCGAAATCAAAGACTTCGAATCATTTTATGCATTCATTTCAGATTCAAATTTCGAAAA	1	minus	Contig13191:33781-33662
Contig69243	Contig69243_21497_21378_143944_a1234S_contig_143944_1_1966_+_frag_5129_1_10000000_10_1760	Contig69243_21497_21378	143944_a1234S_contig_143944_1_1966_+_frag_5129_1_10000000_10_1760	AGGACTCATAACAAAAATGTACATCATAGCCCCAACCTCAAATGCTGAGTAGGTCAACCCGATCAACATTATTTTTTCTGCTGACTTTAAAATGTGTTTTCATTACTCAGTAGAAAAAAA	1	minus	Contig69243:21497-21378
Contig71706	Contig71706_39222_39103_144309_a1234S_contig_144309_1_1457_+_frag_5147_1_10000000_5_734	Contig71706_39222_39103	144309_a1234S_contig_144309_1_1457_+_frag_5147_1_10000000_5_734	ATTGAATTAAAATATTCCTTTGCACGATTGCTTTTTAAAATGTTATAAATGTTATATGTTTTAGAGTCCATATGAAAATCAGATGTCTTTATACTTCTGTATGTAACTAAAGCTTTTGTT	1	minus	Contig71706:39222-39103
Contig49855	Contig49855_50860_50741_14442_14442-LSD-CTR-0-0-0-c13051_1_2011_+_frag_41_1_5000_11_1824	Contig49855_50860_50741	14442_14442-LSD-CTR-0-0-0-c13051_1_2011_+_frag_41_1_5000_11_1824	AAACAAAAATGAATGTCACTGCAAGGTATGAGTAGAATGAGACAAACCAAAAAATAGGTAGATGTTTGCAAAACAAGGATACACAAAGTACATGTTTACTATCAAAGTAACAATTTTTAA	1	minus	Contig49855:50860-50741
Contig39538	Contig39538_40926_41045_144493_a1234S_contig_144493_1_1348_+_frag_5154_1_10000000_2_205	Contig39538_40926_41045	144493_a1234S_contig_144493_1_1348_+_frag_5154_1_10000000_2_205	AACCGAAGCAAAAGTCCCCACTGTTTGGTCTCTTGGTACACATGGTGGTGCTGTTGCGTGGCAACAGGTCATGTTCTGCAGATTTCAGCCGGCCTGCCAAACACAAAGTATGACACATTG	1	plus	Contig39538:40926-41045
Contig56233	Contig56233_20412_20531_145147_a1234S_contig_145147_1_1353_+_frag_5173_1_10000000_4_621	Contig56233_20412_20531	145147_a1234S_contig_145147_1_1353_+_frag_5173_1_10000000_4_621	TGATGTTGGAGTGGCAAGAACCGCTACAGGTGTGTACGTGGAGCTCACAACAATGTTGTCAGAGGCAATGTTACCGTTTTCTGACAGCGAGTACTTGAAATACGAAACCGACACAGTTTA	1	plus	Contig56233:20412-20531
Contig10111	Contig10111_7838_7719_145432_a1234S_contig_145432_1_1956_+_frag_5185_1_10000000_1_87	Contig10111_7838_7719	145432_a1234S_contig_145432_1_1956_+_frag_5185_1_10000000_1_87	AATATTTTATAAATACAGAGTAAATCTTTTTTTTAATATATATTGTGTTAAAGGATGTTATCGTAAGACTGTTGTCAGTTGATTCTTCAATGAGACTATCTTTTCCTTTCTTTAGTTTTT	1	minus	Contig10111:7838-7719
Contig55260	Contig55260_55557_55438_14551_a1234S_contig_14551_1_922_+_frag_487_1_10000000_1_96	Contig55260_55557_55438	14551_a1234S_contig_14551_1_922_+_frag_487_1_10000000_1_96	GTTTGTGTGATTGTGTATGTATGTGACTCAAGGCTAACAACTTGTATCAGTTCTACTTGTGTGAACATAGCTAGCAACACCCTGGCAGAGTCGTGTTCAAACGCATCAACAAACGGCTTT	1	minus	Contig55260:55557-55438
Contig130990	Contig130990_19817_19698_145543_a1234S_contig_145543_1_2318_+_frag_5191_1_10000000_11_1706	Contig130990_19817_19698	145543_a1234S_contig_145543_1_2318_+_frag_5191_1_10000000_11_1706	AAGTAAATATATGAGACGCGTCCCGAATATATATATTATATTTTATATGCCCGTAATATGGCACATGCAATTTTCGTCAGCCACTAATGCCAACACACTGACACACATGAGTGCTCATTT	1	minus	Contig130990:19817-19698
Contig54131	Contig54131_31493_31612_145709_a1234S_contig_145709_1_513_+_frag_5196_1_10000000_1_25	Contig54131_31493_31612	145709_a1234S_contig_145709_1_513_+_frag_5196_1_10000000_1_25	AATAAAAACACCTCAGTGTTCGCACTAATAGCGTTCTTGTCTTGAATGTTCTTCTTGATTAGATTCTATTTGTTTTGAGCTTGTCTTTTGTGCGGAATACAGATCCTGAATACAACATTT	1	plus	Contig54131:31493-31612
Contig146	Contig146_9310_9191_145711_a1234S_contig_145711_1_1283_+_frag_5197_1_10000000_2_272	Contig146_9310_9191	145711_a1234S_contig_145711_1_1283_+_frag_5197_1_10000000_2_272	AACCACGGGGTAAAAAAGCAAACATTGAGAACAGAAAAAAACAACAATAAAATGTACAGACAAAACTAACCACAATTTGAAAAACAAGAAGTTTTAATATAACCACCCTCAAATAACAAA	1	minus	Contig146:9310-9191
Contig53011	Contig53011_28561_28680_145733_a1234S_contig_145733_1_1681_+_frag_5199_1_10000000_10_1561	Contig53011_28561_28680	145733_a1234S_contig_145733_1_1681_+_frag_5199_1_10000000_10_1561	GAGGAATAGCTGAGGCGAGCACATTTCTTCAACATGGTCTGAAAATCCATCGGCTTTTTGATGATCACGTGGTAGTCTGGCACCTGTAAGAGAAGGATAATGGAAAATTTCAATAGTAAA	1	plus	Contig53011:28561-28680
Contig42519	Contig42519_216193_216312_146280_a1234S_contig_146280_1_1795_+_frag_5218_1_10000000_1_1	Contig42519_216193_216312	146280_a1234S_contig_146280_1_1795_+_frag_5218_1_10000000_1_1	TGTATGTATATTCACAATGTACACTTGCTCACATAAAACGTTATCCTTTTGTCCCCGTCACATCTAAGCTTTAACCGGACTGATGGACTGACCCTCTGGGTTCGTGTCCTGAGGCGTTTT	1	plus	Contig42519:216193-216312
Contig78802	Contig78802_34329_34448_146326_a1234S_contig_146326_1_1740_+_frag_5221_1_10000000_10_1454	Contig78802_34329_34448	146326_a1234S_contig_146326_1_1740_+_frag_5221_1_10000000_10_1454	TTGTGTCTGTGGATAACTTCTTTTGAGGTCTGGTTTGTCATCACTCATGAGCGTAGAGGTCGGCTTTGGAAATCCTGCACGAGCAGTGTTGTCGTTTTTAATCCGCAGAAGTTTCTTCTT	1	plus	Contig78802:34329-34448
Contig66867	Contig66867_69325_69444_146851_a1234S_contig_146851_1_511_+_frag_5239_1_10000000_2_202	Contig66867_69325_69444	146851_a1234S_contig_146851_1_511_+_frag_5239_1_10000000_2_202	TCTATTGGAATTCATCATTTTACATCGAATGTGATTTGCACTTCTTAAAATAAACATTTAAAATTAAATGTAAAGCTTTGGTACCTGTGTTTTGTTTGACTGTACCACAGATGAGGATAT	1	plus	Contig66867:69325-69444
Contig85012	Contig85012_12412_12293_147925_a1234S_contig_147925_1_11213_+_frag_5280_1_10000000_10_1409	Contig85012_12412_12293	147925_a1234S_contig_147925_1_11213_+_frag_5280_1_10000000_10_1409	TACTTTAGGACTGGCAGCCACCTCACTGACTGTCTGAACATCGACGCACTCACAGGAGCAGAACACGCTGCCGTGAGCGGCGCATGGTACTGCCCATTCAAAGAACTGGTCCTCACAGTC	1	minus	Contig85012:12412-12293
Contig42553	Contig42553_29163_29044_148007_a1234S_contig_148007_1_839_+_frag_5284_1_10000000_4_586	Contig42553_29163_29044	148007_a1234S_contig_148007_1_839_+_frag_5284_1_10000000_4_586	TTTACCAATGGTGGTACATGTATTACATTGTTGTTTGTGCCACTGTTGCCCTGTAAATATGTTGCTGTCTTTGGCAGTGTGAATAATGTTGACTCGAGTTACGTTTATTTAGTTGAGTTA	1	minus	Contig42553:29163-29044
Contig107375	Contig107375_6747_6866_148383_a1234S_contig_148383_1_602_+_frag_5294_1_10000000_2_169	Contig107375_6747_6866	148383_a1234S_contig_148383_1_602_+_frag_5294_1_10000000_2_169	TCACCTGGTGTTCATGGCCTCATTGTCAAAACCAGTGGGAACGTTGTTCAGGAAGGCCTGAGCCTTTGTCCGAAATTGGGAGCAACGTTCCGAGGGCGGCTTGTTATCGGGCTGCACACT	1	plus	Contig107375:6747-6866
Contig154561	Contig154561_24673_24792_148557_a1234S_contig_148557_1_1167_+_frag_5300_1_10000000_2_198	Contig154561_24673_24792	148557_a1234S_contig_148557_1_1167_+_frag_5300_1_10000000_2_198	TCATGAACTCAGTAAAGGGGAAGTAAACCGCGTTGTTCTTTTGCGTTATACGCGTACGCGTAAATGCAGTTGCTTTGTGTTTGCCATGTAAAAATCCCTTTTGAAACTAACGAAGTAATA	1	plus	Contig154561:24673-24792
Contig82355	Contig82355_15877_15996_148571_a1234S_contig_148571_1_881_+_frag_5301_1_10000000_1_29	Contig82355_15877_15996	148571_a1234S_contig_148571_1_881_+_frag_5301_1_10000000_1_29	TATTTTTCACACATGGATAATTTCATTACTCGCACTACATGAACTTGCAAAAACACGGAATTCACGTCAAAGAAGCGAACCAAATCATTTCACATTCAAAAACAAACACAGATGGAAAAA	1	plus	Contig82355:15877-15996
Contig88933	Contig88933_19476_19595_148797_a1234S_contig_148797_1_531_+_frag_5307_1_10000000_1_68	Contig88933_19476_19595	148797_a1234S_contig_148797_1_531_+_frag_5307_1_10000000_1_68	ATTGGGTAGTATTTTTTTCAAACCTTCCAACAGTTGGTAACACTATTTATTCAATGTTCATTCTCATATATTGTAATGTTAACATATCTAGTAGTATGCTTTGTCAAATGACGCAAATCA	1	plus	Contig88933:19476-19595
Contig87618	Contig87618_2821_2940_148884_a1234S_contig_148884_1_834_+_frag_5313_1_10000000_3_440	Contig87618_2821_2940	148884_a1234S_contig_148884_1_834_+_frag_5313_1_10000000_3_440	TGAAGATAACATAACGCGTTACAACCCTGCTGATTAATAATAATACATTTTCGCGGACAAGACAGGTATCTTAAGCTTGCCAATGAATATTCATAGACTATATAAGACAAAGTATTATTG	1	plus	Contig87618:2821-2940
Contig1056	Contig1056_62768_62649_149634_149634-LSD-CTR-0-0-0-c10827_1_3000_+_frag_42_1_5000_19_2842	Contig1056_62768_62649	149634_149634-LSD-CTR-0-0-0-c10827_1_3000_+_frag_42_1_5000_19_2842	TTCTCCGCGTGCCTCAAGACGTCGACGTCGGCTTTCAGTCAGCAGTTGTCGTTGTGCGACGTCGCCGGTGATCTTGCCCCAGGCGCCCACGACGTAGTTCTCGATGTCGTTGGTGTTGAC	1	minus	Contig1056:62768-62649
Contig128616	Contig128616_47983_48102_150034_a1234S_contig_150034_1_912_+_frag_5351_1_10000000_1_0	Contig128616_47983_48102	150034_a1234S_contig_150034_1_912_+_frag_5351_1_10000000_1_0	CTAAATGTAAAAAGCAACAAGAAAAATGCTAAAGAAAGATTTTTTTTATACTTTAAGCTGGTGGACCACAGTAAATTAGGCCTAACTTCGTCTTCATGAACATGTGTCGCAACCTGTTAA	1	plus	Contig128616:47983-48102
Contig54057	Contig54057_66372_66288_150038_a1234S_contig_150038_1_1718_+_frag_5353_1_10000000_2_170	Contig54057_66372_66288	150038_a1234S_contig_150038_1_1718_+_frag_5353_1_10000000_2_170	TTCAATGCTTTGATCATTTTCTATTACAGATCTCCACCAGTTTTAGTAACACCATTTTAGTCCACACCTGTTTCAGTTGTGTTATTAACTATTTTTACGTTACTGATTTTAGTTTTTTGT	1	minus	Contig54057:66372-66288
Contig104	Contig104_67160_67041_150205_a1234S_contig_150205_1_621_+_frag_5358_1_10000000_1_25	Contig104_67160_67041	150205_a1234S_contig_150205_1_621_+_frag_5358_1_10000000_1_25	CAGTAGAGAAAAGTATTCTTCCTTCGAACACCATCCAACCTAAAGTACGTCAGCAATAGTATTACAGTACCTCCTCTCCCATTTCAACAGACCGAAACTCGTCGACAGACAAATGCCCAT	1	minus	Contig104:67160-67041
Contig305859	Contig305859_2040_2159_150506_a1234S_contig_150506_1_1707_+_frag_5370_1_10000000_10_1580	Contig305859_2040_2159	150506_a1234S_contig_150506_1_1707_+_frag_5370_1_10000000_10_1580	TGTTACTTTTTGTATGGATTGAAACGGTGAAATAAAATATATCTGCCGAACAAAAACCGCAATCTTTTTTAAATGAAATAACAAAAACACCTCACCAAGACGATGTTCGGTAATAACTCT	1	plus	Contig305859:2040-2159
Contig1639	Contig1639_5546_5665_150829_a1234S_contig_150829_1_1061_+_frag_5384_1_10000000_1_58	Contig1639_5546_5665	150829_a1234S_contig_150829_1_1061_+_frag_5384_1_10000000_1_58	TTATACATAGCAGAGTTTGCTGCAGTCCCCGACGTTCGCTCGTTTTTGTTCTCTCCTTTTTTTAGTATGAAGGGATCCAGCATAGTCGTCTGCTGAAAATGAATTAACACTAATCATGTT	1	plus	Contig1639:5546-5665
Contig649	Contig649_543_662_151022_a1234S_contig_151022_1_614_+_frag_5393_1_10000000_1_11	Contig649_543_662	151022_a1234S_contig_151022_1_614_+_frag_5393_1_10000000_1_11	TTGTCGGCCTGGTGGGGATGGGGAGGGGGGTTTCTTTTGGTCTTAACACCCGTGAAATATATTGCTGAAAAAGTCATTTTTGCCCAAACAATGCCCACAATATTCTGGAATTAAGGGTTA	1	plus	Contig649:543-662
Contig3045	Contig3045_2065_2184_151121_a1234S_contig_151121_1_861_+_frag_5396_1_10000000_4_418	Contig3045_2065_2184	151121_a1234S_contig_151121_1_861_+_frag_5396_1_10000000_4_418	ATTGTGTATAGATAAGATAGCCAAGACAAGTTGTGGTTGTCAATTCTCTGTTTCCTATCTCGCGCATTTTTGTTGTGGCCTGTTGGGCCAATCATCTGTTAAACTGTCTATAATTATGTC	1	plus	Contig3045:2065-2184
Contig63587	Contig63587_16035_16154_151335_a1234S_contig_151335_1_3984_+_frag_5401_1_10000000_10_1574	Contig63587_16035_16154	151335_a1234S_contig_151335_1_3984_+_frag_5401_1_10000000_10_1574	GCTGTTCTGGACTCTGGTGCTCCTGCCTCTTCCTGCTGAAGAACTGACTGCGAGGATTCGCTGTGCAGCTGATTCGAGGTATCTGCTGACCTGTTCAGGTCGTTCGCAGAGTCGGATTCT	1	plus	Contig63587:16035-16154
Contig112935	Contig112935_496_615_151800_a1234S_contig_151800_1_604_+_frag_5421_1_10000000_3_382	Contig112935_496_615	151800_a1234S_contig_151800_1_604_+_frag_5421_1_10000000_3_382	AAAATGTATGTTGTACTGAAACGATTAAACGAGACACTTAAACACTAGGATGCTATTTTGCTCTTTTAGTTTAGTTTGTTTCTTCATTCAATCTGGGACTGCTAAATGCTTTCCCGAAAG	1	plus	Contig112935:496-615
Contig64733	Contig64733_142190_142071_151920_a1234S_contig_151920_1_2090_+_frag_5426_1_10000000_3_366	Contig64733_142190_142071	151920_a1234S_contig_151920_1_2090_+_frag_5426_1_10000000_3_366	TACCAAAAATAGACCGGTACTCACACTATATGTGAGGACCACCTCTGACCCTTACAACTTCAAAGACTTTACCAGCAGAAGCCGTGCCAGACTGAATACAACGGTACTCCTCCTGTCTCT	1	minus	Contig64733:142190-142071
Contig47294	Contig47294_36616_36735_15277_15277-RNA-OUT-1-1-0-15277_1_1073_+_frag_43_1_5000_6_685	Contig47294_36616_36735	15277_15277-RNA-OUT-1-1-0-15277_1_1073_+_frag_43_1_5000_6_685	ACCATTTCTGAGAGAGAGAGAGAAAACGTCTGACGTTAAGCGCTTCCTCCAGTGCTATATGAACTTACAATTCCGCATCCATGGAAGGGTCAGCCTGCACCAGGTTGACCCCCGTCTTGT	1	plus	Contig47294:36616-36735
Contig60287	Contig60287_32424_32305_15294_a1234S_contig_15294_1_1653_+_frag_513_1_10000000_10_1387	Contig60287_32424_32305	15294_a1234S_contig_15294_1_1653_+_frag_513_1_10000000_10_1387	AGTGCGTGTAGGTCAATGACAGGTCAGTGCCCCGCCCCCTTGGCCACACCGTCACAACCTTCCTGGTTCACAGGAACACCACATTGCCCCATCACCACCACCTCTTCACGCCATTCATAC	1	minus	Contig60287:32424-32305
Contig55631	Contig55631_81307_81188_153059_a1234S_contig_153059_1_569_+_frag_5477_1_10000000_3_449	Contig55631_81307_81188	153059_a1234S_contig_153059_1_569_+_frag_5477_1_10000000_3_449	ATTCGTGTGAGTTATGGTGCTGTTTCACGGGCATGATGTAGATCGGGGAATATTGAGCAAAAGCAGTATCAAGACAGGAGGCAGAGTAAAACAAGAGACATCAGAAAGCCTCCGATAAGT	1	minus	Contig55631:81307-81188
Contig11390	Contig11390_11653_11772_15333_a1234S_contig_15333_1_5764_+_frag_515_1_10000000_10_1460	Contig11390_11653_11772	15333_a1234S_contig_15333_1_5764_+_frag_515_1_10000000_10_1460	AATAAATTCAGTCACTGAAAGAAACAAAGCCACAACCAAACAGAAACCCAGGCCCAAAAGAAATTAACTGTCATATACACTGACACTTCCGTGGCTGATGAAAAAGACCTCAATATTATT	1	plus	Contig11390:11653-11772
Contig57656	Contig57656_18382_18263_153403_153403-EXP-OUT-0-1-1-c17997_1_2793_+_frag_44_1_5000_10_1550	Contig57656_18382_18263	153403_153403-EXP-OUT-0-1-1-c17997_1_2793_+_frag_44_1_5000_10_1550	TAAAACTTGAGTGGAGAGTTTTGTTATAAATTGAAAAAACGTTACTAATTTTCATCTCACTTTAGTTTTAGCAACAACAGTTACTGCAAACATGAATTATGGTGTTTTATGGAGAAAAAA	1	minus	Contig57656:18382-18263
Contig57656	Contig57656_17802_17683_153403_153403-EXP-OUT-0-1-1-c17997_1_2793_+_frag_44_1_5000_13_2105	Contig57656_17802_17683	153403_153403-EXP-OUT-0-1-1-c17997_1_2793_+_frag_44_1_5000_13_2105	CAATTTCACAATGCTCAATGAAAATGCCTGGCCTTTCTTTTAATTGAACCTGTATGACAACTATTTAAACTCATCTTCAGGTATGTTGGTATTAAGATAATTTATGTTGAAATGCTTTTA	1	minus	Contig57656:17802-17683
Contig57656	Contig57656_17443_17324_153403_153403-EXP-OUT-0-1-1-c17997_1_2793_+_frag_44_1_5000_15_2460	Contig57656_17443_17324	153403_153403-EXP-OUT-0-1-1-c17997_1_2793_+_frag_44_1_5000_15_2460	AAAGATTTTCTTCTTTTTCTTAATTAGTGTAAGTGTACTATTAATTACAACATGAATGTAAAGTCACTTATGTCAGTAATCTCTGTTGTTATTTTTAATTGTTCAGGTCAATAACTTATA	1	minus	Contig57656:17443-17324
Contig57656	Contig57656_17314_17195_153403_153403-EXP-OUT-0-1-1-c17997_1_2793_+_frag_44_1_5000_16_2589	Contig57656_17314_17195	153403_153403-EXP-OUT-0-1-1-c17997_1_2793_+_frag_44_1_5000_16_2589	ATATCAACTTACAGTTTCCCTGCTTCATATTTTGGTGTATTTTATGTGATTCACCCGCTGTAGTGGTCACATTTAAATGCTTTCAAAGTTGGTAAATGTGCGTATATATTTTTGTCTTAA	1	minus	Contig57656:17314-17195
Contig57656	Contig57656_19752_19633_153403_153403-EXP-OUT-0-1-1-c17997_1_2793_+_frag_44_1_5000_2_232	Contig57656_19752_19633	153403_153403-EXP-OUT-0-1-1-c17997_1_2793_+_frag_44_1_5000_2_232	AACCAACTGGCCTGCCACCCATTCAACGTAGCAAGGCCTTGTCACGACCTCTGGGTTTGCAGGGCTTTTAAAGTTCAATTCTGTGGACTGAATTTAACTAGCACATGCAAAGCAGATGTA	1	minus	Contig57656:19752-19633
Contig57656	Contig57656_19630_19514_153403_153403-EXP-OUT-0-1-1-c17997_1_2793_+_frag_44_1_5000_3_354	Contig57656_19630_19514	153403_153403-EXP-OUT-0-1-1-c17997_1_2793_+_frag_44_1_5000_3_354	TGTTTACATTTCAAAGCCTATAGAGTATCACAGAAGATTGGTTTATTTATTTTTTGTTTAAAGGTGACATTTTTTTTATTACAAGTTGTATGTTGGTGGCTGCCTTGATAATAATTACTA	1	minus	Contig57656:19630-19514
Contig57656	Contig57656_19406_19287_153403_153403-EXP-OUT-0-1-1-c17997_1_2793_+_frag_44_1_5000_4_581	Contig57656_19406_19287	153403_153403-EXP-OUT-0-1-1-c17997_1_2793_+_frag_44_1_5000_4_581	TACATTTCTGTCAAACACGGAAGATTCGTTCATTCTGACTTTTCATCTCTAATGAAAACAACACTGATTTGTGTTTATTAGAAATGACGATCCATGATTATCAGTGTCATATTTTACAAA	1	minus	Contig57656:19406-19287
Contig57656	Contig57656_19265_19146_153403_153403-EXP-OUT-0-1-1-c17997_1_2793_+_frag_44_1_5000_5_722	Contig57656_19265_19146	153403_153403-EXP-OUT-0-1-1-c17997_1_2793_+_frag_44_1_5000_5_722	AATCTATAAACTTTTCATCTCTAACGAAAACAACACTGATTTGTGTTAATTAGAAATCACGATTCATGATTATCAGTGTCATATTTTTTAAAGTATTGTAATTAAATCAAACCACCAAAT	1	minus	Contig57656:19265-19146
Contig57656	Contig57656_19078_18959_153403_153403-EXP-OUT-0-1-1-c17997_1_2793_+_frag_44_1_5000_6_877	Contig57656_19078_18959	153403_153403-EXP-OUT-0-1-1-c17997_1_2793_+_frag_44_1_5000_6_877	TTAATTAAGAGTGTGGCCTATTATGAAATGAACACCTCAAAAGTCTCATAAAAAAGTGGTTTTATTCATGGAGTTTCCAAGGACTCATAAAACCTTATCGAAAAAAGGACAAATCTTAAA	1	minus	Contig57656:19078-18959
Contig57656	Contig57656_18925_18806_153403_153403-EXP-OUT-0-1-1-c17997_1_2793_+_frag_44_1_5000_7_1030	Contig57656_18925_18806	153403_153403-EXP-OUT-0-1-1-c17997_1_2793_+_frag_44_1_5000_7_1030	AACAGTTGAATGAATTTTTACTTTGATACATTTCAGATGTGTGTATTCTAATAATCTATTAATCTCTTTGCGCTAGCAGGACAATTTTGTTTATACCATGAGATTCGTACCATTTGTTCA	1	minus	Contig57656:18925-18806
Contig57656	Contig57656_18718_18599_153403_153403-EXP-OUT-0-1-1-c17997_1_2793_+_frag_44_1_5000_8_1237	Contig57656_18718_18599	153403_153403-EXP-OUT-0-1-1-c17997_1_2793_+_frag_44_1_5000_8_1237	TTTGTTTGTTTTTGTTTGTTTTTACTGTTATTATTGTACACACACACACACACAGAGGAGTAATCTGCACAAAGAAGACATGACTATTTTACTCGCATCTTTTGTAAAGAAATGTAAAAA	1	minus	Contig57656:18718-18599
Contig57656	Contig57656_18500_18423_153403_153403-EXP-OUT-0-1-1-c17997_1_2793_+_frag_44_1_5000_9_1390	Contig57656_18500_18423	153403_153403-EXP-OUT-0-1-1-c17997_1_2793_+_frag_44_1_5000_9_1390	TCATCATCAGTATTGTGATTATCAGAAAATGGCCTGTTAAGTCAGTCTAAGTTTCAGAGCCATACAGTTTGAGCTTGGATATCTGACAAGAGCCTTGTCTTAGAGATAATGATATTCATA	1	minus	Contig57656:18500-18423
Contig142227	Contig142227_6257_6376_153928_a1234S_contig_153928_1_514_+_frag_5504_1_10000000_2_378	Contig142227_6257_6376	153928_a1234S_contig_153928_1_514_+_frag_5504_1_10000000_2_378	ACAAGGAAGTTCTTATGCTCCCTCAGATCCCGGAACAGGTGACTGAAACCTTCCACCTGTCGTGCGTGTCACAGAAAGAAACGTGTTTCAAAGTTCTAAAAAAAATCTAATAACAAATTG	1	plus	Contig142227:6257-6376
Contig38701	Contig38701_165585_165465_15399_a1234S_contig_15399_1_1779_+_frag_519_1_10000000_1_17	Contig38701_165585_165465	15399_a1234S_contig_15399_1_1779_+_frag_519_1_10000000_1_17	TGTGTTAGTGCTCTCTGTTTGTCTGACTGTCCATTACTAACTATATTCGCGCCGTAATGTGTTTACCTTGTCAGTGCACAGAAATCTCTGAAAATGTCCACGCTTGGCCAGACAGGACTT	1	minus	Contig38701:165585-165465
Contig78534	Contig78534_1111_1230_154036_a1234S_contig_154036_1_824_+_frag_5509_1_10000000_4_491	Contig78534_1111_1230	154036_a1234S_contig_154036_1_824_+_frag_5509_1_10000000_4_491	TATGTACGCGGTACACGCTATTCATTCATTCTCATTTCAACGCCTTTCTTCTTTACGTTGTATTGGCAGCGTGTCATAACAGAGCAGTTTGTTAAACACCAGAACAGCTGAAGATCATTT	1	plus	Contig78534:1111-1230
Contig151017	Contig151017_9071_9190_154044_a1234S_contig_154044_1_905_+_frag_5511_1_10000000_1_189	Contig151017_9071_9190	154044_a1234S_contig_154044_1_905_+_frag_5511_1_10000000_1_189	TGTTGTAGATCAGCTCTTTCTGGTTTGTCTCAAAGATAGTTATCAGTCATCAGAATATTTCGACTTGCTTAGAACAGTAGCTTCATTTCCTGTTAGTGGACATCCTTTTTTTTCCAATGA	1	plus	Contig151017:9071-9190
Contig56941	Contig56941_106063_105944_154159_a1234S_contig_154159_1_589_+_frag_5517_1_10000000_2_153	Contig56941_106063_105944	154159_a1234S_contig_154159_1_589_+_frag_5517_1_10000000_2_153	ATAGTGCAAGCGTGCATAGTATAAATCTATCAAGCGAACACAACCTTATTTAGCCATTGAGGATGTAATACACCCATTGTCTGATCCGCAGTTATTTATTACTGACCTATTTGCTTAGAT	1	minus	Contig56941:106063-105944
Contig53080	Contig53080_83983_83864_154424_a1234S_contig_154424_1_1027_+_frag_5526_1_10000000_2_182	Contig53080_83983_83864	154424_a1234S_contig_154424_1_1027_+_frag_5526_1_10000000_2_182	ATTTTGCTTGCGATCATTTCCAAAAATGACCATGTACTTGCTCTCGCGCGTGAGATTGCAAGTCTTCCGGTTTGTTTTCACCAATACTGTGCAACATCCTATTTGCTTTAAAATCAAAAA	1	minus	Contig53080:83983-83864
Contig2827	Contig2827_27545_27664_154462_a1234S_contig_154462_1_1137_+_frag_5527_1_10000000_2_139	Contig2827_27545_27664	154462_a1234S_contig_154462_1_1137_+_frag_5527_1_10000000_2_139	CAACAAAGTCGTGGCTTAATTCCAACCTACCCGTCTAAGAGCAATGTTGGTCTCAGTACCCGCCATGATGGCAATACCGTCCTCCTCGGGGAAGGGCATGGTGTTGTGCGGGTGGATGAT	1	plus	Contig2827:27545-27664
Contig156607	Contig156607_6560_6441_154803_a1234S_contig_154803_1_1172_+_frag_5536_1_10000000_2_269	Contig156607_6560_6441	154803_a1234S_contig_154803_1_1172_+_frag_5536_1_10000000_2_269	AAGACTGACGGGTGATGATGTTTATGGGTGTTTTATGGAAAAGGGCATCACTCAAAAACTGCAGGAATCTGCCTCATCATTGTGTCAGGCTGTGGAAATCCAGTCACAGTGGGTTGTGTG	1	minus	Contig156607:6560-6441
Contig79008	Contig79008_3333_3214_154806_154806-RNA-OUT-1-0-0-154806_1_1342_+_frag_45_1_5000_7_1171	Contig79008_3333_3214	154806_154806-RNA-OUT-1-0-0-154806_1_1342_+_frag_45_1_5000_7_1171	TGAAACATGCAAAATGAAGTAACAAGGGAGGTGAATGAATCGAATGTTGAATACAATACGAATCGAATACATTAGACGCAGAGAGAAGCAATATAATACAAACCATGCGATATTCAGTTT	1	minus	Contig79008:3333-3214
Contig119759	Contig119759_3120_3239_155019_a1234S_contig_155019_1_1063_+_frag_5541_1_10000000_4_501	Contig119759_3120_3239	155019_a1234S_contig_155019_1_1063_+_frag_5541_1_10000000_4_501	TTTCAGGCCTATACTGAAGCAAACCCATGGTGTACTTACTACTATTGAGGCTGACTGACCGGCTATCTAATCATCTCAGAATTATTGACAGAATGATTAGTGCGCTCTAACGCTGTCATT	1	plus	Contig119759:3120-3239
Contig43381	Contig43381_49388_49508_155070_a1234S_contig_155070_1_3322_+_frag_5543_1_10000000_10_2441	Contig43381_49388_49508	155070_a1234S_contig_155070_1_3322_+_frag_5543_1_10000000_10_2441	TACACAGGAATTGCTCTTATCTTTTACCTCAAGCCTGGATTAGTACCAGCTTCCTCCCCACTGCTGCTACCAGCAGATTTAAACTTGAGGAAGAGACGAGGAGATGGTAAAGATTTGTCT	1	plus	Contig43381:49388-49508
Contig43726	Contig43726_22602_22482_155149_155149-LSD-CTR-0-0-0-c13584_104_3103_+_frag_46_1_5000_10_1324	Contig43726_22602_22482	155149_155149-LSD-CTR-0-0-0-c13584_104_3103_+_frag_46_1_5000_10_1324	ATGCAATTTAAAATCTTACACCAATACGATAACAGTTTGGGATTTCTTCCCAGATACGGACAGTCTTGATGGCATTATAATATGTATTTTTGTGCAAGTTCATGTCCCTTTAATAAAGTT	1	minus	Contig43726:22602-22482
Contig43726	Contig43726_21877_21752_155149_155149-LSD-CTR-0-0-0-c13584_104_3103_+_frag_46_1_5000_14_2029	Contig43726_21877_21752	155149_155149-LSD-CTR-0-0-0-c13584_104_3103_+_frag_46_1_5000_14_2029	TTCAAATTTACAAGCAAATCATGTCAATTTACAGCGGTTGTTTCCCTTGGCACAGTATGTATTGATTCTTGGTCATGGTTATAAGTGTAGGTCATTGTTGTAATGGCAGTGAGAGGGTTA	1	minus	Contig43726:21877-21752
Contig54354	Contig54354_6193_6312_155350_a1234S_contig_155350_1_1116_+_frag_5548_1_10000000_1_5	Contig54354_6193_6312	155350_a1234S_contig_155350_1_1116_+_frag_5548_1_10000000_1_5	TTTGTTTGAATTTCTTCTTTGTGCTTTTCTCATTATCAAACGATAGAAAGAAACGTCGCAAAACGCCAGATCCTGAACATTGTGCGACAGATAACACAGAGCACCCAGGTGACAATGAAA	1	plus	Contig54354:6193-6312
Contig48939	Contig48939_13914_13795_15537_15537-RNA-OUT-1-0-0-15537_1_1430_+_frag_47_1_5000_6_801	Contig48939_13914_13795	15537_15537-RNA-OUT-1-0-0-15537_1_1430_+_frag_47_1_5000_6_801	TGTTTCGTTTCATGTGACAGATCTCTCAGCCTTCAAAAGCGGCGCCCAACGAGCCGGACCTTCCACGCTCGTCCTGCTGCTGACCACTGTGGCCGTTACGGCCGTTGTCTTCCTCCGTGG	1	minus	Contig48939:13914-13795
Contig48939	Contig48939_13754_13635_15537_15537-RNA-OUT-1-0-0-15537_1_1430_+_frag_47_1_5000_7_961	Contig48939_13754_13635	15537_15537-RNA-OUT-1-0-0-15537_1_1430_+_frag_47_1_5000_7_961	TTTGTTTAGTTTTTTTTTGCGTTTTGGGGACTTCATTTGCTTAAAAAAAAAAGGGTTTTACATTAAATCTACACATTTATTCTTGTTATAGATGTTTTCAGTTTCCACTAAAGCACATTT	1	minus	Contig48939:13754-13635
Contig48939	Contig48939_13609_13490_15537_15537-RNA-OUT-1-0-0-15537_1_1430_+_frag_47_1_5000_8_1106	Contig48939_13609_13490	15537_15537-RNA-OUT-1-0-0-15537_1_1430_+_frag_47_1_5000_8_1106	TTTGTTTTCAAACCTACAAAGCACCCCCTATTTTTTGTTTCTTGAATTAACATCAACTTATAAATTGAAACGTCATTCTAAAATGTAGATGAGAATGTCTTTAAATAATATCTAACAATA	1	minus	Contig48939:13609-13490
Contig103407	Contig103407_844_725_155869_a1234S_contig_155869_1_2575_+_frag_5561_1_10000000_11_1688	Contig103407_844_725	155869_a1234S_contig_155869_1_2575_+_frag_5561_1_10000000_11_1688	GAATATTCTTTGCTCAATTAATTTAGTTACAGGCAACTATGCAAATTTGCAAGCTTATTTCAAGAAAAAGAATATTCACACATGGCAAAGATAGCATACATGCTGAAGCATTTTCGTTTG	1	minus	Contig103407:844-725
Contig12818	Contig12818_10464_10345_15596_a1234S_contig_15596_1_712_+_frag_529_1_10000000_1_23	Contig12818_10464_10345	15596_a1234S_contig_15596_1_712_+_frag_529_1_10000000_1_23	AATTAAAAAAAGTAAAACAAGAACCACACATTAAATCTTAAAACATATCATGCACACTCAAAGTTGTAAAAGCGTGTGTATTTAAACCGTTCCAACCGTATGCAGATATACTAAATCAAT	1	minus	Contig12818:10464-10345
Contig2822	Contig2822_14571_14452_156218_156218-RAD-CTR-0-0-0-RAD_loci_35235_1_3000_+_frag_48_1_5000_11_2114	Contig2822_14571_14452	156218_156218-RAD-CTR-0-0-0-RAD_loci_35235_1_3000_+_frag_48_1_5000_11_2114	TTTGAGTTGACTAATTAATTTATATTTTTTCTGTAGCTCTGAAGCTTTGAGTCAGTGCATAAGCATAAATATAAAGAGACAATAATCTGCTATCGATCATTACATAATTGTATAACTCAA	1	minus	Contig2822:14571-14452
Contig2620	Contig2620_24956_25075_156218_156218-RAD-CTR-0-0-0-RAD_loci_35235_1_3000_+_frag_48_1_5000_14_2581	Contig2620_24956_25075	156218_156218-RAD-CTR-0-0-0-RAD_loci_35235_1_3000_+_frag_48_1_5000_14_2581	TTTAGATATTTATACCCTTCATTTGTGCGGGCGCATTTGGAGACACACGCGCGACTAAAAACAGAGTAACCAATTTTTATGCATACAACACATAAGCAGTGTCGTGTGCATTGATCTAAT	1	plus	Contig2620:24956-25075
Contig2822	Contig2822_15227_15108_156218_156218-RAD-CTR-0-0-0-RAD_loci_35235_1_3000_+_frag_48_1_5000_8_1458	Contig2822_15227_15108	156218_156218-RAD-CTR-0-0-0-RAD_loci_35235_1_3000_+_frag_48_1_5000_8_1458	ATTTGATTACTAACATCCATAAAATTCAAATCGTTAGTCTACCAGATATTATATACAATGATGTAGTATTGCATTGCTCTTCAGACGTAAACCCGTCTCTCAACAACGAGAAGGCCTTCA	1	minus	Contig2822:15227-15108
Contig59940	Contig59940_98_217_156256_a1234S_contig_156256_1_1134_+_frag_5577_1_10000000_1_105	Contig59940_98_217	156256_a1234S_contig_156256_1_1134_+_frag_5577_1_10000000_1_105	TAATCTTATTCATTCAAACAAGAACGACATAAAAGAAACCAAAGTAAATTACGCAAAAAAACCACTCCTACGTATGATTAAAAGTAGAAACAACGCGCAAAGATGGTACCTCCAAAACAA	1	plus	Contig59940:98-217
Contig3788	Contig3788_31901_31782_156805_a1234S_contig_156805_1_2239_+_frag_5598_1_10000000_10_1694	Contig3788_31901_31782	156805_a1234S_contig_156805_1_2239_+_frag_5598_1_10000000_10_1694	TATGGTCGATATCTAAATTCAGAACAGAAAGGTCATAAAAAAGAGCCATGTGCAGTGAAAACAGTGGGCTTATTACATCTTCAAAGCTTTGCTGGTCAAGCCCTTGTCTAACACGTTTAT	1	minus	Contig3788:31901-31782
Contig177112	Contig177112_827_946_156806_a1234S_contig_156806_1_1311_+_frag_5599_1_10000000_1_5	Contig177112_827_946	156806_a1234S_contig_156806_1_1311_+_frag_5599_1_10000000_1_5	TGAAGAAGAAGAAGAAACGTTGACAGTCGTTCTCTTTCCGAATTTCTTTTACAAAGACATGAACGAGGCCTACCTGAAGAACACGCTTGGAGAGTCCCGTCTTCTGGGCCAGCTGTTTGA	1	plus	Contig177112:827-946
Contig141513	Contig141513_162_43_157146_a1234S_contig_157146_1_1386_+_frag_5609_1_10000000_4_526	Contig141513_162_43	157146_a1234S_contig_157146_1_1386_+_frag_5609_1_10000000_4_526	TAACAAGCATATAATCTCTGCCTTAATGTAAAGGGGAAAAGCGTAATAGATCTGGTCCTCATGTGTTTTAAATCCGTGTGAGCGATTAAGTCAAACTATGAATGACTTAAAAACATTATT	1	minus	Contig141513:162-43
Contig64598	Contig64598_9261_9142_157149_a1234S_contig_157149_1_1124_+_frag_5610_1_10000000_2_124	Contig64598_9261_9142	157149_a1234S_contig_157149_1_1124_+_frag_5610_1_10000000_2_124	TTGGTGCAGCTTCTACCATTCATAAAGGCTTTCAAGTGCAGTTGGACAGTTATTACGCGGAATACAAAAAACGTCAAGAAAAGGCTACACACTGTCGCAGCTTTTTCCATCAGCATACAG	1	minus	Contig64598:9261-9142
Contig138279	Contig138279_8650_8769_157342_a1234S_contig_157342_1_3408_+_frag_5623_1_10000000_10_1306	Contig138279_8650_8769	157342_a1234S_contig_157342_1_3408_+_frag_5623_1_10000000_10_1306	TTTTTAACCAAACCTTAACTCTCTATGTACGATACCAGAGATTGACATATGTCTGTAGCAGGAAGCCAACGATGGCACTGATTCTCTCAGGATTAACAAGTTGTTGGCGAAAAAACCTGT	1	plus	Contig138279:8650-8769
Contig6123	Contig6123_3932_3813_157344_a1234S_contig_157344_1_2824_+_frag_5624_1_10000000_10_1354	Contig6123_3932_3813	157344_a1234S_contig_157344_1_2824_+_frag_5624_1_10000000_10_1354	GTTTCAAAAAGGCTTTAATAGTCCTGAACCAACAAATACAATCGATTCTACGAATGGCTGTTGTTGTGAGTGAGAGTGAAATGTTTTGTACACTGTTATTACTGTAACCCGTAAAATATT	1	minus	Contig6123:3932-3813
Contig51403	Contig51403_65761_65642_157380_157380-RNA-OUT-1-1-0-157380_1_4067_+_frag_49_1_5000_11_1719	Contig51403_65761_65642	157380_157380-RNA-OUT-1-1-0-157380_1_4067_+_frag_49_1_5000_11_1719	TATACACATGATGTTCAGTTGGATGTACATTAAATCATTCATTAACACACACAGGTTTGGTGCATATTTGTGTGGATGAGTGCTGAGTCTAGATAACTGGATCAGAGTGATTTTAACTTT	1	minus	Contig51403:65761-65642
Contig51403	Contig51403_65597_65478_157380_157380-RNA-OUT-1-1-0-157380_1_4067_+_frag_49_1_5000_12_1883	Contig51403_65597_65478	157380_157380-RNA-OUT-1-1-0-157380_1_4067_+_frag_49_1_5000_12_1883	TTAACTTGTAGTATACACACGTAGGCTTTGATGAACCTGACTAAGATGCACCATAAGTGTTTGGAGATAAACCCTACCTCACAAGTTGAATTTGAGCAAAAGGTAAACTGTGTTACTTTT	1	minus	Contig51403:65597-65478
Contig51403	Contig51403_65394_65275_157380_157380-RNA-OUT-1-1-0-157380_1_4067_+_frag_49_1_5000_13_2086	Contig51403_65394_65275	157380_157380-RNA-OUT-1-1-0-157380_1_4067_+_frag_49_1_5000_13_2086	AAATAATCCGAAGCGAACTCGTTTGAAATTATATTGCAAAACAAGGAGTCGAAAACTTCAACATTTTTACGAATGAGTTTTTATTATTATTAGGGGAAAACAGCGTGGTTCCGTAAATCA	1	minus	Contig51403:65394-65275
Contig51403	Contig51403_65260_65141_157380_157380-RNA-OUT-1-1-0-157380_1_4067_+_frag_49_1_5000_14_2220	Contig51403_65260_65141	157380_157380-RNA-OUT-1-1-0-157380_1_4067_+_frag_49_1_5000_14_2220	TTTTGACTCTTTATATTGTTATCTGCAACAAAAGGACAAATCGATGATTCAGTAATGCGGCTGTGACCTGCACAGTATCTTTAAATTAAATTAAAGAGAAGTGAAAGAATGTTAACTCAA	1	minus	Contig51403:65260-65141
Contig51403	Contig51403_64854_64735_157380_157380-RNA-OUT-1-1-0-157380_1_4067_+_frag_49_1_5000_17_2626	Contig51403_64854_64735	157380_157380-RNA-OUT-1-1-0-157380_1_4067_+_frag_49_1_5000_17_2626	TATTTCTCCCTAAAAATAAATTAATGAATAAAGCGTTTTGTACTGTATACATAGATTGTTCATTTCATTTATTCAATTGAAGAAAGAAAACAATTTAATCACACAAAGAAGTGTGAAAAT	1	minus	Contig51403:64854-64735
Contig51403	Contig51403_64103_63984_157380_157380-RNA-OUT-1-1-0-157380_1_4067_+_frag_49_1_5000_22_3377	Contig51403_64103_63984	157380_157380-RNA-OUT-1-1-0-157380_1_4067_+_frag_49_1_5000_22_3377	TTCTGTGTAACAAATCGTAGGATGGTCTAGCTATGACTCAGTAACGAGAAGGAAATCCACTTCTGGATTAGGTTTAATTATTCCCTGAGTTACAGTATTAGGAGATGTGGCAGTTAAAAT	1	minus	Contig51403:64103-63984
Contig51403	Contig51403_63975_63856_157380_157380-RNA-OUT-1-1-0-157380_1_4067_+_frag_49_1_5000_23_3505	Contig51403_63975_63856	157380_157380-RNA-OUT-1-1-0-157380_1_4067_+_frag_49_1_5000_23_3505	TAGTGATGCGCAGAAATGTCAGCTGTGAATGGGCAACTAGCTTTGTATAGCAGAATAAAACTGATAAGCAGTCCCATTGTGAATACAGACGTCCATATAATATATTGTGAACCCCACATT	1	minus	Contig51403:63975-63856
Contig51403	Contig51403_63850_63782_157380_157380-RNA-OUT-1-1-0-157380_1_4067_+_frag_49_1_5000_24_3630	Contig51403_63850_63782	157380_157380-RNA-OUT-1-1-0-157380_1_4067_+_frag_49_1_5000_24_3630	TAATTTCAGTTAGATCATTTGACACCTTCCAAGAATAAGAAATAGAGAAAGATTATATTCCTAAATTACTTTCAATTTAAGTAAAGCAACACATTGCAATATATTTTGAGTGGATTAAAT	1	minus	Contig51403:63850-63782
Contig51403	Contig51403_63659_63540_157380_157380-RNA-OUT-1-1-0-157380_1_4067_+_frag_49_1_5000_25_3787	Contig51403_63659_63540	157380_157380-RNA-OUT-1-1-0-157380_1_4067_+_frag_49_1_5000_25_3787	GTGGTAAATTCAATAGGTGTGTTAATATCATTAAATGTAGGCGACATCAGAGTATAATGAATTATGTGGCAATACATTGGTGCCATTGTTTGCAGTCCAAGATTTCAAGATGATCATCAC	1	minus	Contig51403:63659-63540
Contig51403	Contig51403_63537_63462_157380_157380-RNA-OUT-1-1-0-157380_1_4067_+_frag_49_1_5000_26_3909	Contig51403_63537_63462	157380_157380-RNA-OUT-1-1-0-157380_1_4067_+_frag_49_1_5000_26_3909	CCTTCAAATGATCCAAAGGGAGTGAAGTGTTGTTCTTAGCTCTGTAAGCATCCATAACCTTATTCTTTGGGATGCTGTGGCTGTTCAATAAGTCTTCTTTAATCCTAATCCTATCAGCCC	1	minus	Contig51403:63537-63462
Contig69665	Contig69665_33156_33037_157524_a1234S_contig_157524_1_1810_+_frag_5629_1_10000000_10_1677	Contig69665_33156_33037	157524_a1234S_contig_157524_1_1810_+_frag_5629_1_10000000_10_1677	GACTTCATTATACCGTGTTTTCTACCACACTGTGCTGATTATAAATCTTGTCTTGTGTCTTAATGCGATTAGATTACCTGCAGAAGTAAACTATCCAGAGTGCAGAAAAAGATCTGAGAA	1	minus	Contig69665:33156-33037
Contig12469	Contig12469_36271_36390_157575_a1234S_contig_157575_1_791_+_frag_5632_1_10000000_1_12	Contig12469_36271_36390	157575_a1234S_contig_157575_1_791_+_frag_5632_1_10000000_1_12	TTTTGGCCTGGAAGCCTTTTCTGTCTCCTTTCGTTGAAGCGATAGCTGGTTTTTGAACCTCATGAACTCGTAGACATCGTGTGCCTCCACAGACACGACAGAACCATTAACGTACCTGTA	1	plus	Contig12469:36271-36390
Contig4777	Contig4777_65024_64944_157825_157825-RNA-OUT-1-0-1-157825_1_1017_+_frag_50_1_5000_3_619	Contig4777_65024_64944	157825_157825-RNA-OUT-1-0-1-157825_1_1017_+_frag_50_1_5000_3_619	TGGGTCTGCAAAGCACGGTGTTCTCCAGGATGGTCATCGAGGGGTGGACGCTGTCCCTCTGTACCAGACAGACGCGGGAAGCTGTGCTGCCCGAAGACACAACCACTGTTGCTACCACTA	1	minus	Contig4777:65024-64944
Contig4777	Contig4777_64928_64809_157825_157825-RNA-OUT-1-0-1-157825_1_1017_+_frag_50_1_5000_4_754	Contig4777_64928_64809	157825_157825-RNA-OUT-1-0-1-157825_1_1017_+_frag_50_1_5000_4_754	CTCAGACATTCAACACCACAGAAATGGACAACGCTACTGTCTCAGAGACAACCACAGTCACTCCAGACTTTAACACCACTGAAACAGATAACACCACAGATTCTGAAACAACAATGGTAA	1	minus	Contig4777:64928-64809
Contig4777	Contig4777_64793_64674_157825_157825-RNA-OUT-1-0-1-157825_1_1017_+_frag_50_1_5000_5_889	Contig4777_64793_64674	157825_157825-RNA-OUT-1-0-1-157825_1_1017_+_frag_50_1_5000_5_889	CAATGGAAACAGGTAACACCACAGAATTAAAAACAACAGCAGTTACTCCAGTTGCTAATTTTACTGATGCCACAAACACTACTGACTCTGAAACAACAATAGTTACTCCAGTATTTAACA	1	minus	Contig4777:64793-64674
Contig42331	Contig42331_51242_51361_157831_a1234S_contig_157831_1_620_+_frag_5641_1_10000000_1_43	Contig42331_51242_51361	157831_a1234S_contig_157831_1_620_+_frag_5641_1_10000000_1_43	TATCATTTGGAATGAATAACCTTTATCAACACCCTGAAGAAAATCAAAGCGTAACTTGTAGACAACGTCATTTTCACTTACTTGAGTTACCGAAACTAAATGAATTTCAGATATTTTGTT	1	plus	Contig42331:51242-51361
Contig55090	Contig55090_18960_18841_158851_a1234S_contig_158851_1_759_+_frag_5680_1_10000000_1_0	Contig55090_18960_18841	158851_a1234S_contig_158851_1_759_+_frag_5680_1_10000000_1_0	TTTATTTATTTACTTATTTATTTTCTGACATTTATTTTAACAGGGAAAAGTGGGCAAGGAGGCACAGGTGATTCATCAGACGGATCTACAGCCCTTCCTGATTGCACCAAGGAAAAAGAG	1	minus	Contig55090:18960-18841
Contig132901	Contig132901_16426_16545_158942_a1234S_contig_158942_1_3173_+_frag_5687_1_10000000_10_1726	Contig132901_16426_16545	158942_a1234S_contig_158942_1_3173_+_frag_5687_1_10000000_10_1726	TTTTTTTTATTTTGGTGTGAAAGAAAAGAAAGAGGGGAGACTAAAACGCTTTGTCTGCAATGGTTTCGAGTTTGAAAAGAAGCAAGAAAAGGAAATTGAAGACGCCATTGTACTTAAAAT	1	plus	Contig132901:16426-16545
Contig99117	Contig99117_20090_19971_158947_a1234S_contig_158947_1_644_+_frag_5689_1_10000000_1_23	Contig99117_20090_19971	158947_a1234S_contig_158947_1_644_+_frag_5689_1_10000000_1_23	ATTCAGGTCTGAAAATGTAGGTTACCTATTCACCGTTTTTCAAATCGCCGTGTGGGTGTCACATTGTCGTACTAGACATAGAGCTAGACAAACTGAGAGAGCCAGGCCGACAGGCTGAAA	1	minus	Contig99117:20090-19971
Contig5780	Contig5780_21366_21485_159357_a1234S_contig_159357_1_4674_+_frag_5695_1_10000000_11_1555	Contig5780_21366_21485	159357_a1234S_contig_159357_1_4674_+_frag_5695_1_10000000_11_1555	AAAAACTGTGTTGCTTGGTTGCTTGAGTGTGAGAAGAGAAACAGAAATGCATGGTTAGAATAATTATCCCGACATTTAAATGAAGACGGCAAGGGGTGTCATTGTCATGTGCTTCAAACT	1	plus	Contig5780:21366-21485
Contig10318	Contig10318_9851_9970_15954_a1234S_contig_15954_1_780_+_frag_539_1_10000000_1_178	Contig10318_9851_9970	15954_a1234S_contig_15954_1_780_+_frag_539_1_10000000_1_178	TGTGTGTGTGTGTTTCCAGAAGTTGGCTTACAAAAAATAACACTAACACTAACACGCGGATCCGTGCTGACATTTTGCTTTTTACGCACAACAAACCAACCGACCTTACCAATCCTCACT	1	plus	Contig10318:9851-9970
Contig49370	Contig49370_13764_13645_159541_a1234S_contig_159541_1_781_+_frag_5702_1_10000000_2_208	Contig49370_13764_13645	159541_a1234S_contig_159541_1_781_+_frag_5702_1_10000000_2_208	ATGATCCAATAAATGATCGCTGGACACGAACATTCCAACATACATTTGACATAATTATTACCTGGGTCGGTGGCCGTCAACGGTATTCAATTCCCAAAGATCACCTTTGAAAAGCATCTT	1	minus	Contig49370:13764-13645
Contig6597	Contig6597_13635_13754_159593_a1234S_contig_159593_1_524_+_frag_5705_1_10000000_2_153	Contig6597_13635_13754	159593_a1234S_contig_159593_1_524_+_frag_5705_1_10000000_2_153	ACATTTTGTACTTTGATCTTCACCTTCTGTCAGCGAGAAAAGGACATTCTCTCCTCTTTCCTGCCTGGAGTTAGAAGATGCGAGAAGGACATTTCAAATTCTTTCTCCTTTCGCAACAGG	1	plus	Contig6597:13635-13754
Contig143437	Contig143437_4327_4446_159687_a1234S_contig_159687_1_1061_+_frag_5708_1_10000000_1_55	Contig143437_4327_4446	159687_a1234S_contig_159687_1_1061_+_frag_5708_1_10000000_1_55	AAAATCTCAGAATAATCTCAAGACAATATCATTTATTAAGATTAAATTCTAATGCAGCAAGTGCCTGCAAAAGAAAAAGGTTCCTTGTTTATGTCAATATGTGTTTATGAACTGTAAAAT	1	plus	Contig143437:4327-4446
Contig105455	Contig105455_12519_12400_159830_a1234S_contig_159830_1_797_+_frag_5714_1_10000000_1_37	Contig105455_12519_12400	159830_a1234S_contig_159830_1_797_+_frag_5714_1_10000000_1_37	ATCTTTGTCTGACCCCCTCCCCTTTTTTTCTCACGCGCAAAATATGAATTACAATTTTGCAGACTGCAATGCTTCCTATCTATTGTCAGATATGATAAATCCAGCGACTGCAATGATTGA	1	minus	Contig105455:12519-12400
Contig65056	Contig65056_17657_17776_159906_a1234S_contig_159906_1_536_+_frag_5719_1_10000000_1_57	Contig65056_17657_17776	159906_a1234S_contig_159906_1_536_+_frag_5719_1_10000000_1_57	CATTTTGGAAAATCATTCTATTCGCGCAGAGGAAGTATGAAGGGGTGCTTGAAAGAGAAACGTACTTCCTGAACATAGTTGTTGTACGTGTGAATATATCTCCCAAACCAAAATTGGTAT	1	plus	Contig65056:17657-17776
Contig87350	Contig87350_6962_7081_160008_a1234S_contig_160008_1_1100_+_frag_5721_1_10000000_5_742	Contig87350_6962_7081	160008_a1234S_contig_160008_1_1100_+_frag_5721_1_10000000_5_742	AATAGACTGCATGATACTAGGAATCACTGATAACTCAGGCGAGTCCATTACAAAAAATCAGCATTTCACCTGCAAGGTAATGCGACCTCCACATCTTCATTGAAAAAGGTTTTGATCACG	1	plus	Contig87350:6962-7081
Contig40977	Contig40977_15389_15270_160484_a1234S_contig_160484_1_1434_+_frag_5738_1_10000000_5_827	Contig40977_15389_15270	160484_a1234S_contig_160484_1_1434_+_frag_5738_1_10000000_5_827	TTAATTTTATGTCTAAGGTGAACTTTTCACACAGCATAAAGAACTCTTAAACTTTTTCAATCGGATGGTTGAATTGATTTACATCATGTACGTATAACGGTGTTAAATTCTGTCGCATTT	1	minus	Contig40977:15389-15270
Contig38179	Contig38179_136950_137027_160906_a1234S_contig_160906_1_1623_+_frag_5749_1_10000000_4_632	Contig38179_136950_137027	160906_a1234S_contig_160906_1_1623_+_frag_5749_1_10000000_4_632	TACTTCCGCCATTTTTTGTCAAACGTCCCGGGAAACTCGTCAAATACCGACGTGATCACTGTCTCCACGAGCGAAAACTGCAAGTCAGAGTTATAAAATATATCACTGGTAGTATCCATG	1	plus	Contig38179:136950-137027
Contig3183	Contig3183_20766_20647_161197_161197-RNA-OUT-0-1-1-161197_1_726_+_frag_53_1_5000_1_98	Contig3183_20766_20647	161197_161197-RNA-OUT-0-1-1-161197_1_726_+_frag_53_1_5000_1_98	TTCTCGATCTGTTCCTTGGTGCCGTAATGCGTGATGTAGGGCATGACAATGTCAGAGTGCAGAGCAAAGCCTGGCCCCGTGCAGTTCACATAGGCTCTGAAAACAGAGGAAGAGTGAATT	1	minus	Contig3183:20766-20647
Contig3183	Contig3183_20620_20501_161197_161197-RNA-OUT-0-1-1-161197_1_726_+_frag_53_1_5000_2_244	Contig3183_20620_20501	161197_161197-RNA-OUT-0-1-1-161197_1_726_+_frag_53_1_5000_2_244	CGTAGGCTCTGAAAAAAGGCCCACCAAAATTTTTACCAAGATTACAATAAGATTCTGAAATTAATTTTGGTCTAATGAATCACTAGCAGTGTACAGAAAGTAGCATTGTGATGTCAAAAT	1	minus	Contig3183:20620-20501
Contig3183	Contig3183_20468_20349_161197_161197-RNA-OUT-0-1-1-161197_1_726_+_frag_53_1_5000_3_371	Contig3183_20468_20349	161197_161197-RNA-OUT-0-1-1-161197_1_726_+_frag_53_1_5000_3_371	TATTTTCTGTAAAGACGAACAAGCAAACAAAATGCAACAGGTTGAACAAATTACAAGATTGCAAACAACTGCTACTGACTCGGTGCATCAACACACAGTGAAATGTGGTAATGTTTTACT	1	minus	Contig3183:20468-20349
Contig3183	Contig3183_20325_20206_161197_161197-RNA-OUT-0-1-1-161197_1_726_+_frag_53_1_5000_4_514	Contig3183_20325_20206	161197_161197-RNA-OUT-0-1-1-161197_1_726_+_frag_53_1_5000_4_514	AAAATAATCATATGAAATCAAAGCCCACTATCCTTTTCCAACATTCAGAATCAAAGGGAATCTTTTCATCAGACAAAAATTGAAACATTTGCTCAAAATGAAATCAATAAACAAATGAAA	1	minus	Contig3183:20325-20206
Contig12260	Contig12260_4225_4344_161370_a1234S_contig_161370_1_4107_+_frag_5765_1_10000000_1_101	Contig12260_4225_4344	161370_a1234S_contig_161370_1_4107_+_frag_5765_1_10000000_1_101	AATTGTCTTTCAGGGGAACTGGTGACATAGTGAACACTAAAAATAAATCACTGACACACAGTAAGAAAAAATAAGGCCACTAACAATAACAAAATGGATTAGGATAACTTTCTTTCTTTA	1	plus	Contig12260:4225-4344
Contig9656	Contig9656_3695_3815_161392_a1234S_contig_161392_1_669_+_frag_5767_1_10000000_1_71	Contig9656_3695_3815	161392_a1234S_contig_161392_1_669_+_frag_5767_1_10000000_1_71	TCTTTCATCTTAAACTAATACACAAATCTACAGCCTTTCTAAATTTGTGAGTGGAAATTTTGGCTAAATTAAGTAGCACGTTTGGAAAGAGAATTCAGCAAAAAAATCCCACTTGACACA	1	plus	Contig9656:3695-3815
Contig49176	Contig49176_24998_25117_161533_a1234S_contig_161533_1_523_+_frag_5773_1_10000000_1_53	Contig49176_24998_25117	161533_a1234S_contig_161533_1_523_+_frag_5773_1_10000000_1_53	TTTATAATGCAACCTCAGACAGACAAGTATTTGGCACTCTTTGCTCTAGCAGCCCTAGTAGTTCCACAAATTCTATTGAACGTGATGAAAGTCAAATGTCGTTCTTGTCCAATCAATTTA	1	plus	Contig49176:24998-25117
Contig103025	Contig103025_4106_3987_161663_a1234S_contig_161663_1_1616_+_frag_5779_1_10000000_5_756	Contig103025_4106_3987	161663_a1234S_contig_161663_1_1616_+_frag_5779_1_10000000_5_756	TGTATTAGCTTGCGTGCTTGCGTGTTTGGGGACTTTATTTTGTATAACTAGGCAACCTAAGTTTTCTCTATTTAATACAACGGATTGATTTCATGAGGAATTGAACTTAATTTATCTAAC	1	minus	Contig103025:4106-3987
Contig91282	Contig91282_25807_25926_162086_a1234S_contig_162086_1_780_+_frag_5790_1_10000000_3_353	Contig91282_25807_25926	162086_a1234S_contig_162086_1_780_+_frag_5790_1_10000000_3_353	AATATCCGGCTTTCTTTAATGGGCGTTCCGGAAGCACTTATTGTGCCGGAAGAAATTGCAAGAGTGAACGCTGCTTGCGAAGGGAGCAGGCGAGAGTGTTTTGACAACATCCGTAAACCA	1	plus	Contig91282:25807-25926
Contig47472	Contig47472_8994_8875_162359_a1234S_contig_162359_1_1688_+_frag_5803_1_10000000_3_410	Contig47472_8994_8875	162359_a1234S_contig_162359_1_1688_+_frag_5803_1_10000000_3_410	TGTTCCATAAGGTTAGAATTTTGTGAACGATTCCTCGTTCTGTAAACCTCATGGGAGTGGGGCTTTGAGCAGAAGAAAAAATACTGACCATAATTTCTGTTCAGTAGATCTTGAACAAAA	1	minus	Contig47472:8994-8875
Contig303	Contig303_34922_35041_162482_a1234S_contig_162482_1_984_+_frag_5808_1_10000000_1_169	Contig303_34922_35041	162482_a1234S_contig_162482_1_984_+_frag_5808_1_10000000_1_169	AAGACAGAAAGACTTTCGGGACAGACCAGTAGACAATTCAGTAATCAGTTTCGTCATTAATAAAGTGACGCTCCTTGCTGTATGATGCTATCAGCTAATCAGTTTCACCTCAAACATGTT	1	plus	Contig303:34922-35041
Contig40072	Contig40072_28108_27989_162567_a1234S_contig_162567_1_1216_+_frag_5812_1_10000000_2_257	Contig40072_28108_27989	162567_a1234S_contig_162567_1_1216_+_frag_5812_1_10000000_2_257	TTACCTATTCTTCCCCCAAAACCGCTCAGGTTTACTCCCCAAAAAAATCAAAGCTTGAGACCCTTCACACCGGCCAGGGCAGATCTTCAGAGCACACACGATCTAATGGCTTCATTTCTT	1	minus	Contig40072:28108-27989
Contig3683	Contig3683_32931_32819_162742_a1234S_contig_162742_1_1169_+_frag_5819_1_10000000_1_98	Contig3683_32931_32819	162742_a1234S_contig_162742_1_1169_+_frag_5819_1_10000000_1_98	TTCCATCTTGACTCGCTTCTCTCTTTCGTCAACGTCGGCAAGCCTAATTACAAGCAGTCAAACAAACCCGTCAAGTACAGACAAACAAACGCAAGCACTCCATCAAAGTAAGGGTAATTA	1	minus	Contig3683:32931-32819
Contig43955	Contig43955_22387_22506_16304_a1234S_contig_16304_1_762_+_frag_550_1_10000000_1_45	Contig43955_22387_22506	16304_a1234S_contig_16304_1_762_+_frag_550_1_10000000_1_45	AAATAATGTGAATGTAACAGACATGGCAATATCACCAGGCAAATAACGCAGAACAGCTTTGAGGAACATTCAAAATCAGGAACCAGAAAACTAATGTGTTAGCCCAGGTAGTAACAACAT	1	plus	Contig43955:22387-22506
Contig46155	Contig46155_37896_38015_16309_a1234S_contig_16309_1_795_+_frag_551_1_10000000_2_295	Contig46155_37896_38015	16309_a1234S_contig_16309_1_795_+_frag_551_1_10000000_2_295	ACCTGTAGATCTGTCTCCACATCTGACAACTGAACAGAAAAAATGGTCAACATTAGAGCAATAACTGGGAGGTGTGGGTAGAAAAGGGACAGATGGCAAGGCAGAAAAGAGAGAGAGAGA	1	plus	Contig46155:37896-38015
Contig7685	Contig7685_3461_3580_16347_a1234S_contig_16347_1_1786_+_frag_552_1_10000000_8_1397	Contig7685_3461_3580	16347_a1234S_contig_16347_1_1786_+_frag_552_1_10000000_8_1397	ATCAGACAAATAACAGTGTACTCACCAACAGTCAAAAAGTTGACCGAGCTATTCTGACACTTGGCCTTAATATCCTGGAACTGGCACGGTATTTGGTAGTTATCTGAAGACAGAAGAACG	1	plus	Contig7685:3461-3580
Contig3300	Contig3300_43008_43127_163579_163579-RNA-OUT-1-0-0-163579_1_4064_+_frag_54_1_5000_10_1698	Contig3300_43008_43127	163579_163579-RNA-OUT-1-0-0-163579_1_4064_+_frag_54_1_5000_10_1698	ATGTTTAATCTTTATATGTCCTTGTGAAATACTAATTTGTAAATGTGAGGCAGGCATACAGGCACATTTTTATGTTGTTAAATCATATACATTAAAGTATTTGTTTTTGTTTATTGTTCT	1	plus	Contig3300:43008-43127
Contig3300	Contig3300_43129_43248_163579_163579-RNA-OUT-1-0-0-163579_1_4064_+_frag_54_1_5000_11_1819	Contig3300_43129_43248	163579_163579-RNA-OUT-1-0-0-163579_1_4064_+_frag_54_1_5000_11_1819	GAGAAAAAACACCTGAATGACATATTCCTCTTTCCCGCAGGTGCAACACGAGGAGGAGCTCGGACACACGGTCAGCGAGGTGGAGATCGAGTACATCCAGGAGAACCTGGTCAACAACTT	1	plus	Contig3300:43129-43248
Contig3300	Contig3300_43350_43469_163579_163579-RNA-OUT-1-0-0-163579_1_4064_+_frag_54_1_5000_12_2040	Contig3300_43350_43469	163579_163579-RNA-OUT-1-0-0-163579_1_4064_+_frag_54_1_5000_12_2040	AAATGGAGATCCTGAAGGAGAAGTTGAAGTTTTACCAGTCCAGGGGAGCTGCCTCCAACTCCGCTGTCATCTCCCTGTTGCTGCTGGTCTGTTCCTCTCTCTTGGCCTTGTTCTTGTGAT	1	plus	Contig3300:43350-43469
Contig3300	Contig3300_43522_43641_163579_163579-RNA-OUT-1-0-0-163579_1_4064_+_frag_54_1_5000_13_2212	Contig3300_43522_43641	163579_163579-RNA-OUT-1-0-0-163579_1_4064_+_frag_54_1_5000_13_2212	ATTGACTGAAGACATATGCTCTTCACCGCTTCATCTGAGTATGTGCATGACGTATGGAAAAACCTGGACGTCGTCTTCTGTCCTGCGCTTGTTTTGTTAGCCATGCGACGTTTACAAACA	1	plus	Contig3300:43522-43641
Contig3300	Contig3300_43724_43843_163579_163579-RNA-OUT-1-0-0-163579_1_4064_+_frag_54_1_5000_14_2414	Contig3300_43724_43843	163579_163579-RNA-OUT-1-0-0-163579_1_4064_+_frag_54_1_5000_14_2414	TCTGTTCTTCACTTGTTTCGTCGAGTATATGACGTTTGAAAACACCCCAAATAATCTCTTTCTTAACCAGTTTCTGGTACCAACGATGTTTTAATTTTACTACTGAGTGAAGATCAGGAA	1	plus	Contig3300:43724-43843
Contig3300	Contig3300_44004_44123_163579_163579-RNA-OUT-1-0-0-163579_1_4064_+_frag_54_1_5000_16_2694	Contig3300_44004_44123	163579_163579-RNA-OUT-1-0-0-163579_1_4064_+_frag_54_1_5000_16_2694	ATGTTTGAAACATTTAAAGTACCACCTTTTACATTTCTGATCGGATGCCATTCCAAATATATTTTCAGAACACCCTTTTAAATCAACTTTCTGTGTGTTCTTACATTTTCTGAATGAAGA	1	plus	Contig3300:44004-44123
Contig3300	Contig3300_44162_44281_163579_163579-RNA-OUT-1-0-0-163579_1_4064_+_frag_54_1_5000_17_2852	Contig3300_44162_44281	163579_163579-RNA-OUT-1-0-0-163579_1_4064_+_frag_54_1_5000_17_2852	AAAAATATCTTTTTAACTACGTGTCCAGTAAGCCTCTCTATTCAACTGTTGTGAGAAGATCATAGATTTTTCTAAGAAGTACAGAATTACTCCCCTTCTTCCATGGATAAGCGATACTAA	1	plus	Contig3300:44162-44281
Contig3300	Contig3300_44302_44421_163579_163579-RNA-OUT-1-0-0-163579_1_4064_+_frag_54_1_5000_18_2992	Contig3300_44302_44421	163579_163579-RNA-OUT-1-0-0-163579_1_4064_+_frag_54_1_5000_18_2992	TTTTATTGCATTAGCTAACCTGTTTGTAATGAAGAGATTAACAGGACTGTCTTCCTTTTCCTTACACAATGTGGGTTTTTCTGTGAGACACATTTCCTGGGGGTTTTTTGCATTGAAAAT	1	plus	Contig3300:44302-44421
Contig3300	Contig3300_44423_44542_163579_163579-RNA-OUT-1-0-0-163579_1_4064_+_frag_54_1_5000_19_3113	Contig3300_44423_44542	163579_163579-RNA-OUT-1-0-0-163579_1_4064_+_frag_54_1_5000_19_3113	TGCATCAAGGCAAGAAACCTGTGTACTTAACAGCACTGAAGCACGGAGATGCCTTAGATGTTGGTTTTTCTCCCAAAATTATGCAAAACTTGCTCCAATTTCAACCAGCCTGGCAGCATT	1	plus	Contig3300:44423-44542
Contig3300	Contig3300_44544_44663_163579_163579-RNA-OUT-1-0-0-163579_1_4064_+_frag_54_1_5000_20_3234	Contig3300_44544_44663	163579_163579-RNA-OUT-1-0-0-163579_1_4064_+_frag_54_1_5000_20_3234	TTACAAAATTAGTTCAATTTTTGTTTGTTTTATAAAGATGGAGATACTGAGACAACTGTGCTTGGAATGATATCTATACGAAGAACATTTGATTTTTTTAATTTTTTTTGGTGGTCAAAC	1	plus	Contig3300:44544-44663
Contig3300	Contig3300_44665_44784_163579_163579-RNA-OUT-1-0-0-163579_1_4064_+_frag_54_1_5000_21_3355	Contig3300_44665_44784	163579_163579-RNA-OUT-1-0-0-163579_1_4064_+_frag_54_1_5000_21_3355	TGATTTGTATGGATGGGAATTGTCCCACAGAAAACATGTACAGCAAATATGGTTTTGACAATGTCCCGTTTCAGTGGGCAAGATGTATTGACCACGAGAGCGTATTTTACACGTGTTGTA	1	plus	Contig3300:44665-44784
Contig3300	Contig3300_44799_44918_163579_163579-RNA-OUT-1-0-0-163579_1_4064_+_frag_54_1_5000_22_3489	Contig3300_44799_44918	163579_163579-RNA-OUT-1-0-0-163579_1_4064_+_frag_54_1_5000_22_3489	AAATTATTTGCTTATTGTCTTTTTGTAATTTTCAAACTGACACAAAATTCAGCTCCACAAATGTTCACTCTACTGAGTTGTATGTACATAATCTCAACAAAATGATATTACTGGCATTGA	1	plus	Contig3300:44799-44918
Contig3300	Contig3300_45006_45125_163579_163579-RNA-OUT-1-0-0-163579_1_4064_+_frag_54_1_5000_23_3696	Contig3300_45006_45125	163579_163579-RNA-OUT-1-0-0-163579_1_4064_+_frag_54_1_5000_23_3696	TTTAATTCTGAGGAAATAAGTCAATGTAATAAATACACAAAATAAAGTTCTACATCTTTCTAGAAATAAAATTCTGCCTTACAAGCATTTTTTAAGGTCAGTAGTCACGTTAATTTTCTT	1	plus	Contig3300:45006-45125
Contig3300	Contig3300_45223_45342_163579_163579-RNA-OUT-1-0-0-163579_1_4064_+_frag_54_1_5000_24_3913	Contig3300_45223_45342	163579_163579-RNA-OUT-1-0-0-163579_1_4064_+_frag_54_1_5000_24_3913	ATGAATTGTAATTTGTTCTCACACTTGAAGTATGACCATCTCATTGCAGCTACTTAGTCAAGAAAATGTCAATATTCAGGTATTTATTTTTAAATTTTTTTTTTAGCATACAGTTAAATG	1	plus	Contig3300:45223-45342
Contig3300	Contig3300_42216_42335_163579_163579-RNA-OUT-1-0-0-163579_1_4064_+_frag_54_1_5000_5_906	Contig3300_42216_42335	163579_163579-RNA-OUT-1-0-0-163579_1_4064_+_frag_54_1_5000_5_906	AAGAAGAACGACGCAGACAAGTACACGGCCAAAATTGACGAGGAGAACGCCGGCGAGACCCATGCCCGCACACTGGAGGCCGTCCACGAGAAGGTAAGCAACTTCATTGTGATATATGGA	1	plus	Contig3300:42216-42335
Contig3300	Contig3300_42340_42459_163579_163579-RNA-OUT-1-0-0-163579_1_4064_+_frag_54_1_5000_6_1030	Contig3300_42340_42459	163579_163579-RNA-OUT-1-0-0-163579_1_4064_+_frag_54_1_5000_6_1030	ACATATGTTTGAGGAGGGATAAGGACCTCGCTAAGCTTGACAAGAAGAAAAAGACTCTAAAACTGCATGCTGGAAACCGTCCATGAGAAGGTATGCCACTTTATTGTCATGTATATGGGA	1	plus	Contig3300:42340-42459
Contig3300	Contig3300_42702_42821_163579_163579-RNA-OUT-1-0-0-163579_1_4064_+_frag_54_1_5000_8_1392	Contig3300_42702_42821	163579_163579-RNA-OUT-1-0-0-163579_1_4064_+_frag_54_1_5000_8_1392	TTCCATGAGTAGCTTCAGTGTATTTTGATCTGCGTGGGTCTGAGCTGGTTGTGGAACATGTAATTCTGTCATTTTGTATGGCAACAATGAGGATTTTCACCAGTCCATACAGTCTAACCT	1	plus	Contig3300:42702-42821
Contig3300	Contig3300_42833_42952_163579_163579-RNA-OUT-1-0-0-163579_1_4064_+_frag_54_1_5000_9_1523	Contig3300_42833_42952	163579_163579-RNA-OUT-1-0-0-163579_1_4064_+_frag_54_1_5000_9_1523	AAGCAAACATTATTATTAAAAAAAAAAACACAAACGGATATATAAAAAGTGAATACGAACATAACAGAGACATGAACGGTGATCACGTGCACGATGATAAACATCATTACTTCTTTTTCA	1	plus	Contig3300:42833-42952
Contig19380	Contig19380_3394_3513_163733_a1234S_contig_163733_1_1582_+_frag_5850_1_10000000_3_311	Contig19380_3394_3513	163733_a1234S_contig_163733_1_1582_+_frag_5850_1_10000000_3_311	AATAATCCTTAACACCTTTGCCCCGATGAAAAATACTGGGAACCTCCCTGATTAACCATGTGCGAGGTTCAATACCAAGCTGAATGAATCTCAGTGAGATACGATTGCGATGCATGCACA	1	plus	Contig19380:3394-3513
Contig40745	Contig40745_19546_19637_163844_a1234S_contig_163844_1_3756_+_frag_5855_1_10000000_10_1877	Contig40745_19546_19637	163844_a1234S_contig_163844_1_3756_+_frag_5855_1_10000000_10_1877	AGTGTCTGTTGATAAGGTCTCTTAATTTACGCCCATTATGAAACTCCGCCTGAATTTCTTAGATTTTATAAAATCATCAGCAATCCAAGCATAACACACATGAAGCAAAACACCCATTTC	1	plus	Contig40745:19546-19637
Contig173275	Contig173275_4622_4741_163897_a1234S_contig_163897_1_2193_+_frag_5858_1_10000000_10_1322	Contig173275_4622_4741	163897_a1234S_contig_163897_1_2193_+_frag_5858_1_10000000_10_1322	CTGCAGTGCTGGTTTCCAAGCACTTCCATACTTTGGTGTGTGCTGAAAGCTGGTGCTGAGAATGAACAGTTGTTGAGGTTGATGTCAGTATGGCCACGCAGTTCCTCAGTTCTCTGTTTA	1	plus	Contig173275:4622-4741
Contig239577	Contig239577_17398_17517_163905_a1234S_contig_163905_1_1633_+_frag_5859_1_10000000_3_486	Contig239577_17398_17517	163905_a1234S_contig_163905_1_1633_+_frag_5859_1_10000000_3_486	TTCTTCAGACGTTCCTGCTTCCACACTCCTCTTCATCAACTATGACTCGTGACGGCGAATTTGTTGAAGACATAGATAACACTAGGCTACATGGTTTGCTGTGTAATCTCAGATTAGTTT	1	plus	Contig239577:17398-17517
Contig10758	Contig10758_14067_14186_164039_a1234S_contig_164039_1_1717_+_frag_5865_1_10000000_4_684	Contig10758_14067_14186	164039_a1234S_contig_164039_1_1717_+_frag_5865_1_10000000_4_684	TATCAACATTAACATAGCTACTGTTTCCTCCTTGCAGTAAGCTTTTTTGATCAGAAGTTAAGTCCACTCATTGCCACCAGTGTTCATCAAAACATCATATTAAAAATCTTCTTTACAATT	1	plus	Contig10758:14067-14186
Contig64505	Contig64505_20122_20241_164125_a1234S_contig_164125_1_1249_+_frag_5868_1_10000000_3_333	Contig64505_20122_20241	164125_a1234S_contig_164125_1_1249_+_frag_5868_1_10000000_3_333	CGAATAATGGTATGCATACATAGTTATATCAATGTTTCTAATCGGGATAACTGCAGCCATTGATCAGTAATGGATTACAGCGAGACCTTAACGAGAATGTTTAACCACGATAAAAAAAAA	1	plus	Contig64505:20122-20241
Contig85011	Contig85011_38661_38542_164767_a1234S_contig_164767_1_542_+_frag_5893_1_10000000_3_389	Contig85011_38661_38542	164767_a1234S_contig_164767_1_542_+_frag_5893_1_10000000_3_389	TTCTGGACTACTTTGGAAATATAATCTATCAAACAAGCTATACTTTTAGACAACAACAGTTAGTGAAAAGGTTACTTGTGTGGAAATAGTTTCCAACAACAATCATGACTGAAAGTAATG	1	minus	Contig85011:38661-38542
Contig96314	Contig96314_1020_1139_164770_a1234S_contig_164770_1_918_+_frag_5894_1_10000000_2_127	Contig96314_1020_1139	164770_a1234S_contig_164770_1_918_+_frag_5894_1_10000000_2_127	CTATTATAGATATACTCGCCTGACGGACATATGCGACGCCAGTGGATCGACGACGCATCAACTGCCGATTCTGGACACACAGCCGGACTGAGAGCACCGTGAAGGTCGCAGTTGGGGAAA	1	plus	Contig96314:1020-1139
Contig334286	Contig334286_444_325_164958_a1234S_contig_164958_1_854_+_frag_5900_1_10000000_1_94	Contig334286_444_325	164958_a1234S_contig_164958_1_854_+_frag_5900_1_10000000_1_94	TTATTTAATCTTGTTTTCTTGCTTTACGGATAACATCTATGATTGGGTAGGAAGACGTACGATTAAAAGCAATATGTAGGAGTATTAAATGTTCACAAAATGTTTTTATGTATACATCAT	1	minus	Contig334286:444-325
Contig108661	Contig108661_7462_7579_164976_a1234S_contig_164976_1_583_+_frag_5901_1_10000000_1_0	Contig108661_7462_7579	164976_a1234S_contig_164976_1_583_+_frag_5901_1_10000000_1_0	AGAGAGAGAGAAAGAAAGAGACGATGGATGATCATCATCTGAACAATAGATTGACGGGGTATTTGCACATCATTTTGTTTTCTGTTTCAGATCTGGTTTGGCCACTACCAACAAGGCTGT	1	plus	Contig108661:7462-7579
Contig38847	Contig38847_50776_50895_165126_a1234S_contig_165126_1_1317_+_frag_5906_1_10000000_2_205	Contig38847_50776_50895	165126_a1234S_contig_165126_1_1317_+_frag_5906_1_10000000_2_205	GTTGGGTTTACACATTTGCCGTTAAACATACATATATATTTTTTCATGGGAAGGATCGAGTGTGCCTCTAAAATACATTTTGAACAACGTTGTCTGCCACGAACGGGACTGATACTTCTG	1	plus	Contig38847:50776-50895
Contig16127	Contig16127_17413_17532_165363_a1234S_contig_165363_1_1627_+_frag_5917_1_10000000_1_111	Contig16127_17413_17532	165363_a1234S_contig_165363_1_1627_+_frag_5917_1_10000000_1_111	ACAAATACACAAAAGAAGTTTCCACTGATTGAGAAGACCAACATTTGCATTTTCTAACTTCGCAATATTTCAGACTTGGTCGGTTATCTGAAAATAAGCTGAATGGTGTACGTGTCTTTT	1	plus	Contig16127:17413-17532
Contig180066	Contig180066_6574_6693_165565_a1234S_contig_165565_1_916_+_frag_5929_1_10000000_1_32	Contig180066_6574_6693	165565_a1234S_contig_165565_1_916_+_frag_5929_1_10000000_1_32	GAATCCCCATTTTACTCGGACATCCAACAATATATGAGACAATATTGTCTTACAACGGGGGGAGTCTTTACTTGTAGTTATTTCCAGTGTTTCTGTGCCTCTTCCACAGCTTTTCATACT	1	plus	Contig180066:6574-6693
Contig249458	Contig249458_3672_3791_165631_a1234S_contig_165631_1_740_+_frag_5933_1_10000000_3_256	Contig249458_3672_3791	165631_a1234S_contig_165631_1_740_+_frag_5933_1_10000000_3_256	AATGGTGCGGTCATCCTTTCAGGTGACTGCAACTTTGACACAATCAAGACTACAAGGGGTCCTTTGTCTGGTGACACTTGCGGTTGGAGGCATTTCTTTACTGAGACTGGGCTGCTTGAA	1	plus	Contig249458:3672-3791
Contig2675	Contig2675_87193_87312_165653_a1234S_contig_165653_1_903_+_frag_5935_1_10000000_1_39	Contig2675_87193_87312	165653_a1234S_contig_165653_1_903_+_frag_5935_1_10000000_1_39	TAAAGATTTTCTTATCAAGAACTGGCCATGGTCGTCTTCTGATTACTGATACATGTACCACAGTTTTGAAAAACTGACTTGACAAAGCTATTCAGTAAAACTGATTGTGTACTGTTTCTT	1	plus	Contig2675:87193-87312
Contig168115	Contig168115_84_203_166094_a1234S_contig_166094_1_1488_+_frag_5947_1_10000000_1_1	Contig168115_84_203	166094_a1234S_contig_166094_1_1488_+_frag_5947_1_10000000_1_1	ACACACACTTGTTAGATTTTTGGTGGTGTTTTATTGTTTACGGCTTTAGACTATTGTTCTTTTTATTTGTTTTTCTCATTTATTTGTGAAAGTGAAAACTCCAATGTGCATAATGTGTGC	1	plus	Contig168115:84-203
Contig44333	Contig44333_43425_43306_166253_a1234S_contig_166253_1_532_+_frag_5956_1_10000000_1_35	Contig44333_43425_43306	166253_a1234S_contig_166253_1_532_+_frag_5956_1_10000000_1_35	AAATTTCTAATGCAGTTGATGAGTTAGAACGCGTTTTTGGTAACAGATTTCCAACGATTAGAAGTCTAAGCTCTGAATGATTCTTATGGATATTAGATATTAACTTCTGAGTTAAACAGA	1	minus	Contig44333:43425-43306
Contig2553	Contig2553_47776_47657_166556_a1234S_contig_166556_1_1353_+_frag_5967_1_10000000_6_854	Contig2553_47776_47657	166556_a1234S_contig_166556_1_1353_+_frag_5967_1_10000000_6_854	AATTTTTGTTTATAAGTGTGATTAGATATACCTTTTTGAACACGAGGAAAAGATATACGTGCTACTGAATAAAAATAAATAAAAAACATGCATGCGAAAAATATGTAATATATATCTATT	1	minus	Contig2553:47776-47657
Contig240260	Contig240260_220_311_166640_166640-RAD-OUT-0-1-0-RAD_loci_11016_1_493_+_frag_55_1_5000_1_2	Contig240260_220_311	166640_166640-RAD-OUT-0-1-0-RAD_loci_11016_1_493_+_frag_55_1_5000_1_2	TTATTTCTGAAAATCGTCTAATATGAGGTAGATTTGTTTAGTGTGTACCATTGTTTTGTGTTTCAGACACAGTGAGATTGGTGAACTGAATTTTATTCAAGCGGAGATGTTTTATCTGTT	1	plus	Contig240260:220-311
Contig240260	Contig240260_395_514_166640_166640-RAD-OUT-0-1-0-RAD_loci_11016_1_493_+_frag_55_1_5000_2_205	Contig240260_395_514	166640_166640-RAD-OUT-0-1-0-RAD_loci_11016_1_493_+_frag_55_1_5000_2_205	AAAAATATTAACGTGCTTGAAAATAGAATGCAGTTGAAACAGTAATCAGTCTCTTTCAAAAGCAGGCTAATGAGTAACAATCAGAATTTGTGTGTGTCATTGTGCTTATTTTTATTTTCA	1	plus	Contig240260:395-514
Contig240260	Contig240260_521_640_166640_166640-RAD-OUT-0-1-0-RAD_loci_11016_1_493_+_frag_55_1_5000_3_331	Contig240260_521_640	166640_166640-RAD-OUT-0-1-0-RAD_loci_11016_1_493_+_frag_55_1_5000_3_331	TGATGAACAATTCCTGAAGAGCTGTGATCCGCCTATCAAGTTCTTATCTTTTCATTCCTACATCAGAAAGCTCACAGGAGGTGTCGACAGGTAAGTGGATTTTTGGTCAACACAGTTTAT	1	plus	Contig240260:521-640
Contig176859	Contig176859_10814_10933_166949_a1234S_contig_166949_1_589_+_frag_5983_1_10000000_1_74	Contig176859_10814_10933	166949_a1234S_contig_166949_1_589_+_frag_5983_1_10000000_1_74	TGTTATTGACCAGAAAGTCTCGTGAATAAGGTCACTGGTGAATACGGATAATGCCTTGAACTGCAGCAAATTACATTCGGTACAAACAGATAGTAATGCAGGGGTTCTAGAAAGACAGTA	1	plus	Contig176859:10814-10933
Contig60592	Contig60592_28136_28255_166992_a1234S_contig_166992_1_2073_+_frag_5986_1_10000000_10_1613	Contig60592_28136_28255	166992_a1234S_contig_166992_1_2073_+_frag_5986_1_10000000_10_1613	AAAAGTAACTTGAATGTAAACTGTAAACACTGAAAGAAAACAACAAACAAACTAACAATTTAACATGATTTTAAAACTGTTGTATACTCCGTATTTTGTTCATAGTTTTGTGATTCTTTT	1	plus	Contig60592:28136-28255
Contig41745	Contig41745_18293_18411_167491_a1234S_contig_167491_1_1123_+_frag_6002_1_10000000_2_358	Contig41745_18293_18411	167491_a1234S_contig_167491_1_1123_+_frag_6002_1_10000000_2_358	ATGTTTCTCAAAAACTAAACATTTGCGCTAAGAAACACCAGCTTGAGCAGTGTTATGACAAAAATGTCAAAGAACTTTCAAAAGGGAAACGTCCGAAAGCTTTCGAATCACAGAGCTTTG	1	plus	Contig41745:18293-18411
Contig42159	Contig42159_7096_7215_167509_a1234S_contig_167509_1_726_+_frag_6003_1_10000000_3_405	Contig42159_7096_7215	167509_a1234S_contig_167509_1_726_+_frag_6003_1_10000000_3_405	TTTCATCATTATGTTAGCCTTGTCAACAAATTCCTTCTTCTCGACGTCTACCTCCAGATGATGTACCCTGCCTTTGTGCGTAGCATTCTTGTGTAACATGGTGAAGGTTTGTTGACCAAT	1	plus	Contig42159:7096-7215
Contig75051	Contig75051_15845_15964_167567_a1234S_contig_167567_1_564_+_frag_6008_1_10000000_1_76	Contig75051_15845_15964	167567_a1234S_contig_167567_1_564_+_frag_6008_1_10000000_1_76	TCAATGTATTATTAAGCAAAAAAGGGGTACATTATTTTTTCACCAAACGTCAGCTTGCACAAGATCAAAAGTAAGTACCAATTAAAGGCATCACTCACTCACACACATTCATACACAAAT	1	plus	Contig75051:15845-15964
Contig1145	Contig1145_64107_63988_167825_a1234S_contig_167825_1_750_+_frag_6014_1_10000000_1_2	Contig1145_64107_63988	167825_a1234S_contig_167825_1_750_+_frag_6014_1_10000000_1_2	CGAAGAAGAAGAAGAAGGTTAAATCGACTTGGAGACCTGCATTTTGACTTCATCACTGCATGCAGTTATTAATCTCCTGAACCTGACTAGACATTTCAGACAACATTAATTCCCAACCCT	1	minus	Contig1145:64107-63988
Contig58655	Contig58655_15304_15424_167835_a1234S_contig_167835_1_977_+_frag_6015_1_10000000_1_168	Contig58655_15304_15424	167835_a1234S_contig_167835_1_977_+_frag_6015_1_10000000_1_168	GATACCGTCCGTGGGTGTAGGTTTACCTGACATTTAAAGAAACATGCAATGGGCTAGATTATTTTTTTCTCTCATTTTCATTCTTTTGGGTGGCGTCCTCCAAGTAGAAACTAGCAGTAA	1	plus	Contig58655:15304-15424
Contig2941	Contig2941_85350_85231_16796_a1234S_contig_16796_1_1258_+_frag_566_1_10000000_2_211	Contig2941_85350_85231	16796_a1234S_contig_16796_1_1258_+_frag_566_1_10000000_2_211	ACACCTTCTCGAAGAGTCCTCAGAACTCTAACCAATTCCAAGACAACGATACCTTTCTTGCTGCTATTATTGGAAAATAAGGTAACGAACGAAACTCACAGAGTCAGCACTTTTCACAAA	1	minus	Contig2941:85350-85231
Contig100573	Contig100573_7470_7591_168023_a1234S_contig_168023_1_930_+_frag_6022_1_10000000_1_50	Contig100573_7470_7591	168023_a1234S_contig_168023_1_930_+_frag_6022_1_10000000_1_50	ATCATACTCAACAACAATAACCGGTCGATGCATGGCTGGATGTGTAATACACCACAAAAATGCATGCACCAGACAAAGGCGTAAGATGTATTTGAGAACGATGAATGTTGCATTTGTAAT	1	plus	Contig100573:7470-7591
Contig126191	Contig126191_18570_18649_168036_a1234S_contig_168036_1_2164_+_frag_6023_1_10000000_10_1660	Contig126191_18570_18649	168036_a1234S_contig_168036_1_2164_+_frag_6023_1_10000000_10_1660	TTAAACTGAATGCCAAAAGCGTAACTAAAAAATCAATGCACTAAGAAACACGAGTGTGACCAAAGCATTAGCGGCTTTACGACCTTTTTATTCACCGACATCAGCATGCAGTGAGGTAAA	1	plus	Contig126191:18570-18649
Contig334	Contig334_94216_94097_168419_a1234S_contig_168419_1_1092_+_frag_6042_1_10000000_1_124	Contig334_94216_94097	168419_a1234S_contig_168419_1_1092_+_frag_6042_1_10000000_1_124	TCTCCTCCTCCTCCTTCTTCTTCTAGGTACCTAACCTCTGTACTGATTTTGCAGGATCTGATACTTGCTGCAACCCTTGTACTGGATGCCAAGGCCGGGCGCAATCTCTTATTCCGTACA	1	minus	Contig334:94216-94097
Contig58383	Contig58383_59575_59694_168500_a1234S_contig_168500_1_815_+_frag_6046_1_10000000_2_236	Contig58383_59575_59694	168500_a1234S_contig_168500_1_815_+_frag_6046_1_10000000_2_236	TGTATGTGAAAAGGCAACAAAAGGATCTTTAATAATATTCGCCGAAACTGCTGATGAAGTCTTTGAACAAACTTAAGGGACGGTTGTATGTATACGAAATGGGATTTCGATTATCATGGC	1	plus	Contig58383:59575-59694
Contig105972	Contig105972_28468_28349_168505_a1234S_contig_168505_1_1001_+_frag_6047_1_10000000_1_39	Contig105972_28468_28349	168505_a1234S_contig_168505_1_1001_+_frag_6047_1_10000000_1_39	ATTTGCAGATAAAAGTGATGATCTATTGGAGTTTTAGCCTCTATGTGGTGATGAGTTTGATGCAGTTACAGCAACAAGTACCACATGTAACACGCTTTGGATCAATATTAGACTGTACCT	1	minus	Contig105972:28468-28349
Contig15216	Contig15216_8467_8586_168618_a1234S_contig_168618_1_1735_+_frag_6054_1_10000000_10_1539	Contig15216_8467_8586	168618_a1234S_contig_168618_1_1735_+_frag_6054_1_10000000_10_1539	AGAAATCTCCAAGGCCAGCATCATGAACAGCCTGTCCCGAGGGAAAAGAGCGTCTGGAGACTTGATTCCATGGACCATCTCGCAGCAGGTTAGAATGAGTCATCGCAAATAAACCATGCT	1	plus	Contig15216:8467-8586
Contig157159	Contig157159_356_481_168657_168657-LSD-CTR-0-0-0-c20561_1_1034_+_frag_56_1_5000_3_288	Contig157159_356_481	168657_168657-LSD-CTR-0-0-0-c20561_1_1034_+_frag_56_1_5000_3_288	CTCCGATCTGAGGAGGATGAATAGACTGTTTGAATGTGTAAAATAAAAGGGAAAAAAAAGTGGAAATATCTGCGGCTTCTGTTACTGTGCGTGTGGGTACAAGTACTTTCGTGTGTGAAC	1	plus	Contig157159:356-481
Contig157159	Contig157159_483_597_168657_168657-LSD-CTR-0-0-0-c20561_1_1034_+_frag_56_1_5000_4_409	Contig157159_483_597	168657_168657-LSD-CTR-0-0-0-c20561_1_1034_+_frag_56_1_5000_4_409	AAATTTATTGTAGGAAGTTTTGAGTATGCATATATATTCCCTTCAGTCCTTTATCAAGCATTAACAAATTCATTATTCTGTTTAATATGGTTGGGTGATCTGGATTGTCTACTGAATTCT	1	plus	Contig157159:483-597
Contig188453	Contig188453_559_681_168657_168657-LSD-CTR-0-0-0-c20561_1_1034_+_frag_56_1_5000_6_660	Contig188453_559_681	168657_168657-LSD-CTR-0-0-0-c20561_1_1034_+_frag_56_1_5000_6_660	ACTCACAATGCAACAGCTTTCTCTCTCTGGTGAGTCCTGTAACTCATTTCTGCTTCTCACTCTCTGAAGCGGTCAGAATAAAACCATTGTTTACACTAAAATGCGGAACTTCAGACAACC	1	plus	Contig188453:559-681
Contig192776	Contig192776_313_198_168657_168657-LSD-CTR-0-0-0-c20561_1_1034_+_frag_56_1_5000_7_780	Contig192776_313_198	168657_168657-LSD-CTR-0-0-0-c20561_1_1034_+_frag_56_1_5000_7_780	ATTAATGGGAATTATATTTCTGCTTTCTAAATAATTTATATTCTTGCGCGAGACAGCATACATCCGTTTAAATAAGGATGTTCAAATTAATTTTAGACAATGCTACATGTACACTTCAAA	1	minus	Contig192776:313-198
Contig188453	Contig188453_5046_5165_168657_168657-LSD-CTR-0-0-0-c20561_1_1034_+_frag_56_1_5000_8_904	Contig188453_5046_5165	168657_168657-LSD-CTR-0-0-0-c20561_1_1034_+_frag_56_1_5000_8_904	ATTTGCTACGCTGAAAATTCCAACAAAATTGTAGATTGAAACACTTGTCTCACAAGGGTTGGCAGGTCAGTCAATGTTCTTATCCCACCTGTGCAGACATTAGGCAAAAAAAAAATAATA	1	plus	Contig188453:5046-5165
Contig28578	Contig28578_145_26_168821_a1234S_contig_168821_1_814_+_frag_6058_1_10000000_1_114	Contig28578_145_26	168821_a1234S_contig_168821_1_814_+_frag_6058_1_10000000_1_114	ATTTCTAAATAAATTATTAGTTCAAGCTCTACGTACAGCACTTAACTTTTGGAGCAACATGCACACTAACAGGCCTTAGCGGAACACAGCAAGCGACAACTATGATGTCAAAAGTCAATT	1	minus	Contig28578:145-26
Contig98824	Contig98824_11700_11581_168956_a1234S_contig_168956_1_623_+_frag_6064_1_10000000_2_181	Contig98824_11700_11581	168956_a1234S_contig_168956_1_623_+_frag_6064_1_10000000_2_181	AAAGGTGTGCCAGATAATTAAGTGGACGCAATAAATTTTTTGCCTAAAGTTTAGATCTCTCTGATAAGCTCCGAGACCACGACTTCAATGTTAAAGACCGCAAATATTTGTCTTGAATAT	1	minus	Contig98824:11700-11581
Contig6398	Contig6398_6516_6397_168989_a1234S_contig_168989_1_650_+_frag_6066_1_10000000_1_71	Contig6398_6516_6397	168989_a1234S_contig_168989_1_650_+_frag_6066_1_10000000_1_71	GTTAATTAGCTAAACATATCTGAATGTGATCAAAAGCCGTACTTTATTCATGAAAAAAACCTTTACACTGTATTTTATCGGCTCACCGATGAGATTGACTCACAGTTACATAGTAATAAA	1	minus	Contig6398:6516-6397
Contig47152	Contig47152_74877_74758_169030_a1234S_contig_169030_1_578_+_frag_6067_1_10000000_2_208	Contig47152_74877_74758	169030_a1234S_contig_169030_1_578_+_frag_6067_1_10000000_2_208	AACACTGATATAGACGCAGAATTACTCCCTGATTTGTAATCATTTAAGAGTGCGATACATTATAATCATAGATCATTTACCTGTGCTGCAATTAAATGGATTAAATGAATGAACCTGATC	1	minus	Contig47152:74877-74758
Contig2182	Contig2182_52249_52130_169559_a1234S_contig_169559_1_1586_+_frag_6082_1_10000000_1_57	Contig2182_52249_52130	169559_a1234S_contig_169559_1_1586_+_frag_6082_1_10000000_1_57	AAAGAAATAAAAGTGAAAATGAACAAATGCAATTTTTTAAGACCCCATTGCCGTGTTTATTCACTGACTGACCTGTGTCAACGTACATAAATGTTCGGTATACTTCGCTTGTATTTTGTT	1	minus	Contig2182:52249-52130
Contig79299	Contig79299_135542_135661_169776_a1234S_contig_169776_1_2014_+_frag_6090_1_10000000_10_1625	Contig79299_135542_135661	169776_a1234S_contig_169776_1_2014_+_frag_6090_1_10000000_10_1625	AAGATTGAATCACCCTTGGCTTTGATAAGGAATCATGCAACAGAGAAAACCGTTACTTTTTAAAATCCAATCTCCTGTCTTAAAATCAAGATAGAATTGAGACTCGAGTCAATTGAGCAA	1	plus	Contig79299:135542-135661
Contig85779	Contig85779_9819_9938_170360_a1234S_contig_170360_1_605_+_frag_6114_1_10000000_2_266	Contig85779_9819_9938	170360_a1234S_contig_170360_1_605_+_frag_6114_1_10000000_2_266	TGTATGGACGACTTGCAGGACCCCGTGACTTGCATCTTGACGCGCAACTGCAAGCTGTAAAATCTCTACAAGCTTACTTTAAATCAGACGACAAAGCTGACAGTGACATCTTCATTTCCT	1	plus	Contig85779:9819-9938
Contig200456	Contig200456_950_831_171045_a1234S_contig_171045_1_655_+_frag_6138_1_10000000_1_53	Contig200456_950_831	171045_a1234S_contig_171045_1_655_+_frag_6138_1_10000000_1_53	TAAACTCATCTGCAAGCTTTGTTTCTGAAGTAATTGTATGCAAACTTAAACATTCGTCGATATTTACTACTTAGATAAAAGAACAAATGCATGCATGTAAAACAATCTGTTACTGAAATA	1	minus	Contig200456:950-831
Contig65042	Contig65042_22752_22871_171100_a1234S_contig_171100_1_824_+_frag_6140_1_10000000_2_170	Contig65042_22752_22871	171100_a1234S_contig_171100_1_824_+_frag_6140_1_10000000_2_170	ATCTGTTTCAAATTTTTCATTTTAGCTGAGCGTGGTGTAATATTAAACGGACATAGATTGCAACTTTTGTTGATGATCACATTTTAACTTTTTGCATTTCAGTTTTACTTTCTTGACTAT	1	plus	Contig65042:22752-22871
Contig72185	Contig72185_5181_5062_171325_a1234S_contig_171325_1_1776_+_frag_6150_1_10000000_3_311	Contig72185_5181_5062	171325_a1234S_contig_171325_1_1776_+_frag_6150_1_10000000_3_311	ACATTGTTTATTATTGCCGCTGACAAGCGACAAGTGTCCTTTGAGTGATCATCTGCCCGAGACGTACGTATACGCTTGTCCCAGATGACGTTTTTATGGCTTTTAGTACACTCTTTGACT	1	minus	Contig72185:5181-5062
Contig177667	Contig177667_533_652_171365_a1234S_contig_171365_1_685_+_frag_6154_1_10000000_1_87	Contig177667_533_652	171365_a1234S_contig_171365_1_685_+_frag_6154_1_10000000_1_87	AAGAAAAAATTTATATTTTCCCCATTTAGTTTAAAATTGTTCTTTAATGTAGGTGCGGGCGATGTACATTGCTAGAGTCTTTGAGACATGCCGAATAATTTAAAATTTCAAGAAATGTTT	1	plus	Contig177667:533-652
Contig1132	Contig1132_26449_26568_172061_a1234S_contig_172061_1_684_+_frag_6167_1_10000000_3_337	Contig1132_26449_26568	172061_a1234S_contig_172061_1_684_+_frag_6167_1_10000000_3_337	AATCGTTTAATGTGCAACATGCATTAAACATGTTTGCAGTCAGATGTGAAATACGTTTCTTTGTGGTGGCTTTTCGGGTCCCCATCTTTCTACATGTTGGTCTAAAATTTTGCACTTTTA	1	plus	Contig1132:26449-26568
Contig305579	Contig305579_86_205_172227_a1234S_contig_172227_1_801_+_frag_6172_1_10000000_2_127	Contig305579_86_205	172227_a1234S_contig_172227_1_801_+_frag_6172_1_10000000_2_127	TATAGCAGCCTTCGGTTTCTTTTGCAGATTCTCGCCATTAAAGCAATTTAGCTGAAGAGAGAAGAACCCCTCATATTTTGCCATGGAAGGCATCAAGATAGAACAAGGACAGAGCATCCT	1	plus	Contig305579:86-205
Contig10309	Contig10309_13067_13186_17232_a1234S_contig_17232_1_1779_+_frag_574_1_10000000_2_388	Contig10309_13067_13186	17232_a1234S_contig_17232_1_1779_+_frag_574_1_10000000_2_388	TATGCCGAGTTACTCAGATTACAGTGCAAATGTGTGTGTTAAACATCGAGCCGCGCACCTGCAAGCACATAACCAACAGCGCGTGAAGAAATCACTATTTCCAAAGATTACCCGGGTACA	1	plus	Contig10309:13067-13186
Contig40156	Contig40156_12405_12286_172353_a1234S_contig_172353_1_1230_+_frag_6175_1_10000000_6_696	Contig40156_12405_12286	172353_a1234S_contig_172353_1_1230_+_frag_6175_1_10000000_6_696	TATCATAATGCATTGTTAGCAGGTGTGAATGGCTAAAAGAAACTACTAAGAACAGATCACCACAAAGAACAAAGGTGTCACTATGCATCGTCAGCAAAGTTGTGTCAATGGCGAAGAGAA	1	minus	Contig40156:12405-12286
Contig56798	Contig56798_2573_2692_172587_a1234S_contig_172587_1_1943_+_frag_6186_1_10000000_10_1418	Contig56798_2573_2692	172587_a1234S_contig_172587_1_1943_+_frag_6186_1_10000000_10_1418	CAGAAACATAACCCCTGGTAGCCAAATGAGTTCTCCGCTGTTTCAATGTAATGAAGTGTCAAATGAAAACACGGGATGGGTGTGTCTGTGTGCAGGGTGTGAATAAAGTGAAGGGCCGAA	1	plus	Contig56798:2573-2692
Contig70022	Contig70022_31489_31608_172718_a1234S_contig_172718_1_2657_+_frag_6192_1_10000000_10_1822	Contig70022_31489_31608	172718_a1234S_contig_172718_1_2657_+_frag_6192_1_10000000_10_1822	TAGGTTAGTTCTACACAGTACTCACAAAGGAATACTTGGCGTACGCATGCTGTCCATCCCAGTCCCACAAGTCGACGCGCAGCGTGTAGTTGGTGTCGCGTGTTAGGGAGTGCAGGTTCT	1	plus	Contig70022:31489-31608
Contig276848	Contig276848_2176_2295_173124_a1234S_contig_173124_1_2277_+_frag_6204_1_10000000_10_1546	Contig276848_2176_2295	173124_a1234S_contig_173124_1_2277_+_frag_6204_1_10000000_10_1546	AATAAGTAAAATCGCGATTGAACTGACATAACAAAAATACCGTTGCATAAAAAGAGCATGAGAAGATTTGATGAGAATGATTACTAGCTTAATTGTACTGACATGAACAAATGATTAATA	1	plus	Contig276848:2176-2295
Contig770	Contig770_81816_81935_173338_a1234S_contig_173338_1_1156_+_frag_6211_1_10000000_1_12	Contig770_81816_81935	173338_a1234S_contig_173338_1_1156_+_frag_6211_1_10000000_1_12	ATGATATTCGAAGAAAATGCCATTTCCATGTTGTCCCTGCGCACTACCTAGATCCAATAGCTATGTCTGTATTATGTGACAGATAATCATATCACTTTGTTTCGTGCCCCTTTTCGTTGT	1	plus	Contig770:81816-81935
Contig124571	Contig124571_32051_31932_173391_a1234S_contig_173391_1_2967_+_frag_6215_1_10000000_1_13	Contig124571_32051_31932	173391_a1234S_contig_173391_1_2967_+_frag_6215_1_10000000_1_13	AGAGAAAATAAGAGTAATGGGGACAGTACTACAAATAACGTCTCCGTCAACATCTGCACACAGATGAAAACGATGTGCAACACTTCTATCATACACTTAAAACAAACTCTCAAAGACTTT	1	minus	Contig124571:32051-31932
Contig56398	Contig56398_41081_40962_173531_a1234S_contig_173531_1_965_+_frag_6220_1_10000000_3_337	Contig56398_41081_40962	173531_a1234S_contig_173531_1_965_+_frag_6220_1_10000000_3_337	ATGTCTAGAACCTTGAACCTTTGAATGATTAACTTCATGTCCCCACTGTCTTCACATTTGGCAGTTGGGAACACAAGAATTCACAAGATGGTTGTCATACACCTTCAAATTTAACTTATA	1	minus	Contig56398:41081-40962
Contig3066	Contig3066_11404_11523_173730_a1234S_contig_173730_1_1864_+_frag_6226_1_10000000_10_1404	Contig3066_11404_11523	173730_a1234S_contig_173730_1_1864_+_frag_6226_1_10000000_10_1404	GATATGATTTGGATTTGAAAGGAATCGATCACTGTTTGTTGGAAGATCAATTATAGACTGGCTGGGAAAGTTTTCTTGCTGTCCCAGGCCCCGCTGATCGAAAATAAATCACTGTTGAAT	1	plus	Contig3066:11404-11523
Contig40875	Contig40875_74585_74704_173906_a1234S_contig_173906_1_6116_+_frag_6235_1_10000000_1_17	Contig40875_74585_74704	173906_a1234S_contig_173906_1_6116_+_frag_6235_1_10000000_1_17	ACACACACACACACGAACGCTTTCATTTGTACAAATGCAAGCTCAATCTTCTGCTGACTGATAAATATTTAACACTTTACTCATTGAAAATCGTCGTAGCTTTGAGAATCACACACCTAA	1	plus	Contig40875:74585-74704
Contig55974	Contig55974_25973_25854_173928_a1234S_contig_173928_1_634_+_frag_6237_1_10000000_1_227	Contig55974_25973_25854	173928_a1234S_contig_173928_1_634_+_frag_6237_1_10000000_1_227	TTTTTTTCCCCCTTGAGAAGGTGTGGACCTGATTCCTCGACAAAAGGTCAGCAGTGAGTTATATGATACGGGTTGATTGTAAAAAATAAAGTAAAATAAAATGGAAGAGTTCAAATAGTA	1	minus	Contig55974:25973-25854
Contig41507	Contig41507_139617_139736_17394_a1234S_contig_17394_1_508_+_frag_582_1_10000000_1_35	Contig41507_139617_139736	17394_a1234S_contig_17394_1_508_+_frag_582_1_10000000_1_35	CTATTATTGGTGTTAAGATTCTTTCAAAATAGTTATATCACAATTACACTCAAAACCGAAAACAGCTAGCCTTATTACCTGTCTTTGAGACTGATAAATAGATTTTATGTTGCGACTGAT	1	plus	Contig41507:139617-139736
Contig80401	Contig80401_63101_63220_173970_a1234S_contig_173970_1_1006_+_frag_6240_1_10000000_1_11	Contig80401_63101_63220	173970_a1234S_contig_173970_1_1006_+_frag_6240_1_10000000_1_11	ATAACCCATATAGCATAGTTATGATCAGGTAAAAGAAAACATCCAGCGTCAGTTTTTAAGTGCCTATTGAGATAATCAAACACTCGCTAGAGTGACAACTGATTCCAGTTCATCTATAAA	1	plus	Contig80401:63101-63220
Contig4384	Contig4384_48541_48422_174270_a1234S_contig_174270_1_1295_+_frag_6250_1_10000000_2_155	Contig4384_48541_48422	174270_a1234S_contig_174270_1_1295_+_frag_6250_1_10000000_2_155	AAGACAGTTATAGAGGTCATGAAAATTCTGTATTTTACCTTCTTGTCGTCACTGACCCTACCTGCACTCTTGTATGTGTATATTATCTTTCGAATGAAGTCCAGAATGTCGCGTATAAAT	1	minus	Contig4384:48541-48422
Contig52668	Contig52668_32936_32816_174352_a1234S_contig_174352_1_903_+_frag_6255_1_10000000_1_17	Contig52668_32936_32816	174352_a1234S_contig_174352_1_903_+_frag_6255_1_10000000_1_17	ACACAGTAACAAAGAGACGTGATTGTCCGGTAGCCTCGGATGTACGGATGTCATACTCCAGCAGAATCTCTCCCTGTATCTCAAGGTCCTTGTTGGCCTTCTGCAGGGGGAACCAGTTTT	1	minus	Contig52668:32936-32816
Contig39471	Contig39471_94056_93937_174456_a1234S_contig_174456_1_834_+_frag_6257_1_10000000_2_167	Contig39471_94056_93937	174456_a1234S_contig_174456_1_834_+_frag_6257_1_10000000_2_167	TAGAAATTTGCTCAGTCGGGTAGGGATTGTATTTTACCTTGAAACCCAATGAGTGCAGGCCCTCCACCAGCTTGGCCTCAGCACTCATCATGTCCAGCAGCATGAAGATGTCGTAGATGT	1	minus	Contig39471:94056-93937
Contig6104	Contig6104_1799_1721_17459_a1234S_contig_17459_1_641_+_frag_584_1_10000000_4_454	Contig6104_1799_1721	17459_a1234S_contig_17459_1_641_+_frag_584_1_10000000_4_454	TGAATAAAACAGTTTAAACATAGTCTACTTGACACAGACGCTTTGATGTACCTGTCTTGGTGAAACAAGCAAACAAACAAACCCAGTTTGTTCAGTTGTATTGTGCAAAGCCAACAGTTT	1	minus	Contig6104:1799-1721
Contig66761	Contig66761_18746_18627_17462_a1234S_contig_17462_1_679_+_frag_585_1_10000000_1_21	Contig66761_18746_18627	17462_a1234S_contig_17462_1_679_+_frag_585_1_10000000_1_21	TTTAATGTCTGCCGTCAAAATAGACTCATCCGGACCGAAGTCTATACAATCATCTAAAGTAATGAAATGTTTGATTTCAGTCTATCGGTTAATTTATTTTCGTCATAAAGCTCTGTTGTT	1	minus	Contig66761:18746-18627
Contig205775	Contig205775_16996_16877_175372_a1234S_contig_175372_1_582_+_frag_6285_1_10000000_1_1	Contig205775_16996_16877	175372_a1234S_contig_175372_1_582_+_frag_6285_1_10000000_1_1	TATATTCTATACAAGAAACAACAGTCAGTGGAAAATTGGGTGTATTGTTCACATTGCTACAACAACAAAAACAACAACCATTCTTTCTCACCTCGACAGGCATGGTGAGATCGGCCTCAT	1	minus	Contig205775:16996-16877
Contig46845	Contig46845_3515_3634_175595_a1234S_contig_175595_1_919_+_frag_6293_1_10000000_2_143	Contig46845_3515_3634	175595_a1234S_contig_175595_1_919_+_frag_6293_1_10000000_2_143	TGTTGAGTGTGAGTTGTGATTCACCTGTGGCGTGGGCAGATAATGCAAAATGCGAGGATCAGAAAAAGATTAAACAGCCAGGGGGCAGAGAGAGCAGTCAATATGAAACACAACTTCAAA	1	plus	Contig46845:3515-3634
Contig215044	Contig215044_7164_7045_175642_a1234S_contig_175642_1_569_+_frag_6296_1_10000000_3_402	Contig215044_7164_7045	175642_a1234S_contig_175642_1_569_+_frag_6296_1_10000000_3_402	ATAATCTTGCAAATATATCTTAGCCCAATAGGGTACTTTGGAAGTTGATGCAAATTGTTCACATTTCTTATATTCCGAATTTTAACTTTATTTTCGTCTTTATATCCAGCACTCTGAAAT	1	minus	Contig215044:7164-7045
Contig100627	Contig100627_5611_5492_175929_a1234S_contig_175929_1_925_+_frag_6307_1_10000000_1_113	Contig100627_5611_5492	175929_a1234S_contig_175929_1_925_+_frag_6307_1_10000000_1_113	AATGCGACCTTTCCGACTTGCACGGTTCTTTCTGCTCATTTAGTCCGGAAAAGATGCGCTCAGAAAGGCGTGCACGTCGTACTGAAGACATCTCCTGTCCCCAATGTTACTACATTTCAA	1	minus	Contig100627:5611-5492
Contig38232	Contig38232_26489_26608_176235_a1234S_contig_176235_1_569_+_frag_6317_1_10000000_1_241	Contig38232_26489_26608	176235_a1234S_contig_176235_1_569_+_frag_6317_1_10000000_1_241	AGAAATAAACAAATTCGGTACACATATAAACCTTGATTGAAGCGGCATTCGTAAAAGGTAGATATTCAAAACTCAAGAAAAGAACACACATAAACATTAATAATAAAAACAAATTAATAA	1	plus	Contig38232:26489-26608
Contig197048	Contig197048_7933_8052_176261_a1234S_contig_176261_1_689_+_frag_6318_1_10000000_3_389	Contig197048_7933_8052	176261_a1234S_contig_176261_1_689_+_frag_6318_1_10000000_3_389	TTTATTTGTGTGCATAAAAGATGTTCTGCGTTGTCAAAGACGGCTCTACAGAATGCACTCCAAAGAAAGGAAAAAAAAAGAAAGTCATTGAAATATTTGTATTTTTGTTCATTAAAATTG	1	plus	Contig197048:7933-8052
Contig49410	Contig49410_26209_26090_17627_17627-RAD-OUT-0-1-0-RAD_loci_2229_1_2268_+_frag_57_1_5000_10_1406	Contig49410_26209_26090	17627_17627-RAD-OUT-0-1-0-RAD_loci_2229_1_2268_+_frag_57_1_5000_10_1406	CGATTTAAATGGCTCTTAAAATAATGAAGCATTTTCCTGCAGGAACTTTGCCGATTTCAGTCAGTCGATCACTGGATTTGGACTCGACAGAAACGAAGCATAACAAGGAATAAGATTAGT	1	minus	Contig49410:26209-26090
Contig49410	Contig49410_25992_25873_17627_17627-RAD-OUT-0-1-0-RAD_loci_2229_1_2268_+_frag_57_1_5000_11_1623	Contig49410_25992_25873	17627_17627-RAD-OUT-0-1-0-RAD_loci_2229_1_2268_+_frag_57_1_5000_11_1623	TGCTAACTTCACGTTAGAAGGATGAAACTTGTCCACGTAGAAAAAGAAACACCGGTCCCACGCTGGCATTCCAATCGCTAAATAGAAATCCAACGACCGATTCACAATAGGAGTAAATTC	1	minus	Contig49410:25992-25873
Contig49410	Contig49410_25748_25629_17627_17627-RAD-OUT-0-1-0-RAD_loci_2229_1_2268_+_frag_57_1_5000_12_1867	Contig49410_25748_25629	17627_17627-RAD-OUT-0-1-0-RAD_loci_2229_1_2268_+_frag_57_1_5000_12_1867	ATCAATATAGCTGACAGCACTATTAGCCCCTGCACCGCGCGCGGCTCTGACACCTTCGCCTCTGGCACCGCCTGCTGTTTACTGTCTACCTGCCTTCTGTTGTACGACCTGCTAGCTGCA	1	minus	Contig49410:25748-25629
Contig49410	Contig49410_27195_27076_17627_17627-RAD-OUT-0-1-0-RAD_loci_2229_1_2268_+_frag_57_1_5000_4_420	Contig49410_27195_27076	17627_17627-RAD-OUT-0-1-0-RAD_loci_2229_1_2268_+_frag_57_1_5000_4_420	TAGAAATTACAGGTGGCCCTGTCCCGCTATACCCAAAGGGCTGTGGATCGTTGAGAAGCAGTAGCAACGCCCAAGGGGGTGCCCTGTTTTTATGGTCCCATTAAACCCAGGTCGGCCGAT	1	minus	Contig49410:27195-27076
Contig49410	Contig49410_26940_26821_17627_17627-RAD-OUT-0-1-0-RAD_loci_2229_1_2268_+_frag_57_1_5000_5_675	Contig49410_26940_26821	17627_17627-RAD-OUT-0-1-0-RAD_loci_2229_1_2268_+_frag_57_1_5000_5_675	ATTTTGGTCCATGAAATTGTCTAGTCAAAGATAGTATAATGCTATGTATACACTACAGGAACAAAATGCACGTAGTATAAGAACAGATATGAAGGTTGCGTATTCGTTATCAACACTGAA	1	minus	Contig49410:26940-26821
Contig49410	Contig49410_26808_26689_17627_17627-RAD-OUT-0-1-0-RAD_loci_2229_1_2268_+_frag_57_1_5000_6_807	Contig49410_26808_26689	17627_17627-RAD-OUT-0-1-0-RAD_loci_2229_1_2268_+_frag_57_1_5000_6_807	TGTCATAAAATCGTTCAGATGTTATATATAACGAGCACTGATTATAGGCGTTGTTTAAAAAAAAAACACTCGAGGACGAATTATTCCAGCAGGAAATTACGAAACAATCAAGGGTCATTT	1	minus	Contig49410:26808-26689
Contig49410	Contig49410_26676_26557_17627_17627-RAD-OUT-0-1-0-RAD_loci_2229_1_2268_+_frag_57_1_5000_7_939	Contig49410_26676_26557	17627_17627-RAD-OUT-0-1-0-RAD_loci_2229_1_2268_+_frag_57_1_5000_7_939	ACAATGACAAGCCATTCGGCCTGGCTTAATGACTTTCACAATAATGATTGCCCTGTCGGTAAAGTGTAAAGTGTTTCACATCATTACCATAACGACGCCGCATGCTACTATGCACACACT	1	minus	Contig49410:26676-26557
Contig49410	Contig49410_26556_26437_17627_17627-RAD-OUT-0-1-0-RAD_loci_2229_1_2268_+_frag_57_1_5000_8_1059	Contig49410_26556_26437	17627_17627-RAD-OUT-0-1-0-RAD_loci_2229_1_2268_+_frag_57_1_5000_8_1059	AGTAATGATATAACCCCGAATCCAAGTTAGTATGGCAAAACAAAACGTGTCCGCAGCCCTAGCAACCATCTTACATAATGTTAACAGTGATATAACTGGGAATCCAAGTTATTTTGATGA	1	minus	Contig49410:26556-26437
Contig49410	Contig49410_26379_26260_17627_17627-RAD-OUT-0-1-0-RAD_loci_2229_1_2268_+_frag_57_1_5000_9_1236	Contig49410_26379_26260	17627_17627-RAD-OUT-0-1-0-RAD_loci_2229_1_2268_+_frag_57_1_5000_9_1236	TGATTCTGTGCTGGCTACAAATCGGTCAAGGCCGAAGAGTTGCACAGCAAACGGACCAAGGACAATGACTAACGATCCGCACATTCCGTCTCCTGACAGCGATGACACTTGCACAAACTT	1	minus	Contig49410:26379-26260
Contig41268	Contig41268_53602_53485_176383_a1234S_contig_176383_1_1920_+_frag_6321_1_10000000_10_1425	Contig41268_53602_53485	176383_a1234S_contig_176383_1_1920_+_frag_6321_1_10000000_10_1425	TCTATCTCTATCTCTCTTTGGTTCGGTGTGATTGTCCGATGATCACCCTGCCACTTCCCTGTCCTCCCCAGATTCCCTTCCGTTCTCTCTCTGTCTCTGTCTGATTGTCCGAGGAGGTCA	1	minus	Contig41268:53602-53485
Contig43337	Contig43337_91515_91634_17641_a1234S_contig_17641_1_1098_+_frag_593_1_10000000_4_460	Contig43337_91515_91634	17641_a1234S_contig_17641_1_1098_+_frag_593_1_10000000_4_460	TAGATTGGTAGTAGACCTTTACATTATCTTCACATAGAAGCAGACCAGTTTTCATGGTTGAAGAAATGTTTAGCTCGTCTTTTTTTTTTTACTATATATATATATAAATAGCATTATTTG	1	plus	Contig43337:91515-91634
Contig2153	Contig2153_85165_85046_176655_a1234S_contig_176655_1_868_+_frag_6332_1_10000000_1_69	Contig2153_85165_85046	176655_a1234S_contig_176655_1_868_+_frag_6332_1_10000000_1_69	TTTTGATCACCAAAGGAATTAGCAGATGGGAAAATGTAATCCCACAAACGCTTGGTTGCGCATACGCTTCCGTTTTTATTTTGAATCAGCAGAAAAATAAGCGCTCATTATCCCACATAT	1	minus	Contig2153:85165-85046
Contig2119	Contig2119_48028_48147_176842_a1234S_contig_176842_1_849_+_frag_6342_1_10000000_1_84	Contig2119_48028_48147	176842_a1234S_contig_176842_1_849_+_frag_6342_1_10000000_1_84	CACAGTCTCGTCCACTTAACCTTCTTTCGAAGGAAAGAGCTGATCTGGGTCACGGCATTGTCATGAACTGAACCAACGGACACTTCATATCATCCATATCACGAAATCATTGATCATAAA	1	plus	Contig2119:48028-48147
Contig202990	Contig202990_4791_4910_176922_a1234S_contig_176922_1_1099_+_frag_6345_1_10000000_1_8	Contig202990_4791_4910	176922_a1234S_contig_176922_1_1099_+_frag_6345_1_10000000_1_8	TTGACAGGTCTGAATACTTCATCAACTTACAAACGACTGGCTTGTGTGCGATTTCATCCAGTGCCAGAGGGTCTTCATAAGTGCAGTTCAGTGTTGTACTGAAGTTGAACTCAGCAGGAA	1	plus	Contig202990:4791-4910
Contig50181	Contig50181_71649_71529_177590_a1234S_contig_177590_1_4477_+_frag_6369_1_10000000_10_1492	Contig50181_71649_71529	177590_a1234S_contig_177590_1_4477_+_frag_6369_1_10000000_10_1492	ACTAACTTGTGTCTGACCATTCTTTAATGCATGTGTACAACACTGTTTTAACTGCGACAATTGCTTACACAGCAGGCTCACCAGGAACAGAGGTGTGTGTTCCTCCCATCGGTCCTGATG	1	minus	Contig50181:71649-71529
Contig781	Contig781_100123_100004_17761_a1234S_contig_17761_1_1344_+_frag_598_1_10000000_4_688	Contig781_100123_100004	17761_a1234S_contig_17761_1_1344_+_frag_598_1_10000000_4_688	TAAACAAAGCCTTAACACTTTTGAGAAGATCGTCGAAACAGATAGCTGTGCAGCATTAAGAAAGTACGAGAGGCATCTTCGCCCAGACAAATTGGTGTGAAAACGGGATGTGTCGTTATA	1	minus	Contig781:100123-100004
Contig42640	Contig42640_70204_70085_177924_177924-RNA-OUT-0-1-1-177924_1_1659_+_frag_58_1_5000_8_1413	Contig42640_70204_70085	177924_177924-RNA-OUT-0-1-1-177924_1_1659_+_frag_58_1_5000_8_1413	TATTGCATCATGTTTTGATGTCTCTGCAGGGTATCCGTGGTAACGATGGTTCCCCTGGAAGCTCTGGACCCCCCGGACCAATTGGACCACCCGGAACTTCGGGATTTCCCGGTGCCGCTG	1	minus	Contig42640:70204-70085
Contig65875	Contig65875_51629_51513_177952_a1234S_contig_177952_1_1544_+_frag_6383_1_10000000_3_495	Contig65875_51629_51513	177952_a1234S_contig_177952_1_1544_+_frag_6383_1_10000000_3_495	TGCAAACTGCAAAACAACAGCACAGTACCATGTTACGCAATGATGTGAGTATTTATAAAAGATCCCTGAAGCTTGCAGCAGCAGAATGTTCTGTATTCTGTATTCATCTTGTGCATGTGG	1	minus	Contig65875:51629-51513
Contig1927	Contig1927_204327_204446_178212_a1234S_contig_178212_1_1051_+_frag_6397_1_10000000_1_118	Contig1927_204327_204446	178212_a1234S_contig_178212_1_1051_+_frag_6397_1_10000000_1_118	GTTTGATTACAAAATCCACTAGAGCGAAATTATAAAGAATACGAGTATACCCCAAACACTTGAAAGCGTCAGTCGACAAAGAACTGTTTTCAGTACAAAGTGTGGGTCCCTCAGGACATT	1	plus	Contig1927:204327-204446
Contig39780	Contig39780_1920_2039_178263_a1234S_contig_178263_1_1267_+_frag_6400_1_10000000_6_948	Contig39780_1920_2039	178263_a1234S_contig_178263_1_1267_+_frag_6400_1_10000000_6_948	ATTGCATTTGCTCTTTGTTCGGACATAAATCACACAGTAAATGTACACTAAGGTGGTTAAAATAAAATAAAAATTAACAGAATTATATCATTAATGTAACTCACCTACTTATAAAAAGTT	1	plus	Contig39780:1920-2039
Contig196389	Contig196389_10206_10325_178647_a1234S_contig_178647_1_1525_+_frag_6407_1_10000000_2_161	Contig196389_10206_10325	178647_a1234S_contig_178647_1_1525_+_frag_6407_1_10000000_2_161	TGACAGTGAACTTGATTGCAAGGTTAACGTTGTTGAGCTTACTTTCACATCTTCGAAGTTCTCCTTCTGTTCTTTACCACAGTATACACATATCCTAGATGAACCCTTTTCAAAAAGTGT	1	plus	Contig196389:10206-10325
Contig40640	Contig40640_39092_39211_178704_a1234S_contig_178704_1_809_+_frag_6412_1_10000000_1_1	Contig40640_39092_39211	178704_a1234S_contig_178704_1_809_+_frag_6412_1_10000000_1_1	ACACACACACCACGACCCTTTTTGAACATGTTTTTTGTTTGTTTTACCTTTCTGAATCTAAACATCGGGGTGAGTGTAACAAAGTTTAAACACAAAACTCACTAATACAAGGACAGCACA	1	plus	Contig40640:39092-39211
Contig44060	Contig44060_12708_12578_178723_a1234S_contig_178723_1_1059_+_frag_6413_1_10000000_1_85	Contig44060_12708_12578	178723_a1234S_contig_178723_1_1059_+_frag_6413_1_10000000_1_85	ATAATAGCAAATGCTGCCACTTCAGTTCTGTGTTTTAAATGGATTCCTAGACTCCTATTAGCCATCGTTCTTCAAAACTGATGACGATGACAGACTTGATATTGAGGTTTATGGAATTTT	1	minus	Contig44060:12708-12578
Contig283	Contig283_17050_17168_17881_17881-RNA-OUT-0-1-0-17881_1_991_+_frag_59_1_5000_2_171	Contig283_17050_17168	17881_17881-RNA-OUT-0-1-0-17881_1_991_+_frag_59_1_5000_2_171	AACGACAGGAGTCGCTCGTGAACCCCTTCTGGACCCGTCTCGATCTGCTACAGAGTTCCAACAACGCCCAGAACCCTCAGCTCGCCAAGACGATCGTCTTCCTTGAGGAGGTAAGTTTCG	1	plus	Contig283:17050-17168
Contig283	Contig283_11853_11972_17881_17881-RNA-OUT-0-1-0-17881_1_991_+_frag_59_1_5000_4_509	Contig283_11853_11972	17881_17881-RNA-OUT-0-1-0-17881_1_991_+_frag_59_1_5000_4_509	GTATTTCTGAAAATCATCTTTTGGCTATTTGCTTATTATCTAAGAGAGATCAGGATTTTTAATATTTCATACAAACATGTTTTATTAACTTTTGGTTAGATAAAATCCTTTTCACAAAAA	1	plus	Contig283:11853-11972
Contig283	Contig283_12013_12132_17881_17881-RNA-OUT-0-1-0-17881_1_991_+_frag_59_1_5000_5_669	Contig283_12013_12132	17881_17881-RNA-OUT-0-1-0-17881_1_991_+_frag_59_1_5000_5_669	CACGTTCTACAAATTATAAACAAGACACATTCACGATCAATTAACGTACACACTATTCCATTATTATTTTTACAAATGAGAGAGATATTTATATTAAAGAAGTCCACTGTAAAAAAATAA	1	plus	Contig283:12013-12132
Contig375058	Contig375058_3934_4053_17897_a1234S_contig_17897_1_952_+_frag_606_1_10000000_1_23	Contig375058_3934_4053	17897_a1234S_contig_17897_1_952_+_frag_606_1_10000000_1_23	AAAACAAATTCTACAAACGTCCCTGTATTATACGACAATGCGCGGCATGTCGAAACAGGGTCAAACCGAGATAATGATGGTCAACAACAGTCCACAGAAATATTGATACAAATGCTGCAT	1	plus	Contig375058:3934-4053
Contig6049	Contig6049_869_988_179047_a1234S_contig_179047_1_502_+_frag_6427_1_10000000_1_1	Contig6049_869_988	179047_a1234S_contig_179047_1_502_+_frag_6427_1_10000000_1_1	AAGTAATAGCACTGATAAATTTTACTTCTGTGCAGGATCCTCGAGAAAAGTTCAAGGCATGGAGGAGGCAGTACGGGGACATTTTCAGCCTTCACCTTGGTCCCCATGTGCTGATCGTGA	1	plus	Contig6049:869-988
Contig156	Contig156_135002_135121_179074_a1234S_contig_179074_1_1117_+_frag_6430_1_10000000_4_671	Contig156_135002_135121	179074_a1234S_contig_179074_1_1117_+_frag_6430_1_10000000_4_671	TTTGACACATTGTCAAGCTATATATATACCTTGTGCTTTAGCACACCGGGCTGAATTAATAATTGTAATCTTGTAATTTTACTGTGGACAGGGAAGTAGTAACTTGAAAGATATATTTGT	1	plus	Contig156:135002-135121
Contig56738	Contig56738_1701_1820_179108_a1234S_contig_179108_1_1447_+_frag_6433_1_10000000_1_53	Contig56738_1701_1820	179108_a1234S_contig_179108_1_1447_+_frag_6433_1_10000000_1_53	ACCTTGTTGATTTCAAACAAGCATTTGACATCACATGGTGTTAAAGTGCATGCTATTAGGACATGCTCATTGCAAGGCAGCTCTGAAGTAGAAACGCTTATCTCTATTTGTCCATTAAAA	1	plus	Contig56738:1701-1820
Contig138475	Contig138475_678_796_179116_a1234S_contig_179116_1_1286_+_frag_6435_1_10000000_1_15	Contig138475_678_796	179116_a1234S_contig_179116_1_1286_+_frag_6435_1_10000000_1_15	TATGATAAATACAGGTGACCTTTCTTTTTTGACATCACGGTTGATTGTTAGCCCAATAGAGATATAAAGCCAATTTGCTCTGAAAGTTGCCATTCATTTCCTTTCATTTTCAAAATGTCA	1	plus	Contig138475:678-796
Contig1895	Contig1895_144983_145095_179187_a1234S_contig_179187_1_1547_+_frag_6438_1_10000000_1_7	Contig1895_144983_145095	179187_a1234S_contig_179187_1_1547_+_frag_6438_1_10000000_1_7	TTTTTTTAGGGAAAAAATTTGCTAAGAAAATGGTGTATTTTTAATGAAATGTACAGTTGATTAGAACGTTGTGATTGTATACTTACAAATACATATGACTGTATGTCTGGTATTGTCTGT	1	plus	Contig1895:144983-145095
Contig59438	Contig59438_9932_9813_179424_179424-LSD-CTR-0-0-0-c1217_1_3000_+_frag_60_1_5000_15_2314	Contig59438_9932_9813	179424_179424-LSD-CTR-0-0-0-c1217_1_3000_+_frag_60_1_5000_15_2314	TTGACATACTCCCGAATATAGCCCTTGGCTGTGATGTCACATAATAACAAAAATACTGAATATTTGGCGACTTGTTCAGTCTGATTTAATAGCCCAAGAAAAAAATCAACATTTCCGATA	1	minus	Contig59438:9932-9813
Contig2263	Contig2263_48172_48048_17957_a1234S_contig_17957_1_1888_+_frag_609_1_10000000_1_46	Contig2263_48172_48048	17957_a1234S_contig_17957_1_1888_+_frag_609_1_10000000_1_46	CTTACAACAAATGAGAAGTGTATACTGGGTATATATCTCTTGCTCGAGCTCTAACAAAAAGTTGCTTTCACGCCAAGTTTAATGCGCCGATTCCGCCCAAAACTGCATGCAAAGTCAACA	1	minus	Contig2263:48172-48048
Contig3073	Contig3073_47990_47871_179897_a1234S_contig_179897_1_1274_+_frag_6465_1_10000000_1_51	Contig3073_47990_47871	179897_a1234S_contig_179897_1_1274_+_frag_6465_1_10000000_1_51	ATAGAAAAGTCTAGTTAAGTGTTAAATTAAAAGCTGTCTCTTGATAAATGATCTTAAGAACAGGCACAACCAGGAACGTTGGATATTGTGTATATATTATTCTGTTTAATTTGAAATGTA	1	minus	Contig3073:47990-47871
Contig44552	Contig44552_17474_17593_18019_a1234S_contig_18019_1_2031_+_frag_613_1_10000000_10_1469	Contig44552_17474_17593	18019_a1234S_contig_18019_1_2031_+_frag_613_1_10000000_10_1469	ATGAAATTTGAAAGGGATTTCCTCTCAAGTTGAGAGATGTCATGTCGCAAAAAAGAGAAGCATCTAAGACAAAAACAAGAAGTGCCTTTCAGCGTAAACTGTTACCATGGTTCTGCAATT	1	plus	Contig44552:17474-17593
Contig57489	Contig57489_28520_28639_18057_a1234S_contig_18057_1_1371_+_frag_616_1_10000000_2_127	Contig57489_28520_28639	18057_a1234S_contig_18057_1_1371_+_frag_616_1_10000000_2_127	TAAACCTTGGGTACAAGGTTGTGGCATCAACGCTAGGAACAGAGAGCTGAATTTACACATTTATATGTGATGGGAAAAGTTATTACAGGTAAAATATATTGAAGTGAAATACTCACATGA	1	plus	Contig57489:28520-28639
Contig93798	Contig93798_65939_65819_180819_a1234S_contig_180819_1_2351_+_frag_6498_1_10000000_10_1463	Contig93798_65939_65819	180819_a1234S_contig_180819_1_2351_+_frag_6498_1_10000000_10_1463	TAACTCGTCATTAATTTAAAAAAAAGTACAGCCTCTTCATCAACGTTTAGGAGTCTTGCCAGGAACTCATTTTCAAATGATGTTCGTACTTACTGCATTTAAACACGCCGTTACTGATTT	1	minus	Contig93798:65939-65819
Contig8958	Contig8958_4993_5112_181015_a1234S_contig_181015_1_1047_+_frag_6503_1_10000000_1_114	Contig8958_4993_5112	181015_a1234S_contig_181015_1_1047_+_frag_6503_1_10000000_1_114	TAATACAGAGGTGCCCGTGTTTTTTTAATATATTTTTATTGCTCGACCGTACTGTTTAAACAAAACCGTTTCTTCACCTCCTGCCCCTTACAAATGAAATGTTTTAAGGGAGTTTTGTAT	1	plus	Contig8958:4993-5112
Contig8695	Contig8695_1671_1552_181224_a1234S_contig_181224_1_2315_+_frag_6511_1_10000000_10_2006	Contig8695_1671_1552	181224_a1234S_contig_181224_1_2315_+_frag_6511_1_10000000_10_2006	TAACTAAATAATTCCGTCTTATTTTCTTGTACTATCATCTATCTTATTCTGTTCTGGTTTGTCCCTAAAGCGATACTGGTAATTAATAGCTTTCACGACACATTTGTGATCAATCATCTT	1	minus	Contig8695:1671-1552
Contig50328	Contig50328_13744_13625_181663_a1234S_contig_181663_1_1441_+_frag_6524_1_10000000_1_14	Contig50328_13744_13625	181663_a1234S_contig_181663_1_1441_+_frag_6524_1_10000000_1_14	CTACAACATATTACAGCTGTGCATTTTTCACTTTATTTAGCGCTATATATACGAACCTGTAGTCGGGTTTTGTGACGAAGTGCGAAGGCGGATATTGCGTCAAATCTTGTTGACAGATAT	1	minus	Contig50328:13744-13625
Contig69553	Contig69553_6296_6177_181680_181680-RAD-OUT-0-1-0-RAD_loci_27959_1_622_+_frag_61_1_5000_1_102	Contig69553_6296_6177	181680_181680-RAD-OUT-0-1-0-RAD_loci_27959_1_622_+_frag_61_1_5000_1_102	ATGTTTGTTATAATATAAATAGCACAGAGAAAGACAATGGATGCATCTTTTATGTTAACCGTATAGTAGCCTAATTTCTGATCCTGTCGGTGCGTTTTGAGGTTCAAAATCATGTACAGC	1	minus	Contig69553:6296-6177
Contig69553	Contig69553_6017_5898_181680_181680-RAD-OUT-0-1-0-RAD_loci_27959_1_622_+_frag_61_1_5000_2_360	Contig69553_6017_5898	181680_181680-RAD-OUT-0-1-0-RAD_loci_27959_1_622_+_frag_61_1_5000_2_360	TCGTTAGTGGCACGAGTGTATTTTATTCCAGATATCAATTGAAAAATACGAAAACAATGTTATGAATTCTTAATTCAAATGCGGACTTACTTCCTGCAGGAAACTGTTATCGATTCAAAA	1	minus	Contig69553:6017-5898
Contig69553	Contig69553_5881_5762_181680_181680-RAD-OUT-0-1-0-RAD_loci_27959_1_622_+_frag_61_1_5000_3_496	Contig69553_5881_5762	181680_181680-RAD-OUT-0-1-0-RAD_loci_27959_1_622_+_frag_61_1_5000_3_496	CATCTAAAGCCAAAAGCGATGTCGTAAATTGCCTAATGAATATGCATGCCTAGATACAAAAATTTTAAAAAATAGAAAAAGGCGCATTTACAAGGAGAAATAAATTCCGCACTTAGAAAT	1	minus	Contig69553:5881-5762
Contig51535	Contig51535_119396_119299_181738_a1234S_contig_181738_1_1072_+_frag_6530_1_10000000_2_234	Contig51535_119396_119299	181738_a1234S_contig_181738_1_1072_+_frag_6530_1_10000000_2_234	ATCACGTTCTTTGTGGCTGGATACGACACAACGTCCATCTCCCTCCAGTTCCTCTTTTACCTGCTGGCCACCAACCCCCCTGTGCAGGAGAAACTCTACCGCGCTATTGTGGATGAGATC	1	minus	Contig51535:119396-119299
Contig222503	Contig222503_180_61_181904_a1234S_contig_181904_1_723_+_frag_6539_1_10000000_1_8	Contig222503_180_61	181904_a1234S_contig_181904_1_723_+_frag_6539_1_10000000_1_8	TGTGGGTGTGTGTCTTAACAAGGTGGCGTTTTTTGCTAGGTATGTGTTTGGAGTCGGGATGCCTTCTTCTAACTTTGTCAACACTTTGTGCGTCTCGCTGTAACTGAACTCTCTGTGTTT	1	minus	Contig222503:180-61
Contig79970	Contig79970_4918_5037_182425_a1234S_contig_182425_1_2280_+_frag_6561_1_10000000_10_1882	Contig79970_4918_5037	182425_a1234S_contig_182425_1_2280_+_frag_6561_1_10000000_10_1882	AAACAACAACAACAAAAACCCAATGCTTTCATATCCTTCCATCCTAATTCCAAATTGTTCAAAAACAAAATGGATTTGCGCCTCGTCCTTCCGATCCGGATTTGTGAAACTCATATGTTT	1	plus	Contig79970:4918-5037
Contig42142	Contig42142_200147_200028_182590_a1234S_contig_182590_1_2042_+_frag_6567_1_10000000_10_1458	Contig42142_200147_200028	182590_a1234S_contig_182590_1_2042_+_frag_6567_1_10000000_10_1458	CTGTGTCATAAGCTTTACTGTGTAATCTTTTTCACCAACGAGGATTCTCACATCATATCAGTGTGTGTAGTGTGTGTGTTGGCCTTTTGCAGTGTAGGATTCAGATCAACAGGTTGTTTT	1	minus	Contig42142:200147-200028
Contig81252	Contig81252_52682_52563_182677_a1234S_contig_182677_1_1166_+_frag_6573_1_10000000_3_389	Contig81252_52682_52563	182677_a1234S_contig_182677_1_1166_+_frag_6573_1_10000000_3_389	TTTTCAACATTTTGTTTCAAGAACAAAAGGAAAACAAAATGTATTTGTTTCACTACATTTGATAAGTACACTTACGTTTTCAACGTAGCAACCAGGTACATGATCCTTGGAATGTAAACT	1	minus	Contig81252:52682-52563
Contig1178	Contig1178_463_344_182911_a1234S_contig_182911_1_1227_+_frag_6581_1_10000000_7_917	Contig1178_463_344	182911_a1234S_contig_182911_1_1227_+_frag_6581_1_10000000_7_917	CTCAATTATTGTATTCTTCCAATTCTGTCAGAAAACTTTTAAAACAACATAGACACGTTACTGTAATCACCACCTCAACCGTCATCCTCATAATTGTTCTACAAAAACGTTGTCTTTATT	1	minus	Contig1178:463-344
Contig6897	Contig6897_6631_6512_183160_a1234S_contig_183160_1_1288_+_frag_6587_1_10000000_1_8	Contig6897_6631_6512	183160_a1234S_contig_183160_1_1288_+_frag_6587_1_10000000_1_8	ATTGGCAGGTTATAGTCTAGCTGGAGAACATCACACATCTGTCTAGGGTTTAAACACGTGATTAATCAGCGAACCTTAGCTAAAGATGACTAATTGGTTACAGTAATAGGGTTATGATGA	1	minus	Contig6897:6631-6512
Contig87796	Contig87796_4428_4309_183675_a1234S_contig_183675_1_836_+_frag_6607_1_10000000_1_0	Contig87796_4428_4309	183675_a1234S_contig_183675_1_836_+_frag_6607_1_10000000_1_0	TTAGTATCCAGTTATATGCTGACACGTTTCCTCGGTTTTGTATTACTGTGAAAAGTCCCTGTCGCGTTTACCCTGGTTACAACATTAGTGGATTAACGTGACGCCCATTCTCAGTAATGA	1	minus	Contig87796:4428-4309
Contig10271	Contig10271_1068_1187_184156_a1234S_contig_184156_1_818_+_frag_6633_1_10000000_3_458	Contig10271_1068_1187	184156_a1234S_contig_184156_1_818_+_frag_6633_1_10000000_3_458	ACTGTAGTAACGTATTTATCGCGCGAGCCGGAACTAAGAAAAATACTGACTCATCTTCATAGATAAAATAGCGTACCTTGGTGTCAGGTATCACCAAACGTGAAACATGGGGATCATATG	1	plus	Contig10271:1068-1187
Contig38953	Contig38953_5037_4940_184586_a1234S_contig_184586_1_522_+_frag_6644_1_10000000_1_118	Contig38953_5037_4940	184586_a1234S_contig_184586_1_522_+_frag_6644_1_10000000_1_118	TCATTCTTATACCAACCTTTGCTGCCTCCATTGTACTTGTTGGCCTCCCTGTCAAGCATGGTGTTGTGTTCCCGATCAAACTGGAGCTGCATCATACGCGCGATGATTTCATCATTGTTT	1	minus	Contig38953:5037-4940
Contig190	Contig190_14625_14748_184920_a1234S_contig_184920_1_1646_+_frag_6653_1_10000000_1_20	Contig190_14625_14748	184920_a1234S_contig_184920_1_1646_+_frag_6653_1_10000000_1_20	TTTCTACACCTTACTTAAATGGGTCCTACAATATTTATCACTGATTCTTCAGTAACATCCTTCTGTGACCCTTTCCGTGCAAGAACCAAAGCAAATGTCGGCCAAGTCTGCATCTTCCTT	1	plus	Contig190:14625-14748
Contig172909	Contig172909_93_212_184966_a1234S_contig_184966_1_687_+_frag_6655_1_10000000_1_32	Contig172909_93_212	184966_a1234S_contig_184966_1_687_+_frag_6655_1_10000000_1_32	AATTGTTGTATTTGAAACTTTTAGTTTATTCTCATTTTCATTGGAGGTGTGAAAGATTTTGATGCGCGAAACAACGATAGCACAAACTTTCCTTTGTAGTCATATTTTTATCTGTCATAT	1	plus	Contig172909:93-212
Contig264466	Contig264466_6886_6767_184981_a1234S_contig_184981_1_696_+_frag_6656_1_10000000_1_85	Contig264466_6886_6767	184981_a1234S_contig_184981_1_696_+_frag_6656_1_10000000_1_85	CTCAGCAACAACTTATAAATAAGAATATATCTCAAATTAAAGATGATCCCCAACGACTGTCTAGGGCATATGGAAACAAATCTTATACTGCAGACATTTTTATCTAAAACTCTTTTTGGT	1	minus	Contig264466:6886-6767
Contig39381	Contig39381_18962_18843_185152_a1234S_contig_185152_1_2417_+_frag_6667_1_10000000_10_1338	Contig39381_18962_18843	185152_a1234S_contig_185152_1_2417_+_frag_6667_1_10000000_10_1338	CATTTGTTTTTAATAAGACAGGCCAAGGAAATAGGGATTTGTTGATTACTGATTGCAAGGAAACAAGAGTATGCCTTATTTCATTAAGCATGCGCAGAACAGAATTATACTTTGCGATTT	1	minus	Contig39381:18962-18843
Contig82691	Contig82691_46074_45955_185806_a1234S_contig_185806_1_807_+_frag_6690_1_10000000_1_71	Contig82691_46074_45955	185806_a1234S_contig_185806_1_807_+_frag_6690_1_10000000_1_71	TTGTAAAATGTATATCCCAGGTTTGAAACACAGTTTTGAACAGTAAACAATTCGAAGAAAGTCTGAGTCACGATTTTTTATATTTTTTTATATAACAATTAATATAGATGGATTATAAGT	1	minus	Contig82691:46074-45955
Contig38080	Contig38080_64966_65085_186163_a1234S_contig_186163_1_2546_+_frag_6704_1_10000000_10_1498	Contig38080_64966_65085	186163_a1234S_contig_186163_1_2546_+_frag_6704_1_10000000_10_1498	TTTCCATTCTAGTAATCCTCCCTTCTGCAAAGAAATGGGTGGACTGATGGCAAGGGGGAAAACTGAGTCAGAGAGAAGTTCAAACAGACTGACGCGACAGACGGACGAACACAAACACAC	1	plus	Contig38080:64966-65085
Contig387095	Contig387095_976_1095_186506_a1234S_contig_186506_1_766_+_frag_6722_1_10000000_2_153	Contig387095_976_1095	186506_a1234S_contig_186506_1_766_+_frag_6722_1_10000000_2_153	TGGCAATGTTTGACACTGAATTCAAAGTTCAAACTCTCTTTCTTGTCTTAAACTTGGAGATCAGCTACAAAGGAATAGGGCCTACTGCATTATTATACTGATTCAGCTAAACATTTTCTT	1	plus	Contig387095:976-1095
Contig94124	Contig94124_7727_7846_186580_a1234S_contig_186580_1_5565_+_frag_6726_1_10000000_10_1280	Contig94124_7727_7846	186580_a1234S_contig_186580_1_5565_+_frag_6726_1_10000000_10_1280	ACAAGGAAAAGAACCTGGCAGCATATCACAGTCGCACAAGGAAACCTGAGAAGGGTGAGCACAAATTTCTCCTTTTGTTTTCTAAACAACAGTGAAGAGTAATTACTCAGAGTTTTGTGT	1	plus	Contig94124:7727-7846
Contig2480	Contig2480_52609_52490_187526_a1234S_contig_187526_1_1350_+_frag_6772_1_10000000_1_125	Contig2480_52609_52490	187526_a1234S_contig_187526_1_1350_+_frag_6772_1_10000000_1_125	ACTGTATTCAGTCATTGCCAGAGGAGTTATTGAACTAATGATGTCTGTTGCAGTGTTCAGCCAAGAAGTGTGGTGAGGAAGGTCTGCAGAACCGACTGGTGTACTGTCGTCTGGGTTCAA	1	minus	Contig2480:52609-52490
Contig53612	Contig53612_90669_90788_187639_a1234S_contig_187639_1_1600_+_frag_6774_1_10000000_9_1249	Contig53612_90669_90788	187639_a1234S_contig_187639_1_1600_+_frag_6774_1_10000000_9_1249	TCATGTGTTTAATATTCTTAAAAACACCATTTAAACTTGTGACTCATCTGACAGACCCAGAAAGACTCAAGCCTGGCGTCCTTCCTCCAACCCTTCCAGGACACGCTGTGGATCTTGGTG	1	plus	Contig53612:90669-90788
Contig38707	Contig38707_19660_19541_187659_a1234S_contig_187659_1_513_+_frag_6775_1_10000000_3_358	Contig38707_19660_19541	187659_a1234S_contig_187659_1_513_+_frag_6775_1_10000000_3_358	TCCTGTTTGTGTAACTACAGACTCTATCTTCCTCTTCTCTTTTATTCTTCCTCATTGGGTCCGAACGTGTTTTTCTCACTTGTGGAGATGTCTGGGAGTTTTGGAAAGCTGAATAGAACT	1	minus	Contig38707:19660-19541
Contig49080	Contig49080_59506_59623_187672_187672-454-OUT-0-0-1-contig09019_1_1856_+_frag_62_1_5000_10_1605	Contig49080_59506_59623	187672_187672-454-OUT-0-0-1-contig09019_1_1856_+_frag_62_1_5000_10_1605	AAGAAATTTGGACTCCTGCTTTGTAGTTTTCAGTCAATTTACTTTTCCTAGGTTTCACCCATGCAGTGATGTGATTGTGAATGAGTCAATAAGAATAACAAAAAAAACCCAAAAAAAAAC	1	plus	Contig49080:59506-59623
Contig49080	Contig49080_59680_59743_187672_187672-454-OUT-0-0-1-contig09019_1_1856_+_frag_62_1_5000_11_1732	Contig49080_59680_59743	187672_187672-454-OUT-0-0-1-contig09019_1_1856_+_frag_62_1_5000_11_1732	GAAAACCAATGCAATACAAGAAGCTCTCTGTCTTCTTGGCTGATGTGATGTTAGGACACAGGATTCATGTTCAGAATTTTAAAGTCACTGTGAGACTGTGTGTGTGTGTGTGCGCCCCAA	1	plus	Contig49080:59680-59743
Contig49080	Contig49080_58776_58894_187672_187672-454-OUT-0-0-1-contig09019_1_1856_+_frag_62_1_5000_6_913	Contig49080_58776_58894	187672_187672-454-OUT-0-0-1-contig09019_1_1856_+_frag_62_1_5000_6_913	ATTGTTGATGCCAAGTTCAAAACATTTGGTTGTGGATCTGCTATTGCATCCAGCTCTCTGGCGACAGAATGGGTGAAGGGAAAAACAGTGAGTGGACGTTGACTTCATTCTTTTGTATAT	1	plus	Contig49080:58776-58894
Contig49080	Contig49080_58954_59073_187672_187672-454-OUT-0-0-1-contig09019_1_1856_+_frag_62_1_5000_7_1067	Contig49080_58954_59073	187672_187672-454-OUT-0-0-1-contig09019_1_1856_+_frag_62_1_5000_7_1067	AAAAATCCATGAATTGAAAAAATAATTTGACGGAAATTCTGTCAATCCAAAATTTAATTTAAACCGAAACTTAAAAGAGAAAAAAAAAAGAAATCGGTTTACTTGTGGCGAAACTTGTTA	1	plus	Contig49080:58954-59073
Contig49080	Contig49080_59102_59215_187672_187672-454-OUT-0-0-1-contig09019_1_1856_+_frag_62_1_5000_8_1195	Contig49080_59102_59215	187672_187672-454-OUT-0-0-1-contig09019_1_1856_+_frag_62_1_5000_8_1195	TTCAGCTTTTAGATTGACCGGAAATGGAAGTGGCTTGTTTATGTAAACCCTGTAGGAGTATTTCTAGCTTCACTTCATTTCTGCGACTATGAGTGCCTGGCTTGATTGATTACTATAGAA	1	plus	Contig49080:59102-59215
Contig49080	Contig49080_59288_59407_187672_187672-454-OUT-0-0-1-contig09019_1_1856_+_frag_62_1_5000_9_1387	Contig49080_59288_59407	187672_187672-454-OUT-0-0-1-contig09019_1_1856_+_frag_62_1_5000_9_1387	AAACATAAGAATTACAGGTTATTGGGATGGAATGTTTAATTAATAACAAAACAAAACGTTACATTCACAGTGTGTCTTTTAAGGAGATAGACAAATAAACACTTATGATAGAAATAATTA	1	plus	Contig49080:59288-59407
Contig7425	Contig7425_30640_30521_187682_a1234S_contig_187682_1_1853_+_frag_6776_1_10000000_2_301	Contig7425_30640_30521	187682_a1234S_contig_187682_1_1853_+_frag_6776_1_10000000_2_301	TAAAGAGTGCGTGCGCACGTGCGTGCCCGACGATAAAACAATTTTGAAGTGTTGGACGAATATAAACTGTGGAAACAAAATGATTGCGACAACTTCCGAACTGGGGTACAAAAGCATTCA	1	minus	Contig7425:30640-30521
Contig66415	Contig66415_4146_4027_188349_a1234S_contig_188349_1_2507_+_frag_6798_1_10000000_12_2105	Contig66415_4146_4027	188349_a1234S_contig_188349_1_2507_+_frag_6798_1_10000000_12_2105	TCTCCTCGTTATTTTGTTGTGGACGTTTTGACTAATGCAAACTATTTTTTTGTTATTGTATGATTTCATGCTGTCTATAGCCCACTCGTCAAATCGCATCATTTTTCTTGGTTTTAGTTT	1	minus	Contig66415:4146-4027
Contig2675	Contig2675_121601_121482_188391_a1234S_contig_188391_1_2257_+_frag_6801_1_10000000_10_1834	Contig2675_121601_121482	188391_a1234S_contig_188391_1_2257_+_frag_6801_1_10000000_10_1834	CTGGTTTTTGTTCAGTAAGTGTGTAACCTGCATGCATGTGCACGCAGTACTTGACACTGACACGGGAAGAGTGTAGTGTGTACACAACTCAGTCATATCTGACTATGCGAATGATGCAAT	1	minus	Contig2675:121601-121482
Contig48530	Contig48530_143250_143131_188593_188593-RNA-OUT-0-1-0-188593_1_2916_+_frag_65_1_5000_17_2608	Contig48530_143250_143131	188593_188593-RNA-OUT-0-1-0-188593_1_2916_+_frag_65_1_5000_17_2608	TTGGGACGGTAGGTTCGGTTCTCCAGGCGTGTCTGGGCCAGCTTCATGGGGTTGATCTTGGCACGGATTGCCTCCTCAATGCCACGGATGTCATTCTCCATGTCCGCGATTTCATCCTCC	1	minus	Contig48530:143250-143131
Contig48530	Contig48530_143122_143003_188593_188593-RNA-OUT-0-1-0-188593_1_2916_+_frag_65_1_5000_18_2736	Contig48530_143122_143003	188593_188593-RNA-OUT-0-1-0-188593_1_2916_+_frag_65_1_5000_18_2736	AGAAATTTGTAACCAGAAGAATTAGTTGTTTTTGTAATTTTTTCAACATTGTTCATTCATTTATAACAGTTCAAATGCTAGATGATAAAAGCTTTTGGTTTTCATCATTAGGCTTAACTG	1	minus	Contig48530:143122-143003
Contig38618	Contig38618_26247_26129_188703_a1234S_contig_188703_1_1130_+_frag_6814_1_10000000_1_0	Contig38618_26247_26129	188703_a1234S_contig_188703_1_1130_+_frag_6814_1_10000000_1_0	TTTTTTCCTTTTTTCTTTTTTTTTTGTAATCACGAGACGTTCTTTAATCTTCTCAAGGGATCATCTCTTTTCAGCGAAAGTAACTTCTCTTCTCGTAACTTAAAAGATTTCTGATATGTC	1	minus	Contig38618:26247-26129
Contig9598	Contig9598_62124_62005_188830_a1234S_contig_188830_1_1155_+_frag_6822_1_10000000_1_2	Contig9598_62124_62005	188830_a1234S_contig_188830_1_1155_+_frag_6822_1_10000000_1_2	AAAAAAAAAGCACACACACACAAAGCGACAGAAACATCCCTGTTACTGTGACAGGGACGCAGTGAACTAAATTTAGATTCTAGCGCGCACGTGCAATGCAGAAACACAGGGCAACAAAGT	1	minus	Contig9598:62124-62005
Contig9744	Contig9744_24822_24941_189295_189295-LSD-CTR-0-0-0-c10356_1_2675_+_frag_66_1_5000_8_1313	Contig9744_24822_24941	189295_189295-LSD-CTR-0-0-0-c10356_1_2675_+_frag_66_1_5000_8_1313	ACGGCCGTCTCTTTCATTTCATGGTCCTTCTCATCGGTTTTTCTGGGGCACAGGGAAAGCACAATTCTCGTTGGGAGCCAAAGCGTGAGGAGGAATACATTGTTTCAGAGAGGGGATATG	1	plus	Contig9744:24822-24941
Contig68517	Contig68517_1366_1256_189381_a1234S_contig_189381_1_1042_+_frag_6841_1_10000000_1_63	Contig68517_1366_1256	189381_a1234S_contig_189381_1_1042_+_frag_6841_1_10000000_1_63	TGTACAATCATTTTGGAAAACCACTTATAGTTATAGCATAACATTGCTTTCACTTACAATTTACATTGAACTCATACATACTTGTATATCAATAATAAAAAAAAAACATATGACTGGAGA	1	minus	Contig68517:1366-1256
Contig48174	Contig48174_7871_7751_189385_a1234S_contig_189385_1_1112_+_frag_6842_1_10000000_1_49	Contig48174_7871_7751	189385_a1234S_contig_189385_1_1112_+_frag_6842_1_10000000_1_49	ATATATATATAGATATAGAAGCTTTTCTTTTTCTTTTGTTATTTGTTTCTTGACTCGCATTTATTAACTATTTATCTTTGAATAAATCTCAATTGAAGACTTCCGTTCATCGAAAATGAT	1	minus	Contig48174:7871-7751
Contig53440	Contig53440_25639_25758_189440_189440-RNA-OUT-0-1-1-189440_1_1626_+_frag_67_1_5000_6_1068	Contig53440_25639_25758	189440_189440-RNA-OUT-0-1-1-189440_1_1626_+_frag_67_1_5000_6_1068	TCGTTAACACGTGCGTACAGTTTTTTTTCTTCTGTGTGGATCGTTTTATTTGTCAGTTTACATTTCTTTTCGCATGCGCAGACTTTAAAGCTGACCTTCGCACAGGAGACAGCCAAATCA	1	plus	Contig53440:25639-25758
Contig53440	Contig53440_25900_26019_189440_189440-RNA-OUT-0-1-1-189440_1_1626_+_frag_67_1_5000_8_1313	Contig53440_25900_26019	189440_189440-RNA-OUT-0-1-1-189440_1_1626_+_frag_67_1_5000_8_1313	ATCATATTTTCTTTCGACAACTCTAAGGGCTGGACGTTCAACGTTGGAGATTCCTCTTCCAACAACGGATACGGTAAGATAAGAAAGATACAGTCAAACCTGTCTGTATAGCCTGACATT	1	plus	Contig53440:25900-26019
Contig137034	Contig137034_142_261_189474_a1234S_contig_189474_1_981_+_frag_6847_1_10000000_1_72	Contig137034_142_261	189474_a1234S_contig_189474_1_981_+_frag_6847_1_10000000_1_72	TTGAAGTTGTCTTAGAGGGGGAACCTTTTTGAATTGATCAAATAATTCTAAATGGTTTGGACATCTACATGTGATGGCTAGGTTTCATTGGTGCTTCTTTTAAAACTGTTATATTATTTT	1	plus	Contig137034:142-261
Contig132345	Contig132345_44186_44305_189499_a1234S_contig_189499_1_715_+_frag_6848_1_10000000_3_495	Contig132345_44186_44305	189499_a1234S_contig_189499_1_715_+_frag_6848_1_10000000_3_495	CAAATATTCATTTGTAGTTTCTTTTTGCGATATCATAAAATTATTTATTACATTCAGACTTCATGTTTTTTCTTCATCATTGCACAATAGAGATAAAAGCAATGACAGTTTGCTTGATGA	1	plus	Contig132345:44186-44305
Contig54868	Contig54868_2850_2731_189503_a1234S_contig_189503_1_1214_+_frag_6849_1_10000000_5_826	Contig54868_2850_2731	189503_a1234S_contig_189503_1_1214_+_frag_6849_1_10000000_5_826	AGCCTCCACACACCTCGCCACTCAGTCACACGCGTCGGTTACGGTGACGGACTGCAGGTAAACTTGAAAGAACTTCACATAGCCGACGCAGGTGCTGTCATTGAGGCAATGTTTGTCTTT	1	minus	Contig54868:2850-2731
Contig7009	Contig7009_5636_5755_190323_190323-RAD-OUT-0-1-0-RAD_loci_20258_1_1751_+_frag_69_1_5000_10_1449	Contig7009_5636_5755	190323_190323-RAD-OUT-0-1-0-RAD_loci_20258_1_1751_+_frag_69_1_5000_10_1449	ACCAGGTTGGCCATCAAGTGTCGTATGTCCATCAGGCCGTCCTTCCACCGCTGCTGTTGCCGCAGCAAGTCGATGCCCATCAGCTGCTGAACCTGGTTACACACACAGAAGGAGTGTTAA	1	plus	Contig7009:5636-5755
Contig7009	Contig7009_4395_4519_190323_190323-RAD-OUT-0-1-0-RAD_loci_20258_1_1751_+_frag_69_1_5000_2_272	Contig7009_4395_4519	190323_190323-RAD-OUT-0-1-0-RAD_loci_20258_1_1751_+_frag_69_1_5000_2_272	TGAAGTGGTTGGGGATGCTGATGAATTTCTTCATCTCACGGAAATACTTGGCCTTGATCTCCTCAAAGGGAGGTCGGAACTGAAGCCTCTGCTGCCTGGAAATGTGAAACAAAAAGTGGT	1	plus	Contig7009:4395-4519
Contig7009	Contig7009_4532_4651_190323_190323-RAD-OUT-0-1-0-RAD_loci_20258_1_1751_+_frag_69_1_5000_3_404	Contig7009_4532_4651	190323_190323-RAD-OUT-0-1-0-RAD_loci_20258_1_1751_+_frag_69_1_5000_3_404	TTTTCTAAACTGATATGAACATATTCAGATGTGAGCGTAGAAAATGGTCGAAAAGGAACAAAAATGGTTTGCCAAATCAAAAATATGACAAAATGTTGTTGTGTTGGTGCTATATTTCTT	1	plus	Contig7009:4532-4651
Contig7009	Contig7009_4690_4809_190323_190323-RAD-OUT-0-1-0-RAD_loci_20258_1_1751_+_frag_69_1_5000_4_560	Contig7009_4690_4809	190323_190323-RAD-OUT-0-1-0-RAD_loci_20258_1_1751_+_frag_69_1_5000_4_560	TTTCCATAGAGCATTACTGTTATTGCTTGTTGTTGCTGTTTTTGTGCTGTAATTATTTACCTGTAGGTCGACCAGCTCAACCCTAATCTGAAACAAGTTTCCACAGAGTATTACAGTTAT	1	plus	Contig7009:4690-4809
Contig7009	Contig7009_5199_5297_190323_190323-RAD-OUT-0-1-0-RAD_loci_20258_1_1751_+_frag_69_1_5000_7_1011	Contig7009_5199_5297	190323_190323-RAD-OUT-0-1-0-RAD_loci_20258_1_1751_+_frag_69_1_5000_7_1011	AGTGGTGTTAACCAGCAATCACTACATAGTTTGGAAGTTACAATCTCCAGATGCTTAATATGAAGTATCACAGAGTCTGCGGTAAGCAAGACTTGGAAAATGAATGGGTGATGACTCTGT	1	plus	Contig7009:5199-5297
Contig7009	Contig7009_5300_5419_190323_190323-RAD-OUT-0-1-0-RAD_loci_20258_1_1751_+_frag_69_1_5000_8_1133	Contig7009_5300_5419	190323_190323-RAD-OUT-0-1-0-RAD_loci_20258_1_1751_+_frag_69_1_5000_8_1133	ACTGGAATATGATTTTCACTATAAAAGATATGTTTAAGTAAAAACAACTAAGGAGATAACCTATAGGAAAGCTATAGGAATTCAAAGCGATTTTCCTAAAGGAGACCTAAAGGTTTATTT	1	plus	Contig7009:5300-5419
Contig7009	Contig7009_5462_5574_190323_190323-RAD-OUT-0-1-0-RAD_loci_20258_1_1751_+_frag_69_1_5000_9_1268	Contig7009_5462_5574	190323_190323-RAD-OUT-0-1-0-RAD_loci_20258_1_1751_+_frag_69_1_5000_9_1268	ATGTACCACTATCACTACAAAAGTTCCATCCTGCCGTTCCACTTTCATCTGTTTACTCTCAATACTGCACAATTACAGCACAATTCAGCAAACCATGGGCGTGTAATGAAGGACAAAATA	1	plus	Contig7009:5462-5574
Contig3715	Contig3715_6620_6739_190400_a1234S_contig_190400_1_2132_+_frag_6885_1_10000000_10_1358	Contig3715_6620_6739	190400_a1234S_contig_190400_1_2132_+_frag_6885_1_10000000_10_1358	TCATTTCTCAACAACAACACCAACCACCATCAAACACTATCAACACCACACCTCCAAATTATCCAAGTCAAATAGGCCAGAGTTCGCAGAGCTTTCGCTCTGTTCACACACACACAAATA	1	plus	Contig3715:6620-6739
Contig832	Contig832_40867_40983_190646_a1234S_contig_190646_1_543_+_frag_6891_1_10000000_1_29	Contig832_40867_40983	190646_a1234S_contig_190646_1_543_+_frag_6891_1_10000000_1_29	GTACATGTGTGTGTATTTCTCTCTCTCTGATGTCGAGGTCTCTCAAAAAATGTCGAAGCAGTTCGTCACATTCTAGTCCACTGCATAGATCTTCTCTGTTGTAAAGGGACATATTGCCAA	1	plus	Contig832:40867-40983
Contig3102	Contig3102_35132_35013_190811_a1234S_contig_190811_1_678_+_frag_6897_1_10000000_2_252	Contig3102_35132_35013	190811_a1234S_contig_190811_1_678_+_frag_6897_1_10000000_2_252	TCCTCCCTTACTCATTCAGCGATCAGAATAACTGGACGCTTTTAACCATCTACACGAACTCAGCCGCTCAGAAGCTGGACGCCTCCGTGAACGGAACGGTGTGGACAACTCCTTTCAACT	1	minus	Contig3102:35132-35013
Contig5767	Contig5767_19769_19650_190896_a1234S_contig_190896_1_1193_+_frag_6903_1_10000000_1_116	Contig5767_19769_19650	190896_a1234S_contig_190896_1_1193_+_frag_6903_1_10000000_1_116	GAGTTCATTACGTTGTCGGACGCATTTTTGCCGTGCGTTCAAAATGGCATAACTGACCGTTCAAAAACACAGATTTCAAAATATGTCTGGTGTGGACTCATTTGTCATAATTCCAAAATT	1	minus	Contig5767:19769-19650
Contig71052	Contig71052_38653_38534_191152_a1234S_contig_191152_1_595_+_frag_6917_1_10000000_1_0	Contig71052_38653_38534	191152_a1234S_contig_191152_1_595_+_frag_6917_1_10000000_1_0	ACTTGACTAAATGTAACGAGGGTTGAACTATACACTCAAAAGAACTTACCGGCTGTTACGTCTGTGTTTGATGAACCCGCGATGCAAACATCTGCAAAACAAGTCAATACTGATCAGACC	1	minus	Contig71052:38653-38534
Contig192454	Contig192454_10749_10630_191410_a1234S_contig_191410_1_815_+_frag_6929_1_10000000_2_151	Contig192454_10749_10630	191410_a1234S_contig_191410_1_815_+_frag_6929_1_10000000_2_151	TACAGAATTAACGTTGGTTTGTTTTGTGACGTTGACTTGTTTGGAATGAAACTGACAGTGTGGATGACGTGTCGATCTCTTAGCATGCTCACACCTCATCATGTGCTTTTCTTTCTTTCT	1	minus	Contig192454:10749-10630
Contig66460	Contig66460_61376_61257_191477_a1234S_contig_191477_1_672_+_frag_6931_1_10000000_1_62	Contig66460_61376_61257	191477_a1234S_contig_191477_1_672_+_frag_6931_1_10000000_1_62	AAACAACACACATACGAACAACAGAAATTTAAAAAAAAATACCAACAAACCTTGGTGACTGGCTCTGGGTCCACAATTTCAGATCCCTGGAAAACAGCAGAAACTTTTCAAAATTCAGAA	1	minus	Contig66460:61376-61257
Contig43866	Contig43866_30863_30965_191615_a1234S_contig_191615_1_661_+_frag_6942_1_10000000_1_102	Contig43866_30863_30965	191615_a1234S_contig_191615_1_661_+_frag_6942_1_10000000_1_102	CAAATATTAAAACATTAACTCATGCTGTGGTGAGTTACTTTTTTATGAATTGATTTCTTGAAATTATTTCATGAGAAAATGATCACTTTGCACTTATGGTAGGCTGTTCATTTTTGGTAT	1	plus	Contig43866:30863-30965
Contig65403	Contig65403_45169_45050_192089_a1234S_contig_192089_1_2354_+_frag_6958_1_10000000_10_1899	Contig65403_45169_45050	192089_a1234S_contig_192089_1_2354_+_frag_6958_1_10000000_10_1899	TTTTCAGTTCAGTGTTGGATTACGAATTGCATTTTAATTATGTTTTTCTTGTCCTCCTCCTTTCATATAAACTTTTTTTTGGTGTTTGTTTTGGTAATGTATTCTTTTTTATTTTTCAGT	1	minus	Contig65403:45169-45050
Contig187799	Contig187799_1468_1589_192148_a1234S_contig_192148_1_604_+_frag_6961_1_10000000_1_15	Contig187799_1468_1589	192148_a1234S_contig_192148_1_604_+_frag_6961_1_10000000_1_15	TGTACCTTTAACATTTGTCTAGCCGTGCCCATACCTTTAGAAGCCGTTTTCTGACCAATTTGACCGAAGGAGGCGAGGCCACTACGTGTACCAACATGAAAAAATTAGAATAGTAGAACT	1	plus	Contig187799:1468-1589
Contig38998	Contig38998_34031_33912_1923_a1234S_contig_1923_1_673_+_frag_59_1_10000000_2_247	Contig38998_34031_33912	1923_a1234S_contig_1923_1_673_+_frag_59_1_10000000_2_247	TATTGCTTTCAACAGCAAGATCGGAGGTATGGTAACATTTGTTGATACGGATAGGTTGTCACAGTCCGGCATTAGCCACAACATGTCATCTTCAGAGCAATAACTCTGTCAGGATTTACA	1	minus	Contig38998:34031-33912
Contig232445	Contig232445_1396_1277_192485_a1234S_contig_192485_1_1052_+_frag_6973_1_10000000_1_60	Contig232445_1396_1277	192485_a1234S_contig_192485_1_1052_+_frag_6973_1_10000000_1_60	AAACAAACAAACAAACAAGTAACCGCTAAAATCGATTTTCGATAATATTAACTCTATTGACGTCTACCGGCAAAATTACTAAATAACACGATTATTGACTTTAGTAGACTTGTGCTTTTT	1	minus	Contig232445:1396-1277
Contig1910	Contig1910_31319_31438_192571_a1234S_contig_192571_1_857_+_frag_6975_1_10000000_1_147	Contig1910_31319_31438	192571_a1234S_contig_192571_1_857_+_frag_6975_1_10000000_1_147	ATGTTTGACATTCAGCCTACTTCTGCCTTGAACCCTTTACACATAGATTAGATAAATAACATTTGCAAAAATAATAACTCTTACAAATGCTTAGAAAAACAACACTAATTAAGGATAATA	1	plus	Contig1910:31319-31438
Contig50504	Contig50504_26751_26633_192635_a1234S_contig_192635_1_553_+_frag_6979_1_10000000_1_47	Contig50504_26751_26633	192635_a1234S_contig_192635_1_553_+_frag_6979_1_10000000_1_47	AAATTTCAGTAATTGTATACACCGATATCACTGACAAAACTTACATCTTAATGCGCCCAAGCAGCAAAGTTTTCTTGGCAGCTGTGTTCTTGATGTGGTTCCAGATGGATTCCCAGTGAA	1	minus	Contig50504:26751-26633
Contig3309	Contig3309_12934_13053_192687_a1234S_contig_192687_1_635_+_frag_6982_1_10000000_2_193	Contig3309_12934_13053	192687_a1234S_contig_192687_1_635_+_frag_6982_1_10000000_2_193	TATCGTTCCGAAATATGAGCTGATTTAATTTTTCTTCAACAGAAAGATTAATTATGTAGAGAATGAATTGGGTGGACTTGATCAATTGGGCCTGATAGAGGAGGGAAAGGATGGGTACAG	1	plus	Contig3309:12934-13053
Contig275957	Contig275957_1578_1459_192708_a1234S_contig_192708_1_1535_+_frag_6984_1_10000000_1_246	Contig275957_1578_1459	192708_a1234S_contig_192708_1_1535_+_frag_6984_1_10000000_1_246	TTGCATTTTCTAACTTTCTAGAAAATGCAGTAATATTCCAAACAAAAAATCAGTAACTTCTTAACAGCATGTAGAAAAACAAAATTGTAATAGTATGTAATGTGTCCGGCCTTTAATGTT	1	minus	Contig275957:1578-1459
Contig44545	Contig44545_60781_60900_193320_a1234S_contig_193320_1_1082_+_frag_7002_1_10000000_1_87	Contig44545_60781_60900	193320_a1234S_contig_193320_1_1082_+_frag_7002_1_10000000_1_87	TTTGTTTATCATTCTGTATTTTATAAGAACATAGTGCACGTTGGCGTCTCGACTTATATTCCTTGCAACATAAAAAGGAAAATAAAATCAGAGGGGGATAAAGCTTCGAGAACTTCATTA	1	plus	Contig44545:60781-60900
Contig52833	Contig52833_29072_29191_193402_a1234S_contig_193402_1_1318_+_frag_7006_1_10000000_1_76	Contig52833_29072_29191	193402_a1234S_contig_193402_1_1318_+_frag_7006_1_10000000_1_76	TGAGTAGCAAAGCGAGTGATGGCTACATCACTCAGACACCATCAATAATGAAGTGGAGTGAAAAGAAGGAACTACGGCCGGCCTGATGTACATTCCACGCTCTTTTCTCTGACCAAACTC	1	plus	Contig52833:29072-29191
Contig40636	Contig40636_15795_15683_193465_a1234S_contig_193465_1_538_+_frag_7009_1_10000000_2_131	Contig40636_15795_15683	193465_a1234S_contig_193465_1_538_+_frag_7009_1_10000000_2_131	ATTTTCACAAAACAAATATGAAATTGGAGCAAGGCCTAAAGTAAAGTCTCTGAATAAGCTGAACAAAATTACATTGTCTGGACAAATACATGCCAAGGCACATTTACTTATCTATTGTCA	1	minus	Contig40636:15795-15683
Contig52484	Contig52484_105317_105198_193656_a1234S_contig_193656_1_1451_+_frag_7018_1_10000000_10_1322	Contig52484_105317_105198	193656_a1234S_contig_193656_1_1451_+_frag_7018_1_10000000_10_1322	ATGGAAGCATCTTGTGACTACATGCATGAACATTTAAAACAGTCATAAAAGCAAAATTACCATTTCTATCACACTCCCTAAAATGAGTTTTTGTATATTGCAATATTAAAACAGGATCAA	1	minus	Contig52484:105317-105198
Contig2631	Contig2631_27395_27514_194355_a1234S_contig_194355_1_931_+_frag_7039_1_10000000_1_0	Contig2631_27395_27514	194355_a1234S_contig_194355_1_931_+_frag_7039_1_10000000_1_0	AACAGTTTGCCTATATAGATGGTCAAAGAACAACAAACCTCCGCAGTTGGCATTGGCCAGAACACCACCGTGTATATCATCATGAAACTCCAGCGCCAAAAAAAGCATAGAACTCATGGC	1	plus	Contig2631:27395-27514
Contig43757	Contig43757_1747_1628_194788_a1234S_contig_194788_1_1911_+_frag_7058_1_10000000_1_1	Contig43757_1747_1628	194788_a1234S_contig_194788_1_1911_+_frag_7058_1_10000000_1_1	AAAGAAAGAAAGAAAGAATCACTCTGAATGTACATTTTATGAAAATGTTTCAGAAAACATTATGTAAACTGAAGGATGTGGGTTTTGTACCTGTAGCATGTCCTGAAGTGACCTTTATCC	1	minus	Contig43757:1747-1628
Contig80715	Contig80715_3742_3861_194828_a1234S_contig_194828_1_1493_+_frag_7060_1_10000000_1_0	Contig80715_3742_3861	194828_a1234S_contig_194828_1_1493_+_frag_7060_1_10000000_1_0	TTTTTTTTTAGGCCTTATCATGTGATGCAAGCACCCATGTGCACGAGCGCACTGTAAAGGACTGCGCGTACACTGATGCAGACTATAGATACTGACATGCAGTGTTTGTGTGTTGTTCCG	1	plus	Contig80715:3742-3861
Contig277730	Contig277730_75_194_195021_a1234S_contig_195021_1_4106_+_frag_7068_1_10000000_12_1819	Contig277730_75_194	195021_a1234S_contig_195021_1_4106_+_frag_7068_1_10000000_12_1819	AAAATTACAATTCTCACTTGAAGGGGAGCACTGCACAGACATGTAATTCCTCTGCCAATGTGTACTGATGATGTGTGTTCATGTGTCTGTTATTGTCTCACTCATGACGCTGATGTTTTG	1	plus	Contig277730:75-194
Contig69138	Contig69138_10697_10816_195337_a1234S_contig_195337_1_945_+_frag_7077_1_10000000_1_0	Contig69138_10697_10816	195337_a1234S_contig_195337_1_945_+_frag_7077_1_10000000_1_0	CTTGTTTTACCAAAAGTTAGGAAATTGAAAGTCACTAGTTAATGGCATGAAAAGTGGACATTTGTACACATACGTAACACTCTGAGGCTGACACTATCTGCTAGCACTGACAAGAAAAGA	1	plus	Contig69138:10697-10816
Contig111619	Contig111619_40826_40707_196068_a1234S_contig_196068_1_1450_+_frag_7106_1_10000000_8_1073	Contig111619_40826_40707	196068_a1234S_contig_196068_1_1450_+_frag_7106_1_10000000_8_1073	TCTGCTTATAATCAAACCACGCATCGGTGGCCTACCTGCAGACTCTGTAGAGAACGAGTTCCTGGAAGTTCTGCATGATCCAGCACAGGGAACCTGCTGCCTGACTCTGGTAGCTGTACA	1	minus	Contig111619:40826-40707
Contig38581	Contig38581_74830_74711_196564_a1234S_contig_196564_1_1322_+_frag_7120_1_10000000_4_535	Contig38581_74830_74711	196564_a1234S_contig_196564_1_1322_+_frag_7120_1_10000000_4_535	TAATCGTGTACAAAAACATAAAAATTATCCTAATCTTTGTAAAAAATCTAATACTGACATGCAAGCAAAACATTTCAGTTTGTATCAAATAAAAAATAAATAAACATGTACACTTAGAAA	1	minus	Contig38581:74830-74711
Contig122320	Contig122320_153_34_196586_a1234S_contig_196586_1_752_+_frag_7121_1_10000000_1_32	Contig122320_153_34	196586_a1234S_contig_196586_1_752_+_frag_7121_1_10000000_1_32	AATCAATTTGTTGATTTAATTCTCATGATGCATTTATATAGACATGCAGTATATGCCTGAGCTTGAGAGTTTACTATTCTCCTACAGGATGGTAAAGCCTCTAAAGAAGCCAAACACGTA	1	minus	Contig122320:153-34
Contig51815	Contig51815_25885_25766_196803_a1234S_contig_196803_1_913_+_frag_7128_1_10000000_4_637	Contig51815_25885_25766	196803_a1234S_contig_196803_1_913_+_frag_7128_1_10000000_4_637	ATAACAAGACGGAATATTGGATCTGTAGGAATGTCTGCTGGTGTAGGAAAAAGTTTTCGGGGCAATGACCTCAAATGTACATCACAGCAATACACGCGAACTGTGGTATGTTCGATCATG	1	minus	Contig51815:25885-25766
Contig62786	Contig62786_10915_11034_196873_a1234S_contig_196873_1_536_+_frag_7131_1_10000000_2_167	Contig62786_10915_11034	196873_a1234S_contig_196873_1_536_+_frag_7131_1_10000000_2_167	AAGCTGGGGACATTGTTACCTGAATTTCCGGACATTAAGGACGTCAAGGTGCCCCCCGGTATTGACGAGGGGAAGGTTAGCATTGATGACGACTTCCCTCACCTTTGATACGACTTTTCT	1	plus	Contig62786:10915-11034
Contig1443	Contig1443_91390_91271_196884_a1234S_contig_196884_1_3453_+_frag_7132_1_10000000_10_1648	Contig1443_91390_91271	196884_a1234S_contig_196884_1_3453_+_frag_7132_1_10000000_10_1648	TATTTTACCTTACATATAACTTTCTTCTAGTGTAAACGACCATGGACAACACAAATGATATGTCTAGGTATTTCATGGAGGGAAATAAATTAATTTGTCAAGAATATTTCACTCTACACA	1	minus	Contig1443:91390-91271
Contig83809	Contig83809_121_240_196981_a1234S_contig_196981_1_645_+_frag_7137_1_10000000_1_64	Contig83809_121_240	196981_a1234S_contig_196981_1_645_+_frag_7137_1_10000000_1_64	TCCATCAGTTTTGTCTGAAGGTACGAAATCAAAAGTACATAAGTGCCCTTCCAGGTAACAGCATTACAATGAAAACGATATATAGCTCGTAATAGTCCCCTACACCAAGTAATCATTAAG	1	plus	Contig83809:121-240
Contig65899	Contig65899_27825_27943_197_a1234S_contig_197_1_1485_+_frag_5_1_10000000_1_107	Contig65899_27825_27943	197_a1234S_contig_197_1_1485_+_frag_5_1_10000000_1_107	TATATACTTTGAGAGGCTCTTTACTATATTTTCTTTAACTTTTCCTCAAAGAACTCATTTCAAATTCTCTCAGGTCCTTGAAAGATGAAAAAATCGTATAATGCTGCTTCCTAATCGAGA	1	plus	Contig65899:27825-27943
Contig104688	Contig104688_6068_6187_197178_a1234S_contig_197178_1_702_+_frag_7152_1_10000000_1_33	Contig104688_6068_6187	197178_a1234S_contig_197178_1_702_+_frag_7152_1_10000000_1_33	ATAATGAAGATTAGTCGTGGGCGAACTTTTTTCCCTGATTTTGGCCGTTTCCTTGTTTTCGCAGACGTTGCTGTATATATACTTCTTCGTTTTATTTCGTTGTCGTTGTTGGTTAACCTT	1	plus	Contig104688:6068-6187
Contig5600	Contig5600_18139_18021_197367_a1234S_contig_197367_1_826_+_frag_7157_1_10000000_1_51	Contig5600_18139_18021	197367_a1234S_contig_197367_1_826_+_frag_7157_1_10000000_1_51	ACAAGTGATATAAGAAGTAATCCACTGAAGTAGATTTATTTGTATAAATCAGTAATTGCATAGTTGCAATACATTTTGTAATTAATTTTTCTACATTTACTTCTTTATAGTCTTTTTGTA	1	minus	Contig5600:18139-18021
Contig3758	Contig3758_106789_106908_197526_a1234S_contig_197526_1_1047_+_frag_7164_1_10000000_1_63	Contig3758_106789_106908	197526_a1234S_contig_197526_1_1047_+_frag_7164_1_10000000_1_63	TTCTACTTCCTAAAATGTAACTTTTTCAGTCATAGTGCCAGCGTTGTATCATTCCAGCATTCCATCCAGCCCAACTCCTGACACTAAACAACAAGCAGAAGTAATGCCTCAGTTACCTTT	1	plus	Contig3758:106789-106908
Contig91084	Contig91084_25986_26105_197535_a1234S_contig_197535_1_866_+_frag_7165_1_10000000_1_3	Contig91084_25986_26105	197535_a1234S_contig_197535_1_866_+_frag_7165_1_10000000_1_3	TAAATATAAAAAGTGGTCCCCTACAATCGGATATTAAGACAGTTGCGTTGCTTGGATATAACAGTTCGATTGTTTGCTCACTCAATAGTTTGTTTTAATTCGCACATAATCGAAGTCGTA	1	plus	Contig91084:25986-26105
Contig151044	Contig151044_2537_2430_197845_a1234S_contig_197845_1_844_+_frag_7179_1_10000000_2_254	Contig151044_2537_2430	197845_a1234S_contig_197845_1_844_+_frag_7179_1_10000000_2_254	ATAGTAGAGAAGATATCTAAAAAACAAAACAAATCAACATCAAGCATTAAACGATGGCTTTGAGGATCTGTTAAAAAACAAAGTCACTTTTATATTTGTGTGGCTGTTAGAGGATGTTTA	1	minus	Contig151044:2537-2430
Contig39281	Contig39281_41993_42112_198285_a1234S_contig_198285_1_1885_+_frag_7190_1_10000000_1_78	Contig39281_41993_42112	198285_a1234S_contig_198285_1_1885_+_frag_7190_1_10000000_1_78	AAGAGCAGAAATAGAAAAATCGTCGCCTTCTCTGGTTTTCTATCAAGTGGAAAATGGACATTATGTCAAGAAATCGTCTGGGAAGCTGAGAAACAACTTCTTTATGACGATGCTATAAAA	1	plus	Contig39281:41993-42112
Contig39717	Contig39717_155047_154928_198346_a1234S_contig_198346_1_2156_+_frag_7193_1_10000000_10_1408	Contig39717_155047_154928	198346_a1234S_contig_198346_1_2156_+_frag_7193_1_10000000_10_1408	AACAATTTACCACAAAAAAATGTAACTGAAGTAAAAGTAATGCAAGAGCAGCAATTTCCCTTAGGGTCCTAACAACTGTACGGATGTCTGAGTAGAGAACTAGAGAACATCAAATCCGTA	1	minus	Contig39717:155047-154928
Contig86016	Contig86016_100986_100867_198388_a1234S_contig_198388_1_870_+_frag_7195_1_10000000_2_211	Contig86016_100986_100867	198388_a1234S_contig_198388_1_870_+_frag_7195_1_10000000_2_211	TCTGCACACACACACACTTTAACATGAGAAACAATGAAAATTGCAAAGTAAAGGTTCCTCGAGTTCGTGTTTGTGGGTGGGTGCTGGCTGGTGAGTATGTGCATTTATTAGCTTTTGTGT	1	minus	Contig86016:100986-100867
Contig1802	Contig1802_23109_23228_198554_198554-LSD-CTR-0-0-0-c1221_1_2518_+_frag_70_1_5000_15_2397	Contig1802_23109_23228	198554_198554-LSD-CTR-0-0-0-c1221_1_2518_+_frag_70_1_5000_15_2397	TAAAGGTGCGGTAGAAAACTGATGCACAACAAATTCACTCCGAAGAAACTGGAGGGTATACATGTGGAACTTGAAGCCCACACCATGAGAGGCCAAACATTGGAAGTGGGAACTTCGAAA	1	plus	Contig1802:23109-23228
Contig79250	Contig79250_6350_6231_198717_198717-RAD-OUT-0-1-0-RAD_loci_11544_1_668_+_frag_71_1_5000_3_417	Contig79250_6350_6231	198717_198717-RAD-OUT-0-1-0-RAD_loci_11544_1_668_+_frag_71_1_5000_3_417	AGTCAAGAATGAGATCAAAATGGTCTCATTTCACAAGCATTTGAGGTACAAATCGTCCACCCAGCTTCAGCGACGTATATGTTTGTTGATCGTGTGTGTTTGAATGGTGTAATTATTATA	1	minus	Contig79250:6350-6231
Contig79250	Contig79250_6222_6106_198717_198717-RAD-OUT-0-1-0-RAD_loci_11544_1_668_+_frag_71_1_5000_4_545	Contig79250_6222_6106	198717_198717-RAD-OUT-0-1-0-RAD_loci_11544_1_668_+_frag_71_1_5000_4_545	TATGCCCGTGAATGGTGCACTCGTGTTTAGTTCAACTCGTTCTCGCGCGCAACTAAACCCCTGCAGGTCTTTTGTCGTTGTTGATTTTTATCTCTACATTGTTTTTTGTGTTTTTACATT	1	minus	Contig79250:6222-6106
Contig40425	Contig40425_25665_25546_198756_a1234S_contig_198756_1_1308_+_frag_7211_1_10000000_2_177	Contig40425_25665_25546	198756_a1234S_contig_198756_1_1308_+_frag_7211_1_10000000_2_177	ATGATCACATCAGACTTTTGTTATGCACTCAATCTGATCCACAATAAAATCCTATCACACACACTCACCTGCACACACTGCCCAAATTAAGTGTACATCCTACATTGTTCTCATCGTCAC	1	minus	Contig40425:25665-25546
Contig70371	Contig70371_29117_28998_198904_198904-LSD-CTR-0-0-0-c20794_1_729_+_frag_72_1_5000_2_351	Contig70371_29117_28998	198904_198904-LSD-CTR-0-0-0-c20794_1_729_+_frag_72_1_5000_2_351	TAACTATTTTGTCTACTTCTGTGAAGCGTTATAGGGCAGACCTGTATATTCCCCGTGTAGTCATTCCCAACCATGCACACCATCCCACTACGGCAACAATCCTTTATCTGCTGTCTGTAT	1	minus	Contig70371:29117-28998
Contig49422	Contig49422_12295_12414_199013_a1234S_contig_199013_1_2743_+_frag_7217_1_10000000_10_1760	Contig49422_12295_12414	199013_a1234S_contig_199013_1_2743_+_frag_7217_1_10000000_10_1760	TTCTTTTATTTTAAATTTGACGGACTGTCAAATATCCCTCATCAAAAAGAGGTGTTGAAAGGACAATATTTACCTGGTAGTGTGTGTTGTCGCTGGCTGCCATGGTCAGCATGATTTGAA	1	plus	Contig49422:12295-12414
Contig7902	Contig7902_880_761_199055_a1234S_contig_199055_1_2150_+_frag_7218_1_10000000_10_1425	Contig7902_880_761	199055_a1234S_contig_199055_1_2150_+_frag_7218_1_10000000_10_1425	TAAAACTAAAAGTAACAAAATAAACTCCTCCATCAGTTTTTTGTTTGTTGATATGACCCTGAAGTGAAAAAAGCAAGGCGTTTGAGGACCAAAAAGATGAGACATGGAGACATTTTATTT	1	minus	Contig7902:880-761
Contig144910	Contig144910_48748_48849_199101_a1234S_contig_199101_1_856_+_frag_7220_1_10000000_1_85	Contig144910_48748_48849	199101_a1234S_contig_199101_1_856_+_frag_7220_1_10000000_1_85	TTTTTGAGTTTTTTTGTGGAAGTTTTGACTTTTTTAACACTAAATTTGTGTAACTTCTGTAAGTCATTAGTCAAAAGAAGAAGAAGGAATTTGTATCGTGGTAACTCATCGATACATGTA	1	plus	Contig144910:48748-48849
Contig317078	Contig317078_417_536_199251_a1234S_contig_199251_1_988_+_frag_7225_1_10000000_6_700	Contig317078_417_536	199251_a1234S_contig_199251_1_988_+_frag_7225_1_10000000_6_700	TGTTGTTGTTGTTGTTTAAAGTCTTCAGTCATCATATCCTGTCTTTTAGTTTTAGATAATGATTTGTTACATGAATTTGCTTTCTGTTGGTAATGACTCGTCAGTAAAGCAGCGAAGTCT	1	plus	Contig317078:417-536
Contig71545	Contig71545_15729_15610_19935_19935-LSD-CTR-0-0-0-c18082_3748_6747_+_frag_73_1_5000_8_1038	Contig71545_15729_15610	19935_19935-LSD-CTR-0-0-0-c18082_3748_6747_+_frag_73_1_5000_8_1038	GATAGGAGGTACGTTGACCAGGCATATATATTAGTTTTCTAATATTTAGTCCCTTATGATTTGCATTGCTTCAAAACCAACTTTCATGAACATTGGTTGTCACCAAAGGCGATTATTTTA	1	minus	Contig71545:15729-15610
Contig59028	Contig59028_8730_8849_199548_a1234S_contig_199548_1_792_+_frag_7239_1_10000000_1_309	Contig59028_8730_8849	199548_a1234S_contig_199548_1_792_+_frag_7239_1_10000000_1_309	TTATCCTATATTTAATGCAAAACTAAGATGATGAACACATGAAGGAGTGTAAGCCTACGTGTCTTCAAAATAAAATGGAAAACATCATCGTCTGATATTTAACGTTCGAACAAAAAATGT	1	plus	Contig59028:8730-8849
Contig95743	Contig95743_17405_17524_199564_a1234S_contig_199564_1_1467_+_frag_7240_1_10000000_1_71	Contig95743_17405_17524	199564_a1234S_contig_199564_1_1467_+_frag_7240_1_10000000_1_71	TTTGAAAGAAGAGTTAGTAACAAAGTTTTAGTCCTCGATGCACCTAAAACCCTACTTATGGAGCTATAAGTTCAGTGTATATGATGACTGCGTGTTCATCCAAGGGCAAAAGAAAGATAC	1	plus	Contig95743:17405-17524
Contig84495	Contig84495_89903_90022_19962_a1234S_contig_19962_1_2053_+_frag_672_1_10000000_12_1914	Contig84495_89903_90022	19962_a1234S_contig_19962_1_2053_+_frag_672_1_10000000_12_1914	ATTCTATACTGAAATGGGACGCTTGATTTTATGATGGGAAATGCACCAAAGTACAGCATGAGCTGGTGTAACTACTTGCAAGCAGCACGCTTCTAGCAGACAAGTTGCAGCGGACTTATT	1	plus	Contig84495:89903-90022
Contig179743	Contig179743_433_552_199941_a1234S_contig_199941_1_537_+_frag_7255_1_10000000_3_368	Contig179743_433_552	199941_a1234S_contig_199941_1_537_+_frag_7255_1_10000000_3_368	CTTCTTTCTGCATGTAAAGGTGACCCAGAGACCTCCGTTTTCTACCTGCTTGTTTGTGGGTCAAAGCGAATAGTCCTCAGTCTTTGCACGATACACGACTGCACAGGCCCTGTTGAGGAG	1	plus	Contig179743:433-552
Contig229687	Contig229687_1172_1053_200022_a1234S_contig_200022_1_852_+_frag_7260_1_10000000_5_607	Contig229687_1172_1053	200022_a1234S_contig_200022_1_852_+_frag_7260_1_10000000_5_607	ACAGAGCAACATATAGTCCCCCTGACAACACCCAGACCTTTGCTGTCAACTGACATCTCGAGATCACAACCAGGCCTTGGCAATCCGTTTGCTATGCCACAGCACACGAACAGGAAAAAT	1	minus	Contig229687:1172-1053
Contig119800	Contig119800_4283_4385_200353_a1234S_contig_200353_1_631_+_frag_7278_1_10000000_1_0	Contig119800_4283_4385	200353_a1234S_contig_200353_1_631_+_frag_7278_1_10000000_1_0	AAAAATGTCGTGTTACACCGGGTGTTTTAGAGCAAAGCTTTTCCCAAAAAGGCAAAACACATATCCGCGTACTGCGTACCTTGTGAAATAGAACAAAGTGCCCGAATCGTACGATTTATT	1	plus	Contig119800:4283-4385
Contig68249	Contig68249_11432_11313_200479_a1234S_contig_200479_1_1127_+_frag_7285_1_10000000_2_144	Contig68249_11432_11313	200479_a1234S_contig_200479_1_1127_+_frag_7285_1_10000000_2_144	TCACATTTGAGGCACCACTGTACTTCCAACAGCCAGACCCTGTGAACATTCTAATTACCCACTCGATCACTCATTGAACAACTCACTTATGACTAAAAGAGGTGTAGGAAAAACTGCAAA	1	minus	Contig68249:11432-11313
Contig11223	Contig11223_2509_2628_200548_a1234S_contig_200548_1_528_+_frag_7291_1_10000000_2_195	Contig11223_2509_2628	200548_a1234S_contig_200548_1_528_+_frag_7291_1_10000000_2_195	ATTTAATAAAATGAGAATGGAATATGGCATTATTTTCTGAAAAAGGTATGGACATTGATGAATATCTACAGGAAAACAACATTATCAGTACATGCATTCTGTAAAATAGAATGTATGCAA	1	plus	Contig11223:2509-2628
Contig203894	Contig203894_514_395_200564_a1234S_contig_200564_1_924_+_frag_7292_1_10000000_1_26	Contig203894_514_395	200564_a1234S_contig_200564_1_924_+_frag_7292_1_10000000_1_26	ATTGACTTTACACATTAAACTGTTGACGTTTTTATTGTTCTTAGTAGTTAAAAACATTCCCTCACCCTCTCCCCATCCTATCGTAAAGTAGGCGTCTACGGATATTGTAGCACTGAAACA	1	minus	Contig203894:514-395
Contig220225	Contig220225_1527_1408_201348_a1234S_contig_201348_1_599_+_frag_7323_1_10000000_1_16	Contig220225_1527_1408	201348_a1234S_contig_201348_1_599_+_frag_7323_1_10000000_1_16	GTACATGACTTAAAGTATGTAAAACGAAAGATTGTTTTGAAAAGCAGTTAATTAGGGCAGTAGTGTTAACACAAGGTGAAAGGAAAAGAATGTCTTCAGTGCAGACACCTGTAGATGTGT	1	minus	Contig220225:1527-1408
Contig7706	Contig7706_10370_10489_201368_a1234S_contig_201368_1_691_+_frag_7325_1_10000000_3_350	Contig7706_10370_10489	201368_a1234S_contig_201368_1_691_+_frag_7325_1_10000000_3_350	AAAATAAATACAATGTAGCAAGTAACAGACTACCAAAATTCACGATCACCAATAAAGCACTCGAAAGGAAAACAAGCATAAAATGTGAAACGGAATGAGTACAAACTCAAAAATGTGTTT	1	plus	Contig7706:10370-10489
Contig313633	Contig313633_314_195_20156_a1234S_contig_20156_1_1761_+_frag_680_1_10000000_1_0	Contig313633_314_195	20156_a1234S_contig_20156_1_1761_+_frag_680_1_10000000_1_0	ACTGTTTGACTGGTGATAATGAAAAGGTGTTTTTCAACTGTATTCAGACCTTGATCTCATAAGTCAGTGGATATATAGAGAGTTGGATGGAGTACGTACGTTGCACTAGACGGGCGCAGT	1	minus	Contig313633:314-195
Contig49357	Contig49357_142120_142239_201588_a1234S_contig_201588_1_526_+_frag_7331_1_10000000_1_73	Contig49357_142120_142239	201588_a1234S_contig_201588_1_526_+_frag_7331_1_10000000_1_73	TAAACTTGCCCGTAAAAACAGATACCCAGCAATCATCAACCACACACAGACTGTAGTTATTTTCATAATAAACTTGCCACACTCATAAATGAACACAGAAACATCTTACTCCTTCAGGTT	1	plus	Contig49357:142120-142239
Contig78298	Contig78298_54925_55044_201639_a1234S_contig_201639_1_1313_+_frag_7334_1_10000000_1_43	Contig78298_54925_55044	201639_a1234S_contig_201639_1_1313_+_frag_7334_1_10000000_1_43	ACTACAAAGAAACATAATTGCTTTTTCTTAAAAAGGAAAAAAGAAAACCTGGAACAATGTGGATCGATTGGTTTCTTTTGTTAAAAAAGATCAACTTTTATTATTTCCTTCCATATCTGA	1	plus	Contig78298:54925-55044
Contig1837	Contig1837_22897_23016_201944_a1234S_contig_201944_1_1086_+_frag_7347_1_10000000_3_548	Contig1837_22897_23016	201944_a1234S_contig_201944_1_1086_+_frag_7347_1_10000000_3_548	ACAGAGAGGCTATGTTTTGTAACCAACGCATTCTAAAGAATTCTTGGCAAGTCCACTGCTTACAAAACATCAACATTAGCGGTCCAGGGGAGATCATCCTCGGGTTACGCTAACAAAATG	1	plus	Contig1837:22897-23016
Contig59322	Contig59322_69992_69873_202175_a1234S_contig_202175_1_1985_+_frag_7355_1_10000000_1_107	Contig59322_69992_69873	202175_a1234S_contig_202175_1_1985_+_frag_7355_1_10000000_1_107	ATACAATAAACAGCATTTTTCGAACGGTATGAACTCTTCTTTGGGTTTTTTCCTTCTTCATTCAACAAAAAAGACAATATCAGCATTAGCTTTAAAGTAACATGAAGTGTTTACTGATTT	1	minus	Contig59322:69992-69873
Contig6653	Contig6653_13315_13434_202360_202360-RNA-OUT-0-0-1-202360_1_2682_+_frag_74_1_5000_10_1554	Contig6653_13315_13434	202360_202360-RNA-OUT-0-0-1-202360_1_2682_+_frag_74_1_5000_10_1554	ACTTTAATTCCCCCCATCTCCCCCCCTCCTTCCCAACCAATAAACATACACTTCCTCCATTTGCAATTTGTACCAATTAAACCCAAACCCAAGCAGTCACATATTTCATGGAGTCAGTCT	1	plus	Contig6653:13315-13434
Contig6653	Contig6653_13677_13796_202360_202360-RNA-OUT-0-0-1-202360_1_2682_+_frag_74_1_5000_12_1916	Contig6653_13677_13796	202360_202360-RNA-OUT-0-0-1-202360_1_2682_+_frag_74_1_5000_12_1916	AGAAGTACAAACAAATTTACATCCCTAAAACCACTCAACAAACTGCCAGCACAAAACATCTATTCCAACACTACCTTCTGACACAACTAAACACCAATCTCAAACTTACTCCCAGAATTC	1	plus	Contig6653:13677-13796
Contig6653	Contig6653_14056_14175_202360_202360-RNA-OUT-0-0-1-202360_1_2682_+_frag_74_1_5000_14_2295	Contig6653_14056_14175	202360_202360-RNA-OUT-0-0-1-202360_1_2682_+_frag_74_1_5000_14_2295	ATGATGACGTTGTAGTAGATGCACACGATAGACGACACCATCACCATGCCGATTCCCACACCTGTGTTGACAAAGGAAGGTGTAAATTTATTTTGTCATATAACAGGGATGTCGTTATAG	1	plus	Contig6653:14056-14175
Contig6653	Contig6653_11882_12001_202360_202360-RNA-OUT-0-0-1-202360_1_2682_+_frag_74_1_5000_2_200	Contig6653_11882_12001	202360_202360-RNA-OUT-0-0-1-202360_1_2682_+_frag_74_1_5000_2_200	GTAAATCAGCTGACCTTTCCGAGGACCTTGACGCCCTTGAAGAGACAGAGGAAGACGCAGAGCCAAGACACAGCCAGGGTGATGACTAGCTGCCAGCGAAGGCTGCCCATGTCGTCAATA	1	plus	Contig6653:11882-12001
Contig6653	Contig6653_12637_12756_202360_202360-RNA-OUT-0-0-1-202360_1_2682_+_frag_74_1_5000_6_876	Contig6653_12637_12756	202360_202360-RNA-OUT-0-0-1-202360_1_2682_+_frag_74_1_5000_6_876	TAAAAACAAAAGTGTCTAAAGTTGTGTTTGATATTTTCAGTGACCATCTTTGTTCTTGGGATTGAACTGAATAAATATTTAATCTTTCTTTCCATATTCAATACAGTAATTATTTTTTTA	1	plus	Contig6653:12637-12756
Contig6653	Contig6653_12757_12876_202360_202360-RNA-OUT-0-0-1-202360_1_2682_+_frag_74_1_5000_7_996	Contig6653_12757_12876	202360_202360-RNA-OUT-0-0-1-202360_1_2682_+_frag_74_1_5000_7_996	ACAACTTGGTTAGGTCTAAGACCATCACATTGTGGTCAGGCTTCAAACGATTATTTATGAGAAGTAGAAAATGTTTTCGTGGTCCAAAGATGGTCTCAAATATCCACCTCCACTTCGATA	1	plus	Contig6653:12757-12876
Contig6653	Contig6653_12879_12998_202360_202360-RNA-OUT-0-0-1-202360_1_2682_+_frag_74_1_5000_8_1118	Contig6653_12879_12998	202360_202360-RNA-OUT-0-0-1-202360_1_2682_+_frag_74_1_5000_8_1118	AAGAATCACCAACTTTCCCTAAACACTCTCTAAATGAAAGACTTACTCATCAAAAATTCCCTTTCGTCAGCATGACAGTACCTTCAGAAATCTATAACGCGAAATCTTCTAGTTCTTATC	1	plus	Contig6653:12879-12998
Contig4828	Contig4828_14803_14684_202873_a1234S_contig_202873_1_2601_+_frag_7374_1_10000000_10_1684	Contig4828_14803_14684	202873_a1234S_contig_202873_1_2601_+_frag_7374_1_10000000_10_1684	TCTAATTATCGCAATAAATCTCGTTCCAGGAGAAAAACAAATTAACAAAAATAAAAAACACACGGTGCAAATGCAAGAAACAGATAGCGATTACGAAGCTAACTAAATCCAAATCGATGA	1	minus	Contig4828:14803-14684
Contig40875	Contig40875_9375_9256_203060_a1234S_contig_203060_1_666_+_frag_7380_1_10000000_1_18	Contig40875_9375_9256	203060_a1234S_contig_203060_1_666_+_frag_7380_1_10000000_1_18	AATAATATGCTGAAAATTACTCTTTGTCATTAGTTAGGGAGCACATCATGGCCATATTTTCATGGTAAACTGTGAATTTCTTCTTCATTGGTAATGAAATCATGATTTGTGAATCATTTT	1	minus	Contig40875:9375-9256
Contig49258	Contig49258_5490_5609_203378_a1234S_contig_203378_1_1176_+_frag_7388_1_10000000_1_58	Contig49258_5490_5609	203378_a1234S_contig_203378_1_1176_+_frag_7388_1_10000000_1_58	AACAAAGGGCAATTACCCTGACAGAAAGCTCTCCCAAAACGACTTCAAACATATGCCCTTTTCAGAACTTGATAATCCCGAGTATGCCTGTAAAACTTTCCTCTGACTGCACAATGATTA	1	plus	Contig49258:5490-5609
Contig6158	Contig6158_44349_44230_203384_a1234S_contig_203384_1_1038_+_frag_7389_1_10000000_1_81	Contig6158_44349_44230	203384_a1234S_contig_203384_1_1038_+_frag_7389_1_10000000_1_81	TTTGCTATTTTTGTTGAACATAACAATGTCATTTGAATTTTGACTAGTGTACACAGAGCCCAGACATTTTTTGGTTTTTTTAACAAATAACATGGTTCATTTATCTCGTTGATGTTTAAT	1	minus	Contig6158:44349-44230
Contig11290	Contig11290_26686_26805_203481_a1234S_contig_203481_1_577_+_frag_7392_1_10000000_2_368	Contig11290_26686_26805	203481_a1234S_contig_203481_1_577_+_frag_7392_1_10000000_2_368	ATTTTTGTGTGTCTCTCACGATTCAAAAGTTACATTACAAATTATTTCAGGTTGTCCAAACTTGTTTGTCAGCAGCACACTTTTGAGCATTTTCGTGCACATAGACTAGTTGTTTTTTTC	1	plus	Contig11290:26686-26805
Contig41381	Contig41381_5885_6004_203539_a1234S_contig_203539_1_1682_+_frag_7395_1_10000000_1_94	Contig41381_5885_6004	203539_a1234S_contig_203539_1_1682_+_frag_7395_1_10000000_1_94	TTAAGCTAAAAAGATTGCCTCAGTTTTATTTCTTGATCGATAATTAAGCCTGCATTTTGTTTTGCAAATGATTCAGTTTTCCGCGGCTTGAAATATCAATTGTCATTTACTGAAGCGATT	1	plus	Contig41381:5885-6004
Contig76545	Contig76545_24172_24053_203723_203723-RNA-OUT-1-1-0-203723_1_1531_+_frag_75_1_5000_4_606	Contig76545_24172_24053	203723_203723-RNA-OUT-1-1-0-203723_1_1531_+_frag_75_1_5000_4_606	AAAAACAGGGCGATGTGGATACTGACAGCGACAAGGATGACGGGGTTCTCTTCAATGTCTTGCATGACGCTGACAGCACAGATGATGCTAACAATGACCGCAAAGATGACGCTGACGATA	1	minus	Contig76545:24172-24053
Contig76545	Contig76545_23666_23547_203723_203723-RNA-OUT-1-1-0-203723_1_1531_+_frag_75_1_5000_7_1112	Contig76545_23666_23547	203723_203723-RNA-OUT-1-1-0-203723_1_1531_+_frag_75_1_5000_7_1112	TCTTTCACAAACAACTACGCTTATATTAGTCCTAATCTTTTGTTTCATATGTTATGTAACGTACAATAATGTAGACGCCCATACGACTTGTCAAAAGGAACTAAGCATGACGTTTTTATT	1	minus	Contig76545:23666-23547
Contig76545	Contig76545_23536_23417_203723_203723-RNA-OUT-1-1-0-203723_1_1531_+_frag_75_1_5000_8_1242	Contig76545_23536_23417	203723_203723-RNA-OUT-1-1-0-203723_1_1531_+_frag_75_1_5000_8_1242	AAAAATTGCCACATTTGAGGAACTGCTGGACGCATATCTTTCAAACTGTAACAGCATCGTGAATACACATCAGGCATACATGTGCATTCTTAAGTCATTTAAGACATTGCTTATGCTCTC	1	minus	Contig76545:23536-23417
Contig76545	Contig76545_23391_23272_203723_203723-RNA-OUT-1-1-0-203723_1_1531_+_frag_75_1_5000_9_1387	Contig76545_23391_23272	203723_203723-RNA-OUT-1-1-0-203723_1_1531_+_frag_75_1_5000_9_1387	AAAGTGCAGGTGAGTCTTTGCAAACCTGGTTCAAAGCATGTAGCAAGGCACACTCCTTCCTGTGAAACAATTCAGATGTTATATCTCGGGCAACTCTTGCCAGGCTTGTACTTGGGATAA	1	minus	Contig76545:23391-23272
Contig68651	Contig68651_51907_52026_203788_203788-EXP-OUT-0-0-1-c10083_1_2365_+_frag_76_1_5000_11_1600	Contig68651_51907_52026	203788_203788-EXP-OUT-0-0-1-c10083_1_2365_+_frag_76_1_5000_11_1600	TGGGACATTCGACTCACTTCCTCCCCAGGAAAATGAGCAGCAACAGAGTCGCGCTACCCACATGTGTGCGTATTTAGGTGTTAACAGCCCCCTGAACTTGATAGCAGAATGACCAAGGTC	1	plus	Contig68651:51907-52026
Contig68651	Contig68651_52027_52146_203788_203788-EXP-OUT-0-0-1-c10083_1_2365_+_frag_76_1_5000_12_1720	Contig68651_52027_52146	203788_203788-EXP-OUT-0-0-1-c10083_1_2365_+_frag_76_1_5000_12_1720	ATTTACAAGCCACAGTGGTGACATGTGGGTAGACAAATCATCTCTGAGTCTGCACACAAAGCTGACAGTGTCCGTCCAACATCTCATTTATAAGAACAGTAAGACAACAAAGATGACATA	1	plus	Contig68651:52027-52146
Contig68651	Contig68651_52257_52376_203788_203788-EXP-OUT-0-0-1-c10083_1_2365_+_frag_76_1_5000_13_1950	Contig68651_52257_52376	203788_203788-EXP-OUT-0-0-1-c10083_1_2365_+_frag_76_1_5000_13_1950	AGATCCTGCACAGACAATGTTTGACATTTCAGAAAGGGTAAAGCTTGAAAAGCACATTCCTTCCCCAAACGACAATGTCAAATGTAACAGATGTGTCCAGGCTTTTACGTGTAATTAGAA	1	plus	Contig68651:52257-52376
Contig68651	Contig68651_55011_55118_203788_203788-EXP-OUT-0-0-1-c10083_1_2365_+_frag_76_1_5000_14_2085	Contig68651_55011_55118	203788_203788-EXP-OUT-0-0-1-c10083_1_2365_+_frag_76_1_5000_14_2085	AACACACACCAAAAATCAACAGCTTAACTGCTCTCCGTGCAAATTAAGCGATTTTTGTTGAAGAACCAATTTCGCAGTTTGACACTATAGCTTCAGTTGTGAAATGAACTAAACAAAATT	1	plus	Contig68651:55011-55118
Contig112169	Contig112169_16842_16961_203901_a1234S_contig_203901_1_621_+_frag_7403_1_10000000_1_44	Contig112169_16842_16961	203901_a1234S_contig_203901_1_621_+_frag_7403_1_10000000_1_44	AAAAAAAGAGAAGAAAAAAAATCTATTAATATCTGCACAAAATAAGAGGGTCTCTGTTTTTACACTTTAATGCCTGGACATATCTGCAGTGTACCTTTACCCATTAATTAAACTCACCAA	1	plus	Contig112169:16842-16961
Contig6412	Contig6412_55967_56050_204148_a1234S_contig_204148_1_1228_+_frag_7413_1_10000000_2_128	Contig6412_55967_56050	204148_a1234S_contig_204148_1_1228_+_frag_7413_1_10000000_2_128	GGATTTCATTGAGAAAAGTCAGGGTTTGTTTGTATCTATATCCATGTTGTTTTTCTTTTGCTAAGTTTGGATTTGAAGTATCAGTGGATACCAGCTACATGTATTTTTTAATTCAGACTT	1	plus	Contig6412:55967-56050
Contig45991	Contig45991_14173_14292_204479_a1234S_contig_204479_1_2229_+_frag_7426_1_10000000_10_1489	Contig45991_14173_14292	204479_a1234S_contig_204479_1_2229_+_frag_7426_1_10000000_10_1489	ACACAAGGTATATATCTTATTTTCAACGTAGTAGGCTAATTCCAGCTCTACATTTAAACATGTTCAATTTAAACATGTTCAATCACTACTTCTTCTTCTTCTCCATTTACACGTGATTAA	1	plus	Contig45991:14173-14292
Contig228994	Contig228994_568_449_204882_a1234S_contig_204882_1_1269_+_frag_7432_1_10000000_3_259	Contig228994_568_449	204882_a1234S_contig_204882_1_1269_+_frag_7432_1_10000000_3_259	TTTATGTTTCCACCCATGAACGCTTTCGTCGCTCTTACTTCAAAGGCTAAAGTTTAATTCGAAGACTTAGTATAGAGCAGTCGTGCGCATGTTTAGTCGACTGAAATTAACATTCCACAA	1	minus	Contig228994:568-449
Contig3890	Contig3890_22231_22350_204955_a1234S_contig_204955_1_626_+_frag_7434_1_10000000_2_299	Contig3890_22231_22350	204955_a1234S_contig_204955_1_626_+_frag_7434_1_10000000_2_299	GACAAATCATGTGCGCTTGAGTGATTTCCTAAACTGCTAACGAGATGGGCTCACAAAACGGAAAGATGTCCATTAAAGGCGCTTCTTTAAGGTGAATGCCATTTTGTACACCACGATTGA	1	plus	Contig3890:22231-22350
Contig7757	Contig7757_14522_14634_205166_a1234S_contig_205166_1_777_+_frag_7439_1_10000000_4_611	Contig7757_14522_14634	205166_a1234S_contig_205166_1_777_+_frag_7439_1_10000000_4_611	TTAAGAGGTTAGCAGACAAAGATTAAAAGAAAGAAGCAAATACTAAATACTTAGTTGCAAATCAGAAGACTCACACCAAGCCAAGCAAACAAACGCGCAACAAATGAAACAAGGAACTTA	1	plus	Contig7757:14522-14634
Contig151019	Contig151019_432_313_205267_a1234S_contig_205267_1_1202_+_frag_7444_1_10000000_1_87	Contig151019_432_313	205267_a1234S_contig_205267_1_1202_+_frag_7444_1_10000000_1_87	TAACAAACCATAACAAACAGCTCAATCTCATTGATGAAAACAGCGTTAACAAAACAAAAAAATGAAAGAACACTTCAAAGTTTCTACACATAATTATCAGATAACAGCTACCGGTAAATG	1	minus	Contig151019:432-313
Contig49986	Contig49986_56559_56440_20601_a1234S_contig_20601_1_861_+_frag_700_1_10000000_1_40	Contig49986_56559_56440	20601_a1234S_contig_20601_1_861_+_frag_700_1_10000000_1_40	TTACATTCTTTTTATCACCGTACAGCAATTGTCACTTGTGCATGTTTAATGGCAGCTTAAAAGAACGATGAGGACAATCTACACCTGCTTAGGTATGCAAATCAGGACCCTAAGCATGTA	1	minus	Contig49986:56559-56440
Contig25335	Contig25335_10703_10822_206025_206025-RNA-OUT-1-0-1-206025_1_1631_+_frag_78_1_5000_7_1294	Contig25335_10703_10822	206025_206025-RNA-OUT-1-0-1-206025_1_1631_+_frag_78_1_5000_7_1294	CATGCAAATTACGCAAGACCACGTGGCAGTATTAAGCCCTGGGATTGGAGGAAGCGAACAAGTGTCGTGCAATAGAGAACACCTGATGCAGTTTCACTTCGTTTTGTATGTGTATGAGTA	1	plus	Contig25335:10703-10822
Contig25335	Contig25335_10832_10951_206025_206025-RNA-OUT-1-0-1-206025_1_1631_+_frag_78_1_5000_8_1423	Contig25335_10832_10951	206025_206025-RNA-OUT-1-0-1-206025_1_1631_+_frag_78_1_5000_8_1423	ATTAGGTTCTACGGTAGATTCCCTTTTCATAATTCTGGATTGATTCTTTCAAATCTCGGTGCAGGGTCAAAAAGTTAAAAACTGCACTCTTGTAATCCGCGAATTAAAATGTGAAATATG	1	plus	Contig25335:10832-10951
Contig113633	Contig113633_9908_10027_206067_206067-RAD-OUT-0-1-0-RAD_loci_31945_1_1043_+_frag_79_1_5000_5_765	Contig113633_9908_10027	206067_206067-RAD-OUT-0-1-0-RAD_loci_31945_1_1043_+_frag_79_1_5000_5_765	TTAAGAGGTCTTCATATGTGCCTGTAGGACATGGATATTCTTTATCATCATCATAGATGAGTACCTTGTCTGTTTGTTTATTGCGTATTTGCCTGTCATCAATAGTCATTCAGTCAGCTT	1	plus	Contig113633:9908-10027
Contig113633	Contig113633_10059_10178_206067_206067-RAD-OUT-0-1-0-RAD_loci_31945_1_1043_+_frag_79_1_5000_6_916	Contig113633_10059_10178	206067_206067-RAD-OUT-0-1-0-RAD_loci_31945_1_1043_+_frag_79_1_5000_6_916	TGAATTCTCACTACCACCGAGCTATCACCAGAGAAAATAAGTATTACACCGTACAGTTCTAATCGAGTGGACATATTTTCTTTTGCAAATCATCGTGGGTGCCTTCTTCTTGTTCTTGTT	1	plus	Contig113633:10059-10178
Contig40053	Contig40053_96801_96920_206353_a1234S_contig_206353_1_1832_+_frag_7484_1_10000000_10_1638	Contig40053_96801_96920	206353_a1234S_contig_206353_1_1832_+_frag_7484_1_10000000_10_1638	ATTCTTTTCCTGTGGGTAGAAAAATCCATCAACAGGTTAAACGTTAGATGGCGAGTCTTGTTCGTTACCCCTTAAAGAAATGCCTGATAAATGTATATATTCTTTCAGTAAAGTAGTTTT	1	plus	Contig40053:96801-96920
Contig193930	Contig193930_20048_19929_206692_a1234S_contig_206692_1_632_+_frag_7497_1_10000000_2_138	Contig193930_20048_19929	206692_a1234S_contig_206692_1_632_+_frag_7497_1_10000000_2_138	AACAGCTAATATCTGACAAAAAATGCTGTCGTTCTGATTTAAGGCTGTCACAGCGTAGCGTTTATTTTGATTAGAACTGCTCTAAAACATGACAGTAGCACACTTGTTGTGATTTAAGAA	1	minus	Contig193930:20048-19929
Contig119	Contig119_31993_31874_207014_a1234S_contig_207014_1_515_+_frag_7511_1_10000000_2_194	Contig119_31993_31874	207014_a1234S_contig_207014_1_515_+_frag_7511_1_10000000_2_194	AACAGGTAGTTAATTATAGTTGCCCTTTCTAAACCAGCCAAGAATCGAGAGAAGCAGGCAAACGTTTGCTTTAAATGTTGTGATAAAAAACCAAGCAAATAGAGAGCCTAATTCTATGTT	1	minus	Contig119:31993-31874
Contig117643	Contig117643_6101_6220_207091_a1234S_contig_207091_1_702_+_frag_7514_1_10000000_2_220	Contig117643_6101_6220	207091_a1234S_contig_207091_1_702_+_frag_7514_1_10000000_2_220	TACAGTAAACTAAAATCCACAGATACCGCTGATGCACAGTCAGGTTACATGCGAAGTGAGACTTCTAGTTCTACTAATTCAAACTTAAATACCATGTTACGGTCAAGTTGTCAGTTCTAC	1	plus	Contig117643:6101-6220
Contig59590	Contig59590_2382_2501_207726_a1234S_contig_207726_1_1394_+_frag_7538_1_10000000_1_89	Contig59590_2382_2501	207726_a1234S_contig_207726_1_1394_+_frag_7538_1_10000000_1_89	GTTATCTGTCCGAGTAACAGAAAGCTTCCGATGACACACATACAGCGAGTGACAACACTTTCCTCTTGGCAGGATGAGCAAGCAGCTGTTACACACCAACAATTGATCTGCAATACGCAT	1	plus	Contig59590:2382-2501
Contig44515	Contig44515_57377_57261_208196_a1234S_contig_208196_1_1860_+_frag_7559_1_10000000_1_180	Contig44515_57377_57261	208196_a1234S_contig_208196_1_1860_+_frag_7559_1_10000000_1_180	AATTGTTCTTTCTGTTCAAGCCTTGGGATGTTTAAACTCTCAATGAACCGTCTTGCGATATTCTTCTTGATTGATCAAACAGATAGATCACTTGCACAGACAAAATGAATACAGTTGTAA	1	minus	Contig44515:57377-57261
Contig3805	Contig3805_75149_75030_208212_a1234S_contig_208212_1_1030_+_frag_7560_1_10000000_2_389	Contig3805_75149_75030	208212_a1234S_contig_208212_1_1030_+_frag_7560_1_10000000_2_389	TTAGGTGTTCAAGACAAAGAATTAGCCTTTGAATTGCTCAGAGTGCAAACGCTAGATCAAAAGAGGCATATATCAGGCTGTTCCAGTCAGGTAAATGAGTTTTAATATCGCTTTGAGAAG	1	minus	Contig3805:75149-75030
Contig61293	Contig61293_7738_7619_208996_a1234S_contig_208996_1_784_+_frag_7586_1_10000000_1_76	Contig61293_7738_7619	208996_a1234S_contig_208996_1_784_+_frag_7586_1_10000000_1_76	TTGTTTTTGTTTTTATATTTTGGTTACATTTGGTCAAGTGTTGTTTTATTTGCTTTTACGAAGGTATGTCTTGTCACGCCCGTTCTTGTTTAAGGATATATTACTTTCTGTGTAGACAAT	1	minus	Contig61293:7738-7619
Contig104693	Contig104693_1606_1487_209543_a1234S_contig_209543_1_1726_+_frag_7601_1_10000000_1_160	Contig104693_1606_1487	209543_a1234S_contig_209543_1_1726_+_frag_7601_1_10000000_1_160	TCACGTACGTGATCATTTACAACGGAAAGAAGAATCTCAATGTGATAATTATCAGAAAATCTTCTTCGCTTTATAATTCCTACCTTTTGGAACACCTACAACTTTGTTGGAAGGTTTTGT	1	minus	Contig104693:1606-1487
Contig40257	Contig40257_38322_38202_20974_20974-LSD-CTR-0-0-0-c14619_1_1952_+_frag_82_1_5000_5_639	Contig40257_38322_38202	20974_20974-LSD-CTR-0-0-0-c14619_1_1952_+_frag_82_1_5000_5_639	CTGTGACAGGAACGAGATTGTTACAGATTGGTTTTGTTGTATGGGGGCTACAGATAAGTTTTTTCAGACTGAGGTTTGTCGGAGTTGTGAAAGATTAGAATGTTTGTGTATTATGTGTAT	1	minus	Contig40257:38322-38202
Contig40596	Contig40596_25668_25549_209938_a1234S_contig_209938_1_616_+_frag_7618_1_10000000_1_16	Contig40596_25668_25549	209938_a1234S_contig_209938_1_616_+_frag_7618_1_10000000_1_16	TGTCTTTGAGCGTAAGGGTATACCCGTTAGCTCAGTAAAGTGAACACCAGAACGCTCCCTCCACCGAACAAAACCTCAAAACGTCCCCAGCACCAAAGGCATTAACCGTCACAACATAAA	1	minus	Contig40596:25668-25549
Contig3762	Contig3762_6219_6338_21014_a1234S_contig_21014_1_512_+_frag_713_1_10000000_1_0	Contig3762_6219_6338	21014_a1234S_contig_21014_1_512_+_frag_713_1_10000000_1_0	TAAAGAAAGAAAGAAAGATGATTTGTTTTTCATTTATTTGTTTTCAGTTACACATGTGATGAGTTTGTGATCAACGACACCGCATCGGGCCACTTGGAAAAACTTCGAAAATCTCTAGAG	1	plus	Contig3762:6219-6338
Contig262265	Contig262265_4419_4297_210767_a1234S_contig_210767_1_712_+_frag_7641_1_10000000_1_49	Contig262265_4419_4297	210767_a1234S_contig_210767_1_712_+_frag_7641_1_10000000_1_49	ATGACGACAAATATTTCCTGGTAGGAAAAGGATGATTCTGAGTTCAGTTTCTGTGAGAATAAGGATCTCCCTATACTGCTCTCTTCTAATTCCGTGTGTTTATTCTTAGAGCCAAACTTA	1	minus	Contig262265:4419-4297
Contig122255	Contig122255_19305_19424_210889_a1234S_contig_210889_1_2003_+_frag_7647_1_10000000_11_1546	Contig122255_19305_19424	210889_a1234S_contig_210889_1_2003_+_frag_7647_1_10000000_11_1546	GTCTTTTATCAGTGTTTTCGTTCGTGTGTTCATGAAATAAAGCGACGATTGAAATCGAAACAACGTGAAATGTGTCAGGAAATGAGCACCACAAGTATCTAAAATGAAAGTGCGCTCTCT	1	plus	Contig122255:19305-19424
Contig2983	Contig2983_129025_129144_21099_a1234S_contig_21099_1_2040_+_frag_715_1_10000000_10_1442	Contig2983_129025_129144	21099_a1234S_contig_21099_1_2040_+_frag_715_1_10000000_10_1442	TAATCCAAGACGATGACGCAAGGATGTCGTCATCGTGCGTATGGACGCAACTTCCGCAGGGGAAATAACCACGACATCTGTCAGCTTGTGGACAGAAACCAGACACGAGGGGGAACTTGA	1	plus	Contig2983:129025-129144
Contig474	Contig474_164408_164289_211711_a1234S_contig_211711_1_1427_+_frag_7674_1_10000000_5_663	Contig474_164408_164289	211711_a1234S_contig_211711_1_1427_+_frag_7674_1_10000000_5_663	AGTGGCAGACGTGGAAACTGACCTCTACATCAATGAGCTTAGCGCTCTTCTGAGGCTTATGCAGGTCAGAAACTTTTTTGTGTTTTGCAGAACTGGGCAATGTTTGTCTCAAAGTTCAAA	1	minus	Contig474:164408-164289
Contig44590	Contig44590_9120_9001_211908_a1234S_contig_211908_1_664_+_frag_7679_1_10000000_1_114	Contig44590_9120_9001	211908_a1234S_contig_211908_1_664_+_frag_7679_1_10000000_1_114	CATTTCCTTTAAAAGTTAATAATACTACTGGTGGAGATACCATCACACATGTTTTGTGGATGGTCGGTTTTCGTACAGAAAAAAAAACCGATGCACCGAATTATGTAGTTATAAAAAAAA	1	minus	Contig44590:9120-9001
Contig108613	Contig108613_1989_1870_212558_a1234S_contig_212558_1_768_+_frag_7707_1_10000000_2_171	Contig108613_1989_1870	212558_a1234S_contig_212558_1_768_+_frag_7707_1_10000000_2_171	ATTAATTTTACCGTCAGGGAATGAAACACACATAAATGCAAACCAACTAAGCTTAAACCAGTTAAGCACAAAATCTTAACTTGTGAAGTTAACACTCTAAAATGGGAAAAGGTGAATAGA	1	minus	Contig108613:1989-1870
Contig39381	Contig39381_187150_187031_212615_a1234S_contig_212615_1_597_+_frag_7712_1_10000000_2_163	Contig39381_187150_187031	212615_a1234S_contig_212615_1_597_+_frag_7712_1_10000000_2_163	TGTCTTGTTTTATATAATTAACTGTTCCTCTATGCCGAAACTGCATTATGCTTAATTTTGCGTGTAGAATGTAAGTTGCATAGACCTGGCTACCTCTATACCAAGACCGTATGGAATACA	1	minus	Contig39381:187150-187031
Contig1275	Contig1275_14230_14349_212776_a1234S_contig_212776_1_1494_+_frag_7720_1_10000000_2_193	Contig1275_14230_14349	212776_a1234S_contig_212776_1_1494_+_frag_7720_1_10000000_2_193	CTTCTTGCTCTGTAGCTTCCCTCCTGTTGTGCTTACGACATCTGTCACTTTAGCAGGGCCGTAGTCATTTAAACGTTTTTTAAGCTCGTCAACAAGCTTCTTGCCTGCAGCTTTTGCAAT	1	plus	Contig1275:14230-14349
Contig81903	Contig81903_16048_16109_212914_a1234S_contig_212914_1_1568_+_frag_7728_1_10000000_4_594	Contig81903_16048_16109	212914_a1234S_contig_212914_1_1568_+_frag_7728_1_10000000_4_594	CAATAGAAGTTGCAGATGAATAATTCTTTTCTATATATACTTCCACTATAAAATGCCGCGCTAAAAAAACCAGATGAACAGAAATCTCAGAACTGCGGTCGATGAATATCCATTGGGAAT	1	plus	Contig81903:16048-16109
Contig46787	Contig46787_17684_17803_213180_a1234S_contig_213180_1_507_+_frag_7736_1_10000000_2_199	Contig46787_17684_17803	213180_a1234S_contig_213180_1_507_+_frag_7736_1_10000000_2_199	TTAAAAATTAAAACTGGACCCTCTAGTTTCGGTGGGGATGATGATGGTCGTGCAAATGTGTGTGGAACATACCTCCCCCACAGTCTTGTTCTTCAAGCTCTTCAGGTTCAGGATCTTCTT	1	plus	Contig46787:17684-17803
Contig208426	Contig208426_1452_1574_213327_a1234S_contig_213327_1_722_+_frag_7740_1_10000000_2_147	Contig208426_1452_1574	213327_a1234S_contig_213327_1_722_+_frag_7740_1_10000000_2_147	TACAAGCTAAGCTTAAAAGACTTTCAATCATTTAAAAAAGGCTACACCTACAACTCAGATGTGTAGCAAAAGCAAAGAAAAGTAGCTTACGACACTCCTTGGGTTCATCGGAGCCATCAT	1	plus	Contig208426:1452-1574
Contig111165	Contig111165_15245_15126_213766_a1234S_contig_213766_1_755_+_frag_7756_1_10000000_4_517	Contig111165_15245_15126	213766_a1234S_contig_213766_1_755_+_frag_7756_1_10000000_4_517	TGTTGTTGTTGTTCCTATTTTTGTTATGACCCAGTTATTTAGAGTTTCTCTTTATGAAATCTGTCAATTGTAGTATGCGGTTTCACTTAAATTCTCTATATTTTAAAAAATTAAACTTTT	1	minus	Contig111165:15245-15126
Contig32621	Contig32621_6016_5897_213944_a1234S_contig_213944_1_541_+_frag_7763_1_10000000_1_16	Contig32621_6016_5897	213944_a1234S_contig_213944_1_541_+_frag_7763_1_10000000_1_16	TAAAATGAATAATATCTGTTCATTCTGGACTTGTACAAACCATCTTTATCATGCTGCAGATCTGTACTATAATTTAAAGCAGGTCCACCACCAAGACAAATTTTACATTCATTCTGCAAT	1	minus	Contig32621:6016-5897
Contig56026	Contig56026_13301_13182_21412_a1234S_contig_21412_1_2636_+_frag_728_1_10000000_10_1914	Contig56026_13301_13182	21412_a1234S_contig_21412_1_2636_+_frag_728_1_10000000_10_1914	AATACGATGCAGACTACTTAATAATGTCACTCGCTTTTTAAACCTAAACTACTTCCCAAGGTAGAATTGTCGATACATCTACCGTTCTTTCTACAAGTACCATCGTGACTGTATGATCAA	1	minus	Contig56026:13301-13182
Contig43295	Contig43295_69286_69165_214162_a1234S_contig_214162_1_644_+_frag_7770_1_10000000_1_0	Contig43295_69286_69165	214162_a1234S_contig_214162_1_644_+_frag_7770_1_10000000_1_0	TATATATATATGTACAAACAGAATTGCGGTTGAAAGAACGACGCACTAGATTTTTTAGCGAGAGAAAAAAACACCCGGGTATTGGCAGAACGGAATTCAAATAGAAAGAAAATAGAAAAA	1	minus	Contig43295:69286-69165
Contig43531	Contig43531_171278_171397_214216_a1234S_contig_214216_1_1856_+_frag_7771_1_10000000_1_7	Contig43531_171278_171397	214216_a1234S_contig_214216_1_1856_+_frag_7771_1_10000000_1_7	ATAACAGAACGTTCTCCACTCTCCACCTTTCCTTACACTCTTCATCCTTCCTCAAAGTACAGAACACCTCAGTCTTTATCCCTTTCTCAGCCTGGCGTCTGCAGGACGACAAGACAGGTC	1	plus	Contig43531:171278-171397
Contig152476	Contig152476_13221_13340_214405_a1234S_contig_214405_1_2905_+_frag_7775_1_10000000_10_1681	Contig152476_13221_13340	214405_a1234S_contig_214405_1_2905_+_frag_7775_1_10000000_10_1681	AACTAGCTGTTATGAAGCAAAATAAACATGAGTGACCTCAATTCACTTGTGTTGTTTCTTGGTTTGGTTTTTACAAATTAATGCACCCACACAGTCTCAAAGATGCACATAAGGAATATA	1	plus	Contig152476:13221-13340
Contig41404	Contig41404_26304_26421_214460_a1234S_contig_214460_1_732_+_frag_7778_1_10000000_1_45	Contig41404_26304_26421	214460_a1234S_contig_214460_1_732_+_frag_7778_1_10000000_1_45	TAACAAGTAGGTTGTGGTTTGAGCAAACAAACTCCCCCGAACATGGGGCAAGAACGTTTTTGCAATATTTGCACACAACGACCGATTTTCCTCTCCCATCTTTGTTGACTCAAGTATCAA	1	plus	Contig41404:26304-26421
Contig110797	Contig110797_15452_15333_214628_a1234S_contig_214628_1_1661_+_frag_7784_1_10000000_5_573	Contig110797_15452_15333	214628_a1234S_contig_214628_1_1661_+_frag_7784_1_10000000_5_573	AAACAAAATTGGAGCTGGTAGTTCGCTGGTGATTTTAGAAAGTGCCGACTGTTGTTTGGTGTTTGATCTTGACATTTTAACGAGATTATTCAATCTTACATCATGTTAGATATTTAAAAT	1	minus	Contig110797:15452-15333
Contig153606	Contig153606_7958_7839_214805_a1234S_contig_214805_1_646_+_frag_7789_1_10000000_1_79	Contig153606_7958_7839	214805_a1234S_contig_214805_1_646_+_frag_7789_1_10000000_1_79	AAACCTAGGAATTTCATTTGGAACTGCCTACGCCATTGCACAAGCTTCAGATAGTCTCTGATCTTAGCTTAACAAGTTTGTTCGCCCGTGTCTGGTTGTTCTGTATAGAAAAACAGTTAT	1	minus	Contig153606:7958-7839
Contig86403	Contig86403_41232_41113_215318_215318-RNA-OUT-1-0-1-215318_1_1023_+_frag_84_1_5000_3_299	Contig86403_41232_41113	215318_215318-RNA-OUT-1-0-1-215318_1_1023_+_frag_84_1_5000_3_299	ATACAATCACAAGAGGCCAAGCTAGCATGGAGGAGGGGACATCATTAAACTTCTCTGTACAGCAGGAGAATTGTACGCAGTAAAAGTCTGCTCATACCTCATCCAGTCCTGACCAGTACT	1	minus	Contig86403:41232-41113
Contig86403	Contig86403_41109_40997_215318_215318-RNA-OUT-1-0-1-215318_1_1023_+_frag_84_1_5000_4_422	Contig86403_41109_40997	215318_215318-RNA-OUT-1-0-1-215318_1_1023_+_frag_84_1_5000_4_422	ATCTTTTTTTTTTTAAACCTTAAAAAACTTATTTGTAAATCGGTGAAGTTTTCTCCTCATAAAAAACACAAGTTGTCTACATTTCTTAAAAAAATGAAAAAGAAAGTGCAGTTCTTGTTA	1	minus	Contig86403:41109-40997
Contig86403	Contig86403_40938_40819_215318_215318-RNA-OUT-1-0-1-215318_1_1023_+_frag_84_1_5000_5_569	Contig86403_40938_40819	215318_215318-RNA-OUT-1-0-1-215318_1_1023_+_frag_84_1_5000_5_569	ACACGTCACTCATTATCTTCTGTCTCCATAGCTGACAACTGTCTTTCCCATTGTGAAATGATTATAGTTTTTGCAAAGAAAGAACTCACAAATGTTTGCCAAATCTTCATGGAAAATTAA	1	minus	Contig86403:40938-40819
Contig86403	Contig86403_40715_40630_215318_215318-RNA-OUT-1-0-1-215318_1_1023_+_frag_84_1_5000_6_728	Contig86403_40715_40630	215318_215318-RNA-OUT-1-0-1-215318_1_1023_+_frag_84_1_5000_6_728	AAATAAAAAAACTTGATCAAAGAGACTTATTTGATAAAATGGTAAACTGATGCATAAGTGATTGGGTCTACCAGTAAGTCCAAGAGACTTGCGAGAACACATACTGTGTAAGCTTAATTC	1	minus	Contig86403:40715-40630
Contig86403	Contig86403_40580_40461_215318_215318-RNA-OUT-1-0-1-215318_1_1023_+_frag_84_1_5000_7_897	Contig86403_40580_40461	215318_215318-RNA-OUT-1-0-1-215318_1_1023_+_frag_84_1_5000_7_897	ACATTACAGTACATATTTACACAGTAATCGGTACAAAACAATTCTCCACTACTTGTCACAGAAACCTAGTAATGACAGCCACGCATGAAATGTACAGACATTACACAACAACCATTATGT	1	minus	Contig86403:40580-40461
Contig62807	Contig62807_118521_118640_215451_215451-RNA-OUT-0-1-1-215451_1_1771_+_frag_85_1_5000_10_1501	Contig62807_118521_118640	215451_215451-RNA-OUT-0-1-1-215451_1_1771_+_frag_85_1_5000_10_1501	AAGCTTTCAATGCTTGCCACGATGAGCGTTTTGTGCGCGTCTTAAAGGACATCAGTGCAGTGTGCCTGTGGACATTATTATTGACGCCATTTTGAGCCAAGGGGTTGCAACTCAAGCAGA	1	plus	Contig62807:118521-118640
Contig62807	Contig62807_118155_118274_215451_215451-RNA-OUT-0-1-1-215451_1_1771_+_frag_85_1_5000_8_1159	Contig62807_118155_118274	215451_215451-RNA-OUT-0-1-1-215451_1_1771_+_frag_85_1_5000_8_1159	AATCAAGACGCGACCAAATCGCGGAGAGCTTCAGAACGTCACGTACCCCCACGCAGAGGCCAAGGAACTGTCGCCAGAGGAGCGCGCCATTATTGCAGGTTTGTGCCCGCTTCAGTGTTG	1	plus	Contig62807:118155-118274
Contig92888	Contig92888_3110_2991_215518_a1234S_contig_215518_1_640_+_frag_7811_1_10000000_1_0	Contig92888_3110_2991	215518_a1234S_contig_215518_1_640_+_frag_7811_1_10000000_1_0	AGAGAGAGAGAGAGAGTACTTGTTTCAATGATTCCTTTGTAATGCTTGTAGGGTATGGGTAACAAAGAGGAAAATGTGTCCAATGAGCGCTTGTGCTAGAGTTGTGACCCATAGCTCACA	1	minus	Contig92888:3110-2991
Contig135256	Contig135256_7781_7900_215589_a1234S_contig_215589_1_1212_+_frag_7814_1_10000000_1_8	Contig135256_7781_7900	215589_a1234S_contig_215589_1_1212_+_frag_7814_1_10000000_1_8	CACTACACAGTCCTACACCAGCACCATTTCCTTCTCGGTGTCATCAATTCATTTTCATAGTTCTCTTACATCAACAGCTTCCAGCACGAGCGACAGGAAAACGCCGTCGACGACAGGTGA	1	plus	Contig135256:7781-7900
Contig335146	Contig335146_394_275_215595_a1234S_contig_215595_1_1094_+_frag_7815_1_10000000_2_120	Contig335146_394_275	215595_a1234S_contig_215595_1_1094_+_frag_7815_1_10000000_2_120	AAAAGAAGAAAATCTAATTGTTCCATGACGTTCGACAATAATCTCACATTGAGCAGTGCAAAGATTTAAAACACCCATCCCTTCAAATCCTCATTGAAAACAGCACAAAGGCCGTCTTTA	1	minus	Contig335146:394-275
Contig9585	Contig9585_2102_1983_215805_a1234S_contig_215805_1_1422_+_frag_7824_1_10000000_1_78	Contig9585_2102_1983	215805_a1234S_contig_215805_1_1422_+_frag_7824_1_10000000_1_78	GCTATCTTCATCAGCCAATCAGGCGAGTTGTCTCAAGGGATATCGTTTTACTTGGATGATTCAAAATATCCGTCCTCCGATATAAATTCAAAGATGGTGGAAACTTAATTCGAATGAAAA	1	minus	Contig9585:2102-1983
Contig62742	Contig62742_12889_12771_216140_a1234S_contig_216140_1_532_+_frag_7838_1_10000000_2_160	Contig62742_12889_12771	216140_a1234S_contig_216140_1_532_+_frag_7838_1_10000000_2_160	GTTCCACTGTAATTCACTTGGTATAAAAACTTCATACAGACATATTTTGTTGTTCATTTTCCCCCCTTTTTCCTTGCAGTACCCTCTTCCACAGCCAAAGGGAGGCAAGCATGCCAACAA	1	minus	Contig62742:12889-12771
Contig140678	Contig140678_43952_43833_216798_a1234S_contig_216798_1_590_+_frag_7867_1_10000000_1_36	Contig140678_43952_43833	216798_a1234S_contig_216798_1_590_+_frag_7867_1_10000000_1_36	TTAGTAATGATAACAATGTATAATGTGTGATATACCATGATCAAAACGTCCGATTAATTTCCTGTTGACTTATCGTCTTCAAAAGAACCGCCATGACTAATTTTGCTTTTGACCATGATT	1	minus	Contig140678:43952-43833
Contig41669	Contig41669_9430_9311_216903_216903-RNA-OUT-0-1-0-216903_1_705_+_frag_87_1_5000_3_340	Contig41669_9430_9311	216903_216903-RNA-OUT-0-1-0-216903_1_705_+_frag_87_1_5000_3_340	ATTGGAAAACACTTTACGTCTCATAATCAGGAAACAGAAGATGATCCGCAGCAGACTGAAGTTATTGGTCCGTAGCAGATGTTTTCCCCTGGTACCGAGTCTCTCTAATAAGCTCCTCCA	1	minus	Contig41669:9430-9311
Contig47563	Contig47563_3809_3928_217129_a1234S_contig_217129_1_1461_+_frag_7878_1_10000000_10_1315	Contig47563_3809_3928	217129_a1234S_contig_217129_1_1461_+_frag_7878_1_10000000_10_1315	AATGTCAACGCTGTGATGGTGTAAAGGTTTGAATGTAATATGCTACATTTGAATTTTTTCACAGGTTGTGTTTGTTCTTGCATTTTTTCTTGTAATAAGTTAAATAACACTTCATGTTGG	1	plus	Contig47563:3809-3928
Contig4653	Contig4653_195_314_217510_a1234S_contig_217510_1_650_+_frag_7900_1_10000000_1_98	Contig4653_195_314	217510_a1234S_contig_217510_1_650_+_frag_7900_1_10000000_1_98	TAAAGCATATGGATATCCACAAATAGACGCAACAAGACAACAAACAAACCAAAACTATACTGTAGCTGACTATTGATTTTTAGTTTGTCATTGTGTGCTATGATATAATAACTCAATCTC	1	plus	Contig4653:195-314
Contig16800	Contig16800_2627_2746_217562_a1234S_contig_217562_1_1093_+_frag_7901_1_10000000_3_373	Contig16800_2627_2746	217562_a1234S_contig_217562_1_1093_+_frag_7901_1_10000000_3_373	TCACTTTTGGTGGAAGAAAAGGAAGCCAAGCGCACTATACTGACAGAAGGTACAAACTACATCACCTGCACGGATGGAGACGGTGATCTGACGAGAGCTTACATCTCTTCCATGAGTCCT	1	plus	Contig16800:2627-2746
Contig97658	Contig97658_29806_29920_217744_a1234S_contig_217744_1_2130_+_frag_7906_1_10000000_10_1389	Contig97658_29806_29920	217744_a1234S_contig_217744_1_2130_+_frag_7906_1_10000000_10_1389	TACCCTGTTAAACGTGTGACCCTTGCTTCTTAGATCGATATTTGATTCTCTGTTGATTTGAGTAGGCCGATGAATGCTCATTAATGCTTATTAAAATCAGAAGATCGGCTTGTAAGTATA	1	plus	Contig97658:29806-29920
Contig39421	Contig39421_17177_17241_217762_a1234S_contig_217762_1_3557_+_frag_7907_1_10000000_10_1585	Contig39421_17177_17241	217762_a1234S_contig_217762_1_3557_+_frag_7907_1_10000000_10_1585	GCACAACCACCACCACAGCAAACACAGCACCTCTCCACACCACGTACTTCAACAACCACACCATGATGGCAACTGATTCCGCGGCCGTTACAAACAAAAATGCAACAGAATGTTCCACCA	1	plus	Contig39421:17177-17241
Contig50869	Contig50869_7644_7763_217841_a1234S_contig_217841_1_1033_+_frag_7913_1_10000000_3_437	Contig50869_7644_7763	217841_a1234S_contig_217841_1_1033_+_frag_7913_1_10000000_3_437	TGCTTGTGTCTGTCTGCCTACCTTGTTTATGAAGTTCATGAACAGCCAAGCAGTCTAATGACTAAACCAAGGGCGATTACCCACACGAATTACGAACAGTACGCTACGACGACAATCAAA	1	plus	Contig50869:7644-7763
Contig72784	Contig72784_3057_3176_217950_a1234S_contig_217950_1_747_+_frag_7917_1_10000000_2_206	Contig72784_3057_3176	217950_a1234S_contig_217950_1_747_+_frag_7917_1_10000000_2_206	ATTTCATATAATTGTGAAAGAAAATCATAAAGAAATTTGTTTTAAGCAGTTGTGGACACATTTTTCACTCATTTCAACATGTATACTAATTCTAAATTGCTAAACAACTTTTATTACAAA	1	plus	Contig72784:3057-3176
Contig80124	Contig80124_16528_16409_218237_a1234S_contig_218237_1_1031_+_frag_7929_1_10000000_1_47	Contig80124_16528_16409	218237_a1234S_contig_218237_1_1031_+_frag_7929_1_10000000_1_47	TTTCCAGCTTAGACATGCCCGTACGTGTCTCTGTCAGTGTGGTTTCCCATCAATCTGACAGCCCAAACTCAATTTTCTGTGAGTTATATCAGATCCAGCCACACAGTGATGAAATCTAAC	1	minus	Contig80124:16528-16409
Contig64132	Contig64132_2375_2494_218535_a1234S_contig_218535_1_1805_+_frag_7945_1_10000000_1_29	Contig64132_2375_2494	218535_a1234S_contig_218535_1_1805_+_frag_7945_1_10000000_1_29	AAATTGTCACAGTAACCTCACTTGGTCTGGTAACAACAACAGGTGTACATTTGATCTTACACAGCAAGCTTTGTACTATTATATAAACATATAACACTGTCTGTTGTTGCAATGCGAGAC	1	plus	Contig64132:2375-2494
Contig62286	Contig62286_29545_29426_218651_a1234S_contig_218651_1_1296_+_frag_7950_1_10000000_6_1017	Contig62286_29545_29426	218651_a1234S_contig_218651_1_1296_+_frag_7950_1_10000000_6_1017	TTGATCTTCAACATCCCAAGCGACATCTGGTTCTGGTGTTCCGATCAGGTCAGAGTTGAAATCGGGATGGGTTTGCATGATGTGCATGACATTGTAGTCCCTTGCTGCAGGCTGGAATGT	1	minus	Contig62286:29545-29426
Contig142257	Contig142257_1085_966_21958_a1234S_contig_21958_1_795_+_frag_741_1_10000000_2_451	Contig142257_1085_966	21958_a1234S_contig_21958_1_795_+_frag_741_1_10000000_2_451	TGGCCTCCAGGAAAGTGCTGCCCAGTCCCGTTCCTCAGATGGAGATGCCCTGGGCCATGACACCTTGCGGCCGACCCCTCCTCAAGTACATGTAAGTCGGAAAACAGAGCTACGTTTTAA	1	minus	Contig142257:1085-966
Contig385	Contig385_11069_10950_219666_a1234S_contig_219666_1_532_+_frag_7973_1_10000000_1_139	Contig385_11069_10950	219666_a1234S_contig_219666_1_532_+_frag_7973_1_10000000_1_139	TTTTTCTTTTTTTTTGTACTGGAGGGGCATCTCTATCAAGTCTTTTTTTTATGAAACATGGATTCCCAATAAGCGTATAATCCTTTCCTTTGCAGACCACTGCTTTGTTGCTCTTTTCCA	1	minus	Contig385:11069-10950
Contig120002	Contig120002_5937_5821_219698_a1234S_contig_219698_1_648_+_frag_7976_1_10000000_2_288	Contig120002_5937_5821	219698_a1234S_contig_219698_1_648_+_frag_7976_1_10000000_2_288	TTTTAATGTGGATTCGTTTTTATGATGTTTGTTTTTTTAGTTTGTTTTTCGTTTACTGATATCCATTGTTTATTCCTTTCTGATTTGAATATGTACATTTATGTGAATGTGTGTGAGGTT	1	minus	Contig120002:5937-5821
Contig148	Contig148_6701_6582_219822_a1234S_contig_219822_1_1259_+_frag_7978_1_10000000_3_267	Contig148_6701_6582	219822_a1234S_contig_219822_1_1259_+_frag_7978_1_10000000_3_267	TTGCTTTCATGATAAACACGCGCAAAAGACATACATGAATACTCAGATCATTCACATTATCAGCACAGTTGGATATCAAAATAGAGATGCTTTTGACTGAATAAGTGATTTGGTAGAATT	1	minus	Contig148:6701-6582
Contig1134	Contig1134_15112_15231_220060_a1234S_contig_220060_1_1046_+_frag_7990_1_10000000_1_3	Contig1134_15112_15231	220060_a1234S_contig_220060_1_1046_+_frag_7990_1_10000000_1_3	TCTCTCTCTCTCAATCTCCCTTTGTGCACTAAAGTCGCGAGGGGAAACAGTGTCAAGTTAGTCAAGTTGTTACGACTGATACAGTACAAAGCGTCTTAACAATACAGGCTTGGCTGCGTA	1	plus	Contig1134:15112-15231
Contig168777	Contig168777_2561_2442_220209_a1234S_contig_220209_1_1071_+_frag_7992_1_10000000_4_919	Contig168777_2561_2442	220209_a1234S_contig_220209_1_1071_+_frag_7992_1_10000000_4_919	ATGAATGTTTGAAAAAAAAGCGTGTGTAAAACTTGTATCATTATATACATTTGCAATAAGCATAGTTTGATATTCTGTGTTTGTAATCTCTTTCTTCATAACCAAAAGTTCTCACATGAA	1	minus	Contig168777:2561-2442
Contig59578	Contig59578_56466_56592_220365_a1234S_contig_220365_1_1017_+_frag_7994_1_10000000_1_84	Contig59578_56466_56592	220365_a1234S_contig_220365_1_1017_+_frag_7994_1_10000000_1_84	CAAACAACTGGTGAGTGAAATGTGCGATACATTCACACAGCAAAAAGAAAGCATTATAAAGCCCACTCATGACTTGCTAAGTCCATCGGATGCACTTTTATCAAACTTCATTGTGATTAG	1	plus	Contig59578:56466-56592
Contig47428	Contig47428_150281_150400_22081_22081-LSD-CTR-0-0-0-c17683_569_3567_+_frag_88_1_5000_14_2326	Contig47428_150281_150400	22081_22081-LSD-CTR-0-0-0-c17683_569_3567_+_frag_88_1_5000_14_2326	AAATGGAGATACTGCTGGTACCATGGGTGAAAAGGAGAAAACAACGGCTTCCTCGGATGAGGATTTATCGTTGGCTGCTGACACAGAAAACATAGATTTATCTCAAGATACCACAAGCAA	1	plus	Contig47428:150281-150400
Contig212356	Contig212356_9411_9292_221047_a1234S_contig_221047_1_1451_+_frag_8019_1_10000000_1_2	Contig212356_9411_9292	221047_a1234S_contig_221047_1_1451_+_frag_8019_1_10000000_1_2	AAACAAACAAACAAAAAAATCCTTCACATGTATCTGAAATGACACAGTACGTCTGATCTGACTTATGCGGTCATCACGCGCACTTTAAGTATCATTCGCATCACATAAATTAAAGTCTTT	1	minus	Contig212356:9411-9292
Contig88016	Contig88016_13560_13679_22124_a1234S_contig_22124_1_576_+_frag_748_1_10000000_3_358	Contig88016_13560_13679	22124_a1234S_contig_22124_1_576_+_frag_748_1_10000000_3_358	TTTTTGAGCGATTTTTTTCGACCTAAAGTATGTGTTGCTTATTGTAAACTGTTTGATGTTTGTGTATTATGATTACTAGCAACTGAGACAATTTTGTTTCGATGCATTAGCATACTTAAG	1	plus	Contig88016:13560-13679
Contig119715	Contig119715_15959_16078_221325_a1234S_contig_221325_1_2193_+_frag_8030_1_10000000_10_1421	Contig119715_15959_16078	221325_a1234S_contig_221325_1_2193_+_frag_8030_1_10000000_10_1421	AATTTAATGGGTGTAATAATTTTTTTCAAAATTGCTTGACAGCTGTGCCTTTTCTAACACTAACAACACATTTGGCTTATTATCTCAAGGATTTGATTTTAAATTTGTTGATGCTGCATT	1	plus	Contig119715:15959-16078
Contig110655	Contig110655_2766_2885_221473_a1234S_contig_221473_1_1476_+_frag_8037_1_10000000_4_447	Contig110655_2766_2885	221473_a1234S_contig_221473_1_1476_+_frag_8037_1_10000000_4_447	ATATTATTATATTTGTGAAGATACAGATAATTTTAATTGATAGTCACCGTGAATATGTATTTTCTATATTATTATATTAATGAAGATACATATGAAGTTATATTTGACATGATTATGGTT	1	plus	Contig110655:2766-2885
Contig9525	Contig9525_54543_54662_221762_a1234S_contig_221762_1_519_+_frag_8052_1_10000000_1_107	Contig9525_54543_54662	221762_a1234S_contig_221762_1_519_+_frag_8052_1_10000000_1_107	TACAAAGCCCGTTATCTCTGAGCGACCCTTGAAATCCCTTGGTCTCTTGAAACACCATGTTCGGCGTTGAGCTTTGTGTCATAGTTTTTATAAGCAGCCATTCAGTTTTGATAACATTTT	1	plus	Contig9525:54543-54662
Contig3509	Contig3509_15635_15754_221791_a1234S_contig_221791_1_717_+_frag_8053_1_10000000_2_260	Contig3509_15635_15754	221791_a1234S_contig_221791_1_717_+_frag_8053_1_10000000_2_260	TAGCATTAGCTGTTGCTTTTGAGGATCAGAAGCATTGACAATGAGACCGTAGTCCCGTCTCTTGACCTGAATGATTAGAGGATAGTGTATAATTAGTTGTCTCACACTCACTCAGATCTG	1	plus	Contig3509:15635-15754
Contig76291	Contig76291_3948_4067_22219_a1234S_contig_22219_1_2086_+_frag_752_1_10000000_10_1335	Contig76291_3948_4067	22219_a1234S_contig_22219_1_2086_+_frag_752_1_10000000_10_1335	AAACAAGTTTCAAAACCATATACACACAGTCGCACTAAGCACATACATGGTTGACAACTTACAGTTTCAAGTGCAATCGATTAGAATTCAAAAATAAGGAAAATATTGATCTTGATAATT	1	plus	Contig76291:3948-4067
Contig44378	Contig44378_20454_20573_222195_a1234S_contig_222195_1_2027_+_frag_8064_1_10000000_10_1670	Contig44378_20454_20573	222195_a1234S_contig_222195_1_2027_+_frag_8064_1_10000000_10_1670	ACAATATACATTTAATCATTTTCACTCACAGAACTGTTAGCAACGTCATAAACACAGCAGCTAAGACAATAGAATAGCTGCTGTCCAAAAATATTACCATTTTCAAAGAAAAATGATGTA	1	plus	Contig44378:20454-20573
Contig98978	Contig98978_264_145_222208_a1234S_contig_222208_1_718_+_frag_8065_1_10000000_1_0	Contig98978_264_145	222208_a1234S_contig_222208_1_718_+_frag_8065_1_10000000_1_0	GTTTCTCCTCTTCCATCTGCCGATTCAATTTCTCTGCTGCAACCTTTGCATCGTCGCTGCCCTGGAGATAAATAAAATAAAATTTAAAATTCAACAAGCCTATCATCAAATACAGTTAAA	1	minus	Contig98978:264-145
Contig110160	Contig110160_10604_10485_222753_a1234S_contig_222753_1_541_+_frag_8079_1_10000000_1_45	Contig110160_10604_10485	222753_a1234S_contig_222753_1_541_+_frag_8079_1_10000000_1_45	TAGTTGACTGATTGACCGAGGGGTGAACCGAGGGTTAGCTTACAGCATGCCTCTTACATCGGCACCGTGAGGCAACGACTCTGCCTCGCGCGTAGCATAGCGCTAGTCTTTCACAACATT	1	minus	Contig110160:10604-10485
Contig200994	Contig200994_1_115_222784_a1234S_contig_222784_1_880_+_frag_8080_1_10000000_1_3	Contig200994_1_115	222784_a1234S_contig_222784_1_880_+_frag_8080_1_10000000_1_3	TGTACAGTACAGGTTTAAACTTTTAAGCTCCTGACAATTTCATTTTGAGCATAAGAATTTAGTATTGAAAAAAATGCGGGTTCGGTTTGTAAACATGGGAATCAGTGGCAGTTAAGGGAT	1	plus	Contig200994:1-115
Contig70925	Contig70925_5712_5831_222896_a1234S_contig_222896_1_624_+_frag_8084_1_10000000_1_82	Contig70925_5712_5831	222896_a1234S_contig_222896_1_624_+_frag_8084_1_10000000_1_82	ATTTTATTATCTCGTTTTCCTGGTACCGATGATAACCGCTAGTTGTTTTTCCTGACTGGATTGTTACGGCCCTTGTTTTTGACTGGAGACACAGGTTTTATTTCGTACCAGTGTGATTAA	1	plus	Contig70925:5712-5831
Contig726	Contig726_1842_1918_222960_a1234S_contig_222960_1_840_+_frag_8086_1_10000000_1_31	Contig726_1842_1918	222960_a1234S_contig_222960_1_840_+_frag_8086_1_10000000_1_31	TTTTAGTTGCTTCTGAATCATATTGTAACTAAAGCAGAGGGTCACTTATTTTTCTGCAGATCTGTCTATGGAAAGTTTGTGTTGTGCCTTTTGTTTTTAAGTGAAAATGAATTCACTGCT	1	plus	Contig726:1842-1918
Contig69607	Contig69607_5089_5207_223224_a1234S_contig_223224_1_1432_+_frag_8095_1_10000000_1_7	Contig69607_5089_5207	223224_a1234S_contig_223224_1_1432_+_frag_8095_1_10000000_1_7	TTTGTATGTTCCAGACACATGAGTTGTGAATGGTACCTGGCTTCTGAAGTACCTACAATTTGGTGACTCAAGGGTCATTCGATAGTGTTTGATTCTGGTTCTGGTAGGTAAAGGCGTCTG	1	plus	Contig69607:5089-5207
Contig186376	Contig186376_27387_27506_223296_a1234S_contig_223296_1_824_+_frag_8098_1_10000000_1_17	Contig186376_27387_27506	223296_a1234S_contig_223296_1_824_+_frag_8098_1_10000000_1_17	TCCCAAAAACAATCACTGAGCTTCACGCGATCCATGTTAGGTATACCACAGTTTGGAAACGTTCACAGAGAACATAAATGTATATGGCTTTTTCCACGGAGGATAAAAGCGCGCGGACTT	1	plus	Contig186376:27387-27506
Contig44344	Contig44344_4372_4253_22331_22331-LSD-CTR-0-0-0-c3109_1_2099_+_frag_89_1_5000_8_1003	Contig44344_4372_4253	22331_22331-LSD-CTR-0-0-0-c3109_1_2099_+_frag_89_1_5000_8_1003	TGTCTCGTACATCGGAAGAGCATATCTGTTGACAAACCGGTTGGCATCAATGACATCAAAATCGCTCGGCGAATGATCGCCCAGTGAAGAATCTGGTAGCAGAAATTCCGTCATGTCCAT	1	minus	Contig44344:4372-4253
Contig70191	Contig70191_43100_42981_223456_a1234S_contig_223456_1_1207_+_frag_8105_1_10000000_1_2	Contig70191_43100_42981	223456_a1234S_contig_223456_1_1207_+_frag_8105_1_10000000_1_2	GATTATCTAAGTAGGGATAGTGACTGAGCATTCCGAGACTGCAATTACGTCCTTGCCTTATTCTTGGATTGAAATACTATTCTTTTTCTGTTCTTTGGCTTGATACTTTCATGCTTTTCA	1	minus	Contig70191:43100-42981
Contig4589	Contig4589_17662_17543_223643_a1234S_contig_223643_1_1255_+_frag_8110_1_10000000_2_301	Contig4589_17662_17543	223643_a1234S_contig_223643_1_1255_+_frag_8110_1_10000000_2_301	CATTTTCTAGAAGTACCGATATCACCGAGACAAAATTCGATCGTTTGAAAATTCTTCAACATTTCATCGAGACACAAAACAGAATATAAGAAGTGACAGAACTTGTGCGTGACATTATTT	1	minus	Contig4589:17662-17543
Contig250640	Contig250640_706_587_223707_a1234S_contig_223707_1_624_+_frag_8112_1_10000000_1_91	Contig250640_706_587	223707_a1234S_contig_223707_1_624_+_frag_8112_1_10000000_1_91	ATACATATTATTTCCCCCACATAATGAGCAACACTGTTTTACAAACTATCACGAGAGGGAGAAGATTGGAACATGGAGATAAAAAATCAAAAACAATCGAGCAGAGTATTGTTTTCAGAA	1	minus	Contig250640:706-587
Contig50847	Contig50847_34744_34625_223760_a1234S_contig_223760_1_1396_+_frag_8113_1_10000000_1_1	Contig50847_34744_34625	223760_a1234S_contig_223760_1_1396_+_frag_8113_1_10000000_1_1	AAATAAAACGTAACTATTAAAATTAAGCATCACAATTCTATTTTAATAGTTACGTTTTTGGGGGATAGCTTTTAGATTAAGCCATCACAAAGTACCACAAGTACGCATCCAAATTCTATT	1	minus	Contig50847:34744-34625
Contig40188	Contig40188_22021_21901_224045_224045-RNA-OUT-0-1-1-224045_1_1209_+_frag_90_1_5000_1_10	Contig40188_22021_21901	224045_224045-RNA-OUT-0-1-1-224045_1_1209_+_frag_90_1_5000_1_10	TTATTTTGGATTGGATTGTAATATTACCATTGAATTGATGCATATCTTTTCAGGCTACTACTGGATCAATCCCAATGGAGGCAGCATCAGTGACGCCATCCGCGTCTTCTGTAAGATGAA	1	minus	Contig40188:22021-21901
Contig40188	Contig40188_21644_21525_224045_224045-RNA-OUT-0-1-1-224045_1_1209_+_frag_90_1_5000_2_325	Contig40188_21644_21525	224045_224045-RNA-OUT-0-1-1-224045_1_1209_+_frag_90_1_5000_2_325	TTACTTATTATTGCTATTTACATCCATAGTTATAAAAACAGCAACGAGCTTACGGTTTTTATACGTTTAAGTCGTGTCTTTCTAGCATAATTACAACCAGAGATAGATATGACTATGGTG	1	minus	Contig40188:21644-21525
Contig40188	Contig40188_21459_21340_224045_224045-RNA-OUT-0-1-1-224045_1_1209_+_frag_90_1_5000_3_510	Contig40188_21459_21340	224045_224045-RNA-OUT-0-1-1-224045_1_1209_+_frag_90_1_5000_3_510	TTACTTTTCGACATAGCAGGTTGTTGGAATTAAAAATGAAGGTTCAAGTCCAGAAAATCTGAAAACTATGTCTTCAATAGCTCTTTGGCAAGCTGTTGTCATTGTTTGTGTCTTTCCTTT	1	minus	Contig40188:21459-21340
Contig40188	Contig40188_21336_21217_224045_224045-RNA-OUT-0-1-1-224045_1_1209_+_frag_90_1_5000_4_633	Contig40188_21336_21217	224045_224045-RNA-OUT-0-1-1-224045_1_1209_+_frag_90_1_5000_4_633	TATACAAAACACAGTGTAAACTGACCGTGTAGATTGAATTCATGCTCAAGCGGTTTTGGTTTCTGTCAAATTCTAAACGTTTTGTTCTTATTAGCTTTAAGAATGTGCATCCTTTCAAAA	1	minus	Contig40188:21336-21217
Contig40188	Contig40188_21178_21059_224045_224045-RNA-OUT-0-1-1-224045_1_1209_+_frag_90_1_5000_5_791	Contig40188_21178_21059	224045_224045-RNA-OUT-0-1-1-224045_1_1209_+_frag_90_1_5000_5_791	CTTATTTTTGAGACCAATTCTAATTGCATTCATTAATGTTTCATTGCAGTACGATCACAAGAAGTGGGAATTCACCCAGCAAGAAGAGGGTGTCTGGTCCTTTGCAGCTTCTTTCATCGA	1	minus	Contig40188:21178-21059
Contig40188	Contig40188_21058_20939_224045_224045-RNA-OUT-0-1-1-224045_1_1209_+_frag_90_1_5000_6_911	Contig40188_21058_20939	224045_224045-RNA-OUT-0-1-1-224045_1_1209_+_frag_90_1_5000_6_911	AAAGGAAGTGGTAAGCAATTTGTATTCATTGTTGAATATCTCAAGCTGTCCCTGTACTTATCACTCTATCCTTGCCAACACAACTTAATGTTCATTTTTTATGCAAGCATGTTTGACTTT	1	minus	Contig40188:21058-20939
Contig40188	Contig40188_20922_20802_224045_224045-RNA-OUT-0-1-1-224045_1_1209_+_frag_90_1_5000_7_1047	Contig40188_20922_20802	224045_224045-RNA-OUT-0-1-1-224045_1_1209_+_frag_90_1_5000_7_1047	ATTCTTACAACAGCCTAAACAGGCAATAAAAACATCAGTGAGCAGGCGAAATGAATATGATGGAACCTTTTTTTCAGAGAGAAATTAGCACACGCACTCACGCAGAAAAAGAGAGATAGA	1	minus	Contig40188:20922-20802
Contig60089	Contig60089_6718_6784_224438_a1234S_contig_224438_1_501_+_frag_8130_1_10000000_2_158	Contig60089_6718_6784	224438_a1234S_contig_224438_1_501_+_frag_8130_1_10000000_2_158	ACATTGTACAACCTCAGCCCTATACTACTAGCTGGCAAAGTAAAATCAATGATATTCCACTACTACAAGATATCATTGGTAAACTTACAAGCAAAGATATTCCACTACCACAGTAATATA	1	plus	Contig60089:6718-6784
Contig46596	Contig46596_965_883_224569_224569-EXP-OUT-0-0-1-c9323_1_2072_+_frag_91_1_5000_10_1336	Contig46596_965_883	224569_224569-EXP-OUT-0-0-1-c9323_1_2072_+_frag_91_1_5000_10_1336	TTGTCAAACTGTCATTACTTCGAATTGCACTGATTTTGTCTTCATAAAATAATTATGTCGTGTTTTAACAATGTTTGTATCACACGCTGTCAATTTATTCTTTAGGTTTAAACAAATTAA	1	minus	Contig46596:965-883
Contig46596	Contig46596_815_696_224569_224569-EXP-OUT-0-0-1-c9323_1_2072_+_frag_91_1_5000_11_1522	Contig46596_815_696	224569_224569-EXP-OUT-0-0-1-c9323_1_2072_+_frag_91_1_5000_11_1522	TTAAGATAAGATAAGATACGAAAACTTCAATGTCCATTTTCATTTTACTCAAACATAAGAATGTTTCTTATAAGAATGGCACCACATCGCATCTTTAATAACACAAAGACACGATAAAAA	1	minus	Contig46596:815-696
Contig46596	Contig46596_1691_1597_224569_224569-EXP-OUT-0-0-1-c9323_1_2072_+_frag_91_1_5000_6_677	Contig46596_1691_1597	224569_224569-EXP-OUT-0-0-1-c9323_1_2072_+_frag_91_1_5000_6_677	ATGTTGCAATTCGTATCGAGCGCAGCAATCTACGTCACAGTGACGACATACTGATTGTTTTGACGTCAGGAATCTCTGCACTCAAGAGTGTCAGCCAGTTGAACACGGCTTCCAAGATGT	1	minus	Contig46596:1691-1597
Contig46596	Contig46596_1588_1470_224569_224569-EXP-OUT-0-0-1-c9323_1_2072_+_frag_91_1_5000_7_805	Contig46596_1588_1470	224569_224569-EXP-OUT-0-0-1-c9323_1_2072_+_frag_91_1_5000_7_805	ATTTTGTTGTTTTTCCGTCCATGGTACAAATTTAGATGTACACCAGCGATTTTCCTTAAATATTGCGCACGTGTGTCTATATATGCCATTGTTCTTCAGGCATGTTTTTTTTTCTGTCAA	1	minus	Contig46596:1588-1470
Contig46596	Contig46596_1448_1329_224569_224569-EXP-OUT-0-0-1-c9323_1_2072_+_frag_91_1_5000_8_946	Contig46596_1448_1329	224569_224569-EXP-OUT-0-0-1-c9323_1_2072_+_frag_91_1_5000_8_946	TAGTCAAGGTCAGATCACGAGAATTGTGCCATGAACTGCTGCATCTGCCTCATGTAACCGAACATATCCACAGTTCCAGTGGTGTCTGAAACGAAACAAAGCAAAATACAGTGTCACAAA	1	minus	Contig46596:1448-1329
Contig46596	Contig46596_1250_1131_224569_224569-EXP-OUT-0-0-1-c9323_1_2072_+_frag_91_1_5000_9_1112	Contig46596_1250_1131	224569_224569-EXP-OUT-0-0-1-c9323_1_2072_+_frag_91_1_5000_9_1112	AGTACGCTTTTAAGCGCAACAGTCATTTTTCTATGGCACAGCAACAAACACTATCACATGTTGGAAAATCTAAGTCGACTAGCATTAAAAAATAAAAAAAGGAAAAAGTTGCATGGTTTT	1	minus	Contig46596:1250-1131
Contig44723	Contig44723_29308_29427_224810_a1234S_contig_224810_1_709_+_frag_8141_1_10000000_1_8	Contig44723_29308_29427	224810_a1234S_contig_224810_1_709_+_frag_8141_1_10000000_1_8	CCCCAAAAAAAAAAGGCCAAAGCATAACACTCCAAACACTCACAGCATACATAACACTCGAAATACAAAAGTGCCTGAGAACTGGCGGAACTGGAAAGTTCAACACGGCGGCTGCACTCT	1	plus	Contig44723:29308-29427
Contig39478	Contig39478_54580_54699_225043_a1234S_contig_225043_1_723_+_frag_8151_1_10000000_3_340	Contig39478_54580_54699	225043_a1234S_contig_225043_1_723_+_frag_8151_1_10000000_3_340	CTCAAAATACACAATACCTCTAAACCCAAACACAGCAAAACAATACAACCACAAAAATTGGCTGACTGGCCAGTAACCAAACTTCTCATCCTGACCCTCCAAAGCCCCCACAATGCAATT	1	plus	Contig39478:54580-54699
Contig66570	Contig66570_404_523_225183_a1234S_contig_225183_1_1240_+_frag_8155_1_10000000_1_0	Contig66570_404_523	225183_a1234S_contig_225183_1_1240_+_frag_8155_1_10000000_1_0	TTTTATCCCTATTTTTCAACCTCAAATAGACCACAGCTTTAATGTAAGAATGCGAGATTAGGTCTGCCGGTACACGTGCATTATTCTTCAGTTTGTGTGAATGTTTCCATCTACCGGGTA	1	plus	Contig66570:404-523
Contig42052	Contig42052_7380_7499_225368_a1234S_contig_225368_1_809_+_frag_8165_1_10000000_1_31	Contig42052_7380_7499	225368_a1234S_contig_225368_1_809_+_frag_8165_1_10000000_1_31	AAGTCATTAGAGTCTTTAATTTAATATACTCAGTGCTTTACGGCATATGACGTGGAAGTGTTTGATATTTACTGGTCCTGTGAGACGACTGCAAGAACTTTGTGTAGTAAGTTAAGCGAA	1	plus	Contig42052:7380-7499
Contig44212	Contig44212_42497_42616_225578_a1234S_contig_225578_1_2017_+_frag_8178_1_10000000_10_1465	Contig44212_42497_42616	225578_a1234S_contig_225578_1_2017_+_frag_8178_1_10000000_10_1465	AAAAATTATAATATCTGTGTAGTGATGATATTGAAATATTGCATTGTTGTTTTTGCAGAGCTTGTCAACTTTTTTCACGGAGAGGACTTCCTTTAACTTCCGAAACTATTATGGCCATTT	1	plus	Contig44212:42497-42616
Contig250	Contig250_27627_27746_225815_a1234S_contig_225815_1_1429_+_frag_8182_1_10000000_5_773	Contig250_27627_27746	225815_a1234S_contig_225815_1_1429_+_frag_8182_1_10000000_5_773	TCTAGGAAAAGCAAGCAATTTTCACGAATGTTAGGAGCGAAAACATGGAGGATATATCACAGTCTGCAAAGACTAAATAAACGCAAAGTACCAAACACAACGTTGAAAATTTAAATAATT	1	plus	Contig250:27627-27746
Contig30636	Contig30636_126_7_225820_a1234S_contig_225820_1_1096_+_frag_8183_1_10000000_3_438	Contig30636_126_7	225820_a1234S_contig_225820_1_1096_+_frag_8183_1_10000000_3_438	GTATATTTTATTTTTCTCCTCTAACATAACCTTATAGTCGGCGAAAGCTTACACATGGTCAAACCGTCAGCAAAACCCCTCTTGGACACTGTATGAGTGGACAGTGCAGCATTATTACGT	1	minus	Contig30636:126-7
Contig53947	Contig53947_42944_43063_225886_a1234S_contig_225886_1_1420_+_frag_8188_1_10000000_1_14	Contig53947_42944_43063	225886_a1234S_contig_225886_1_1420_+_frag_8188_1_10000000_1_14	TTGGGTTCTGTTCTATTACAGCTCAGTCATCTGTTCTGTCTCTTAGCCTCCCTTGTTCGTTTTATAGGACTTGTAGATTGAGTCCCTGATCAAATTTGTCACCGACCTTGTTTCCAATCT	1	plus	Contig53947:42944-43063
Contig585	Contig585_37113_36994_226047_a1234S_contig_226047_1_1706_+_frag_8194_1_10000000_11_1570	Contig585_37113_36994	226047_a1234S_contig_226047_1_1706_+_frag_8194_1_10000000_11_1570	ACGCTAAACAGCATACCTGGATTGTTGAACTTTTACTATTGGATTTTAAGAACAAGAATGTAATCTTTAAAAGACAAACTATTGAACACACATGAGAACCTTCACTTAGTATATATTCAC	1	minus	Contig585:37113-36994
Contig76656	Contig76656_14428_14547_22625_a1234S_contig_22625_1_623_+_frag_769_1_10000000_4_472	Contig76656_14428_14547	22625_a1234S_contig_22625_1_623_+_frag_769_1_10000000_4_472	ACAGACTTCAACTGTCTACCAGGCCCAGGCAACTCAGCTACAGGATTTGGCCAACACTTACAGGGCACAGCTTGAAACACTAACAGGTACCCTTGCCTCCGTGTGCGTGTGTATTACAGT	1	plus	Contig76656:14428-14547
Contig61485	Contig61485_4913_4794_226407_a1234S_contig_226407_1_1198_+_frag_8206_1_10000000_1_51	Contig61485_4913_4794	226407_a1234S_contig_226407_1_1198_+_frag_8206_1_10000000_1_51	ATAATATTCCTACACTTTCTTTCATTTTTAAGACATGTTTTTGATGCCTTGGTTTCCATTTGTTACCAACAGTTAAGGCGGGACTGTGGCAAGATAATCCATTGAATGTTTTGTCATTGA	1	minus	Contig61485:4913-4794
Contig3926	Contig3926_46152_46271_226654_a1234S_contig_226654_1_683_+_frag_8219_1_10000000_1_55	Contig3926_46152_46271	226654_a1234S_contig_226654_1_683_+_frag_8219_1_10000000_1_55	TAATTATCTTAAATAAACTAAAATTCCTTTAGAGTTTCATTTTGTATTCTAGCTGGTCAGCAGCCCAGTTGAAAAAATTATCTTGCAGTTTTATACACACAATGAATGTGAAATGACTTT	1	plus	Contig3926:46152-46271
Contig66793	Contig66793_2069_2188_226687_a1234S_contig_226687_1_932_+_frag_8220_1_10000000_1_49	Contig66793_2069_2188	226687_a1234S_contig_226687_1_932_+_frag_8220_1_10000000_1_49	ACATTGATGTTCTGAGGAACTCATCCCAAATACTAGCAGCCTTGCTATGCAAAAGGTCTGTGCTGCATAATAAGATAGGTTACACAATCACACATTCATGTCACACAATCACACATTCAT	1	plus	Contig66793:2069-2188
Contig52021	Contig52021_5651_5532_226707_a1234S_contig_226707_1_660_+_frag_8223_1_10000000_1_28	Contig52021_5651_5532	226707_a1234S_contig_226707_1_660_+_frag_8223_1_10000000_1_28	AAAGTCTACATAAATCATATAGAAGCGTGCAGTGCAGAACAATAAGCCTGAATAGCAAAAACGACACAAATGATAACACTGAACAAAAGAGGCTCACATAAACACATAGGCTACGGTGTT	1	minus	Contig52021:5651-5532
Contig40185	Contig40185_21733_21628_226828_a1234S_contig_226828_1_1243_+_frag_8227_1_10000000_8_969	Contig40185_21733_21628	226828_a1234S_contig_226828_1_1243_+_frag_8227_1_10000000_8_969	GTTTGTTATCTTTAAAATGATTAACATGTTATCTTATATATATTAAAACAAAAGTTTGTACGTTTATAATACAGCTTTTGAAGCTGCTTGATAATGTTAGTCTTCAATTAACCACTGCAA	1	minus	Contig40185:21733-21628
Contig7179	Contig7179_26340_26459_226902_a1234S_contig_226902_1_1116_+_frag_8232_1_10000000_1_0	Contig7179_26340_26459	226902_a1234S_contig_226902_1_1116_+_frag_8232_1_10000000_1_0	CCTTCCCCATTCCCTTACCGCCTTCCTTCCTCGACACACATCACTGGTACCCCGAACCTCTGTCTCATTCTCTTTCTCTTTCCACCCCTACCACTTTCCTTCCCTTTCTCTCCACCCACC	1	plus	Contig7179:26340-26459
Contig40766	Contig40766_56042_55923_227201_a1234S_contig_227201_1_1790_+_frag_8242_1_10000000_7_919	Contig40766_56042_55923	227201_a1234S_contig_227201_1_1790_+_frag_8242_1_10000000_7_919	CATGAACAAGTTAGAGGAAGGCAGTCAATTTCCAAGGAAATATTACTGAAAATTAGATTTCTCTGCTAGTATATGAGTGCAGTATGACTATGAGATGTTCTTGTTGACACGTGTATGTTT	1	minus	Contig40766:56042-55923
Contig42295	Contig42295_10844_10725_227395_a1234S_contig_227395_1_1123_+_frag_8252_1_10000000_1_9	Contig42295_10844_10725	227395_a1234S_contig_227395_1_1123_+_frag_8252_1_10000000_1_9	TTCAGGATGAGTCTACAGGCTGATCGTGCAGACGGATGCACACACACACGATAGCACACGTAGGCCGTGGATACAAGCACAATACAGAGTTTCTCACACACACGCTCACAGACACACTTA	1	minus	Contig42295:10844-10725
Contig10728	Contig10728_28140_28259_22747_a1234S_contig_22747_1_1372_+_frag_777_1_10000000_5_652	Contig10728_28140_28259	22747_a1234S_contig_22747_1_1372_+_frag_777_1_10000000_5_652	ACTTATCGATACACCTGATTCCCTTGTTATCTGTGGTCCGGTGTGTGAAAGGAATGAGTCATTTCCGAACACTCGCCAGCTGTTTTGTGTGGTAAAATGATGTCAGGTCTGTGGGGCGGC	1	plus	Contig10728:28140-28259
Contig49095	Contig49095_31895_32014_227722_a1234S_contig_227722_1_787_+_frag_8267_1_10000000_1_15	Contig49095_31895_32014	227722_a1234S_contig_227722_1_787_+_frag_8267_1_10000000_1_15	TTCTGATGAGACTTAATAATATGCTCAGTGTTATCTGTATGGACGGTAGGGCAGCCAGCAGGCTGTCTGTGAACAAAAACTAGCTTACCGTTGAGGTTAAGCTACAGCTTCGAAAATTTA	1	plus	Contig49095:31895-32014
Contig2741	Contig2741_19891_20010_229293_a1234S_contig_229293_1_625_+_frag_8315_1_10000000_2_378	Contig2741_19891_20010	229293_a1234S_contig_229293_1_625_+_frag_8315_1_10000000_2_378	TCGTTACTCCTCACAATCACATCCGTGCTACCCGAATGTCAAACCCGGCACACATCCCATCTGTGTTGATGTCAAGAGCGGGTGGGTAATCCTATCTTTGTATACCATCATCGTGAGCTA	1	plus	Contig2741:19891-20010
Contig14466	Contig14466_9302_9421_229297_a1234S_contig_229297_1_1332_+_frag_8316_1_10000000_2_242	Contig14466_9302_9421	229297_a1234S_contig_229297_1_1332_+_frag_8316_1_10000000_2_242	TCTCATGTGAAGAATACTTTAGTTCTAAAGATTTGGTTGTCAACACTTGCCGGCTCTTGTGAAAGCCATCCTTCTTGGCATGGTCTCCAGTGACATCACTCATTTACTACAATTAACATA	1	plus	Contig14466:9302-9421
Contig56385	Contig56385_47332_47451_229775_a1234S_contig_229775_1_968_+_frag_8332_1_10000000_4_447	Contig56385_47332_47451	229775_a1234S_contig_229775_1_968_+_frag_8332_1_10000000_4_447	ACAAAGCTAGACAAAGAGACAGAAACGATTCAGATCAATAGCTTACTCTATGCCATGGGGGAGGACGCTGAAAAGGTGTTTAAACAACTAACTTTTGCAGCAGATGAAGCCAATAAATAT	1	plus	Contig56385:47332-47451
Contig99870	Contig99870_15041_14950_229783_229783-454-OUT-0-1-1-contig02936_1_1212_+_frag_93_1_5000_6_736	Contig99870_15041_14950	229783_229783-454-OUT-0-1-1-contig02936_1_1212_+_frag_93_1_5000_6_736	AAACGGAGAAAGGAATGAGGAAGACGTAGAGCCAGGCGATGAAAAAGGCGATAGGCCACGCCAGGAACCAGAAGATGAGGAACCACAGGATACCCCAGAGAATCCCTGGACACAGTCCTC	1	minus	Contig99870:15041-14950
Contig99870	Contig99870_14805_14685_229783_229783-454-OUT-0-1-1-contig02936_1_1212_+_frag_93_1_5000_7_951	Contig99870_14805_14685	229783_229783-454-OUT-0-1-1-contig02936_1_1212_+_frag_93_1_5000_7_951	GTCTGTGAACATAGTGGAAAGAGAATAATTCAAATTAGGTTTGGTGTTTGTTTTCGGACAAAAACGAAGCGAATACTCAAGGGATTACACTACTCGGTATGAAAGAGAACTGTCGAAAGA	1	minus	Contig99870:14805-14685
Contig2181	Contig2181_2513_2593_230096_a1234S_contig_230096_1_1217_+_frag_8349_1_10000000_1_94	Contig2181_2513_2593	230096_a1234S_contig_230096_1_1217_+_frag_8349_1_10000000_1_94	ACCAAGTAAACGAGTGCAACGTCAGACAGAAAGAGGAAGGGGGAGGGACATACATGCGTATCGGTATCGGCAGAACGAAAAAGAATAGGGCTGGAAATCGACCCTTGCAATCAATAACAA	1	plus	Contig2181:2513-2593
Contig82875	Contig82875_30302_30183_230245_230245-LSD-CTR-0-0-0-c25061_1_991_+_frag_94_1_5000_5_861	Contig82875_30302_30183	230245_230245-LSD-CTR-0-0-0-c25061_1_991_+_frag_94_1_5000_5_861	GAAAAGGGTAACAACTTTTTCCGCTCCGGGCAGTACCCCGAGGCCATTAAAATCTACACAACGCTCATCGACAGGGTGAAGAAAGGTTAGTTGTGTTGACTGGCTTCCCCAGTGAGAAAG	1	minus	Contig82875:30302-30183
Contig51409	Contig51409_5949_5830_230253_230253-RNA-OUT-0-1-0-230253_1_667_+_frag_95_1_5000_2_153	Contig51409_5949_5830	230253_230253-RNA-OUT-0-1-0-230253_1_667_+_frag_95_1_5000_2_153	TTCTTTCTTTGTTTCTTTCAACAGAAAGGAAACTTACGTCCGAAATGGCTGAGCGTGCTGGCCAGAGATCTCTTCTCGATCTCACTGTACCCCTGAGCCACGGCCAGTGCAGCCACCAAC	1	minus	Contig51409:5949-5830
Contig51409	Contig51409_5827_5708_230253_230253-RNA-OUT-0-1-0-230253_1_667_+_frag_95_1_5000_3_275	Contig51409_5827_5708	230253_230253-RNA-OUT-0-1-0-230253_1_667_+_frag_95_1_5000_3_275	CAACAGAAACTTCAGCATTGTGAGGGCTGAAAACGGGGTTATAGCCTTTTACTTTTAATACAGTTTCTTTCTTTCTGCCATTGTGTAGTTCATTTCATGACAAACACACACACACACGTA	1	minus	Contig51409:5827-5708
Contig51409	Contig51409_5586_5467_230253_230253-RNA-OUT-0-1-0-230253_1_667_+_frag_95_1_5000_4_527	Contig51409_5586_5467	230253_230253-RNA-OUT-0-1-0-230253_1_667_+_frag_95_1_5000_4_527	TAAAAGTCGTTTGTTAATTACAATGCTTCTTATTCTCTCATTAGCAAGATCCGCATAACTCTCACTTCCTCTCGATGCCTATATTCAGAGCACATACTCTCTTGTTTATATTCCGTTAAT	1	minus	Contig51409:5586-5467
Contig1382	Contig1382_3687_3806_230635_a1234S_contig_230635_1_2791_+_frag_8374_1_10000000_10_1384	Contig1382_3687_3806	230635_a1234S_contig_230635_1_2791_+_frag_8374_1_10000000_10_1384	TATTTATGTGAACTTGTAAAGCATGTAATTGCCGCCTATGCAATTACTCTTGAGTATCAAGCATATGCTTTTCTAAAGAGTCTGGAATAAGTAAGCATGACATGAATACATGACAAAAAA	1	plus	Contig1382:3687-3806
Contig20163	Contig20163_12560_12679_23074_a1234S_contig_23074_1_1009_+_frag_784_1_10000000_5_652	Contig20163_12560_12679	23074_a1234S_contig_23074_1_1009_+_frag_784_1_10000000_5_652	TTGCTTCATGTTTTTACTGAGTGAATTCGACGTTGTGAATAATATTGCGCAGAACTCCTCTCTGTCCTCCTCTTTCCCCCCATGTCTTCTATTGCTCTCAGTCCAACCTCTATCATTTCT	1	plus	Contig20163:12560-12679
Contig49981	Contig49981_13970_14067_23084_a1234S_contig_23084_1_3734_+_frag_786_1_10000000_17_2474	Contig49981_13970_14067	23084_a1234S_contig_23084_1_3734_+_frag_786_1_10000000_17_2474	AACTTGCAAACTGTTCTCACCTGGTGGCAAAGGTAGGAGATCCAGTTAGGTCGCAAGTCGTTGGTTCTTCTAGCAGCACGTGCAGCAGTGATATCAGCCTGGGCCTGTCGGAGCCAACGA	1	plus	Contig49981:13970-14067
Contig39832	Contig39832_18496_18377_230851_a1234S_contig_230851_1_598_+_frag_8383_1_10000000_1_21	Contig39832_18496_18377	230851_a1234S_contig_230851_1_598_+_frag_8383_1_10000000_1_21	TTGCAGTTAAGATCTTAGCAAGAATGTTAACATCATTGTTCACAAAACCTTGCTCATTTTTCTTGATGTTTTTGTTTGTTTTCATTTTGCATGCAGAGTGTGTAAAGAGCTATTCAGAAT	1	minus	Contig39832:18496-18377
Contig22373	Contig22373_76_195_231263_a1234S_contig_231263_1_537_+_frag_8395_1_10000000_1_11	Contig22373_76_195	231263_a1234S_contig_231263_1_537_+_frag_8395_1_10000000_1_11	TAATAACCAAACAATGCTGTGTCGAAATGATTTAACTATGAATTTTCAAACTATTTTGTTTGTTTGTTTGTCAACAGCTATTGGAGCAAGACGGCACATCAAAAGACTAGAGAAGGGAAA	1	plus	Contig22373:76-195
Contig66770	Contig66770_1137_1018_231675_a1234S_contig_231675_1_623_+_frag_8411_1_10000000_1_90	Contig66770_1137_1018	231675_a1234S_contig_231675_1_623_+_frag_8411_1_10000000_1_90	AGGTAAGCTCGAATATCGGGACATGTCTGAGTTAAACAGACCGTAAACTGTTCTTTATTCTGATAGGAAACAATACCAATATGATTTGCTGGAATGAACCGTTATCCGCACATGTCGATT	1	minus	Contig66770:1137-1018
Contig80016	Contig80016_7287_7407_231678_a1234S_contig_231678_1_1204_+_frag_8412_1_10000000_1_41	Contig80016_7287_7407	231678_a1234S_contig_231678_1_1204_+_frag_8412_1_10000000_1_41	ACACATGTACATTAAGTGCTATAGCTTGAAGCGGACTCAGAATAAACAGATGCGGTCTTCGATGCTCTTCGGCAGAGCACTGACTGTACGGCAGCTCACCTCCATCAAAAACATTAGAAA	1	plus	Contig80016:7287-7407
Contig14290	Contig14290_6494_6613_231681_a1234S_contig_231681_1_1175_+_frag_8413_1_10000000_2_167	Contig14290_6494_6613	231681_a1234S_contig_231681_1_1175_+_frag_8413_1_10000000_2_167	CCAAGAAGGCGGCGGCTACGACGACCGATCCAATTGTGGATGCTGAGGGTGATGATGGAGCAGGCAGCGGCGCAGTAGGCAGCAGCGACTACAACCCTGTTACCTCTTCTACTTCATCAT	1	plus	Contig14290:6494-6613
Contig8476	Contig8476_63003_62884_231764_a1234S_contig_231764_1_1379_+_frag_8416_1_10000000_4_721	Contig8476_63003_62884	231764_a1234S_contig_231764_1_1379_+_frag_8416_1_10000000_4_721	TCAGCTCCTGTAGGTCTGAAAAGGGTGGGGGTTCTACTGTCTTCTTTCTGTATTCTTGTTCAGGATCCAGCAGTATGGTCCAGCCTCACGGGTCTCAATGATGGCAACAACAGAAATTTT	1	minus	Contig8476:63003-62884
Contig49747	Contig49747_20100_19981_231955_a1234S_contig_231955_1_3252_+_frag_8420_1_10000000_10_1459	Contig49747_20100_19981	231955_a1234S_contig_231955_1_3252_+_frag_8420_1_10000000_10_1459	ACATCAAGTTAGAGACAGAGAGTGACTTCAGTTCAGATGATGACCTGCCAGCTTGGGACTGTCATTACCGACCTCATCAGGCCTTGAAAACTGCCATGAATGAGTGGCTCACAGAACTCA	1	minus	Contig49747:20100-19981
Contig124503	Contig124503_23853_23972_232047_a1234S_contig_232047_1_2122_+_frag_8422_1_10000000_6_943	Contig124503_23853_23972	232047_a1234S_contig_232047_1_2122_+_frag_8422_1_10000000_6_943	TCTTCAACAACTTCGCCGCAGATCCCGACCCCCAGGTGAACAATTTGCTGGAGAAGGTGCGACAGCTGGAGCAAGAGAACAACACCAAGCCTTACTCGTGCCCCAAGTACAGCAAGATCG	1	plus	Contig124503:23853-23972
Contig14109	Contig14109_7596_7477_232062_a1234S_contig_232062_1_1902_+_frag_8423_1_10000000_10_1476	Contig14109_7596_7477	232062_a1234S_contig_232062_1_1902_+_frag_8423_1_10000000_10_1476	TAAAATATTGAGAACGCTACTTTGTCCTTGGATACATAGCTTCTTTGTTGCGTACTTGTTATTGTTGTAGCTGTCCCCTTTGTTGCCCTTAACATTCCTGTTTGTTAGCTGTTTTCTTTA	1	minus	Contig14109:7596-7477
Contig133976	Contig133976_261_380_232251_a1234S_contig_232251_1_514_+_frag_8426_1_10000000_2_269	Contig133976_261_380	232251_a1234S_contig_232251_1_514_+_frag_8426_1_10000000_2_269	ATACTGTCTTCACTGTCTTCACTGTCTTCAGTCCGACATTAAACATCTCTCCCTTCCCATGTACTGATTTGCATATTTCTATCAACACAGATCCCTAAAAGCTTTTACACAGGATGAAAG	1	plus	Contig133976:261-380
Contig493	Contig493_81757_81876_232284_a1234S_contig_232284_1_2536_+_frag_8428_1_10000000_11_1570	Contig493_81757_81876	232284_a1234S_contig_232284_1_2536_+_frag_8428_1_10000000_11_1570	AAATTATCTTGTTTTGTCTGAGTGGTCTGACATTGTCTTTTCTTGTCTAGTGGGCTCTCTTTCTCTGCGGAAGAGTCTCGTCACTATAGCAGCTTCTATAGCTAACAGCTTCCCAATATC	1	plus	Contig493:81757-81876
Contig79296	Contig79296_3947_4066_23232_a1234S_contig_23232_1_635_+_frag_789_1_10000000_2_171	Contig79296_3947_4066	23232_a1234S_contig_23232_1_635_+_frag_789_1_10000000_2_171	AGTGGATCTTCCAATCCTTGCACCAAAGTACTGTACACTTTTTAGAAAAAAACTCGAATCACTGAACTGATGTTGTTCTTGCATAAATAAACCTTCTACCGGGGACCGTCGAATTATACA	1	plus	Contig79296:3947-4066
Contig9259	Contig9259_1160_1051_23247_23247-LSD-CTR-0-0-0-c16089_1_1215_+_frag_96_1_5000_3_330	Contig9259_1160_1051	23247_23247-LSD-CTR-0-0-0-c16089_1_1215_+_frag_96_1_5000_3_330	TTTTATGTTCACTCTCACACACTTTCAAGGTTACACGTACTCATTCAATCACTTAACTTACATTAAATATGCACAAAACACACACACACACACGCGCACACTCTGACAAAGGAAACACGT	1	minus	Contig9259:1160-1051
Contig223669	Contig223669_1469_1588_232903_a1234S_contig_232903_1_648_+_frag_8452_1_10000000_1_23	Contig223669_1469_1588	232903_a1234S_contig_232903_1_648_+_frag_8452_1_10000000_1_23	TACAATGATGACGCTGATGACAATTGCTGTTGTCGTAGTTGTTGTGCACTACTTACGTCGAGCATCTGTGCGCGTTTGTCTATGTCCCTGTGTTTGCGAGTGTGTATACATGCATGTTGA	1	plus	Contig223669:1469-1588
Contig105815	Contig105815_11945_11826_232910_a1234S_contig_232910_1_582_+_frag_8454_1_10000000_1_8	Contig105815_11945_11826	232910_a1234S_contig_232910_1_582_+_frag_8454_1_10000000_1_8	TTTTTTTTTAATTTTTGTGATTTACAACAATTTACCTATGGATATAATTTCTGCAACAAAATTCGGGTTCTCAGGATTACCGTGCAGCAGAAGCGTTGCACTTCAATTTTGCTGGTACTT	1	minus	Contig105815:11945-11826
Contig59228	Contig59228_3168_3052_233014_a1234S_contig_233014_1_977_+_frag_8456_1_10000000_1_2	Contig59228_3168_3052	233014_a1234S_contig_233014_1_977_+_frag_8456_1_10000000_1_2	ACTAAATGTAAAAACAGGAAGGAAAATACACAGGCTTCAAAAAGAAAAAGAAAAGGACAGATTCACAGAGATAATCAGAGAGAGAAACAAACACACGTGTAATTATTAGCCTAATCTGTA	1	minus	Contig59228:3168-3052
Contig45683	Contig45683_5979_6098_23303_a1234S_contig_23303_1_637_+_frag_790_1_10000000_1_84	Contig45683_5979_6098	23303_a1234S_contig_23303_1_637_+_frag_790_1_10000000_1_84	CCTGTCGATAATATTGCCATCATAGTTCGTTTTCTTATTTGAAGAAAATAATGACAGTTAAATTGTTAATGTTGTAAAAGGAGTATAGATACAAGCAAGTAAGTAAAATCTGCACAGAAA	1	plus	Contig45683:5979-6098
Contig38402	Contig38402_64965_64846_233288_a1234S_contig_233288_1_646_+_frag_8468_1_10000000_1_0	Contig38402_64965_64846	233288_a1234S_contig_233288_1_646_+_frag_8468_1_10000000_1_0	AACATGAACATTTGTTCGCAGCATCCCTGCCCCTCCTCTCCCCTCTCCCGCCAGAGTAGATATTTGGAAGACCTCATATTTTCAATGTTTTAAGTCCGTCAAATTCAGTGTTTGTGGCTG	1	minus	Contig38402:64965-64846
Contig54002	Contig54002_25451_25570_233338_a1234S_contig_233338_1_616_+_frag_8472_1_10000000_1_11	Contig54002_25451_25570	233338_a1234S_contig_233338_1_616_+_frag_8472_1_10000000_1_11	TACGTCCCCGCCATATCATTCTGCTAATTCAAATTGTACTCCAAGCAATAAATAACCGAAGCGAAAAATCAAACAACCGTACAACAGATTCAACTACAAACCTGTTCCCTACTGCTGTGT	1	plus	Contig54002:25451-25570
Contig42640	Contig42640_58258_58136_233670_233670-RNA-OUT-0-1-1-233670_1_658_+_frag_98_1_5000_1_0	Contig42640_58258_58136	233670_233670-RNA-OUT-0-1-1-233670_1_658_+_frag_98_1_5000_1_0	AGAGAGAGAGAGAGAGTTTTGGTGCTACTGTAAGTATTCTTAGAAGAGAGAAGGAGAGATTTTGGTTTCGTAATGCTCATGTAAGGACATGATTTCACAGTGCGTGTCAGTCCACTTCAT	1	minus	Contig42640:58258-58136
Contig42640	Contig42640_58128_58009_233670_233670-RNA-OUT-0-1-1-233670_1_658_+_frag_98_1_5000_2_127	Contig42640_58128_58009	233670_233670-RNA-OUT-0-1-1-233670_1_658_+_frag_98_1_5000_2_127	TGGTCATACGTACTTTTGTCTGTGTTTATAGTCCGTAACTAATCGCCCCCATAACTAATGTTTCTTTTTGTTGAGAACTGAATACATCGATTCACCTTCTCCACATCCTTTATTCCACAT	1	minus	Contig42640:58128-58009
Contig42640	Contig42640_57988_57869_233670_233670-RNA-OUT-0-1-1-233670_1_658_+_frag_98_1_5000_3_267	Contig42640_57988_57869	233670_233670-RNA-OUT-0-1-1-233670_1_658_+_frag_98_1_5000_3_267	ATAAATTAACACTTCTTGTTCAGTCGTGAGAACTGAAGACATAAACACCCTTTTTTTTCACCAACACAAGGTTCCCAAGGTTCCTATAATATAACCTTTATTGTTGTTGATAACTGAAAA	1	minus	Contig42640:57988-57869
Contig42640	Contig42640_57867_57748_233670_233670-RNA-OUT-0-1-1-233670_1_658_+_frag_98_1_5000_4_388	Contig42640_57867_57748	233670_233670-RNA-OUT-0-1-1-233670_1_658_+_frag_98_1_5000_4_388	ATTGATTAACATTCTCCTCACCCTTTTTCTCCCTTTCAGGGTCCCTCAGGAGAGTCGGGACGTGATGGTGAACTGGGACCCCCTGGTGAATCCGGACCCCCTGGACTTCCCGGTCTTCCT	1	minus	Contig42640:57867-57748
Contig47636	Contig47636_112007_111888_233707_a1234S_contig_233707_1_593_+_frag_8482_1_10000000_1_29	Contig47636_112007_111888	233707_a1234S_contig_233707_1_593_+_frag_8482_1_10000000_1_29	ATTATTTAAGTCCTACCTTTTTTACACAAGTCCAACATCCACAGTTTTCACACAAACATTCACTGTTTTGCAAAACACACAAACCTATCACCACCACACTACAACTGACATTTTCCTTCA	1	minus	Contig47636:112007-111888
Contig279910	Contig279910_1056_937_233736_a1234S_contig_233736_1_996_+_frag_8484_1_10000000_1_1	Contig279910_1056_937	233736_a1234S_contig_233736_1_996_+_frag_8484_1_10000000_1_1	TCTTGACACAAGCACCTAATATAATTTTGTAAGTTGAATTTTTTTTCTGTGTGTGTGCAAGTTTTTGAATGCAATGGATTCTGTTGTGAATGTGTTGCAGAAACTAGTTCAGTCACTACT	1	minus	Contig279910:1056-937
Contig41780	Contig41780_24296_24177_233837_a1234S_contig_233837_1_618_+_frag_8490_1_10000000_1_102	Contig41780_24296_24177	233837_a1234S_contig_233837_1_618_+_frag_8490_1_10000000_1_102	TTTTCAGATTTTTTTTAACGATTTTTGTAATAGAATTTTGTATTCTTGTTTAACCATTCAAGAGTTGTGCAATGCTGTTTCGGATCGCCTAAAACGGAGGTAAGAGGTAAAAACAGTACA	1	minus	Contig41780:24296-24177
Contig317652	Contig317652_3964_4083_233859_a1234S_contig_233859_1_876_+_frag_8491_1_10000000_1_72	Contig317652_3964_4083	233859_a1234S_contig_233859_1_876_+_frag_8491_1_10000000_1_72	AAAGGATGGACATGCAGGTTTCATGTTGGCCTAAACTGCAGAAAAACCTACGTCAAAGGCAATTCTGACATCTTTTTGACCACTTTGACACATATAAAAGGTTAGCACATTTTTTTTTCT	1	plus	Contig317652:3964-4083
Contig74755	Contig74755_31958_31839_233963_a1234S_contig_233963_1_1194_+_frag_8500_1_10000000_1_96	Contig74755_31958_31839	233963_a1234S_contig_233963_1_1194_+_frag_8500_1_10000000_1_96	TTACAGAATTACAGGGATAGCTTACACTTAGTTAAGCAAGGTAAGCTTAGCTTGCCTATAACTGAGCAAAACTTGACACAACTAACAAAGTCAAAATATGTTCTTAGTGAAAAATATCGT	1	minus	Contig74755:31958-31839
Contig114904	Contig114904_63823_63942_234016_a1234S_contig_234016_1_1623_+_frag_8504_1_10000000_2_262	Contig114904_63823_63942	234016_a1234S_contig_234016_1_1623_+_frag_8504_1_10000000_2_262	AAAACAAAATTGTTCGATCATTGAACTTTGTGTACTCATTCACGCCAGTACATTCAATCATATCACGGCCTCCTTTTTCTTGCCACAAACCAAAACAACACCACTCTCTGACACTCACAT	1	plus	Contig114904:63823-63942
Contig43626	Contig43626_82241_82122_2343_a1234S_contig_2343_1_629_+_frag_69_1_10000000_1_39	Contig43626_82241_82122	2343_a1234S_contig_2343_1_629_+_frag_69_1_10000000_1_39	AGGACTGGTAGTCCTGCCTGGTCACCACGATGGTCAGTTCAGCGCCCAGAGTCAGGTACATCTTCTGGTCCCTGTCCAGCTGCTGGCCGCACAGTGTGGCTATGTCACAATACAAGGTAA	1	minus	Contig43626:82241-82122
Contig165201	Contig165201_86_205_234649_a1234S_contig_234649_1_864_+_frag_8527_1_10000000_1_27	Contig165201_86_205	234649_a1234S_contig_234649_1_864_+_frag_8527_1_10000000_1_27	AAAAAAACACCAAAAAAAACAAGACACTGCTTTCGTCCTATTGCAAGCACCATCCGTGGCAATAACTTGCAGAAACTATACGTTGAATTTGAGTTAGCTCAGGAACATGTCTATAGATAT	1	plus	Contig165201:86-205
Contig84294	Contig84294_1165_1284_234950_a1234S_contig_234950_1_1234_+_frag_8538_1_10000000_1_1	Contig84294_1165_1284	234950_a1234S_contig_234950_1_1234_+_frag_8538_1_10000000_1_1	ATAGGTAGTGAAAACGGTAGACGAAAAAGCAGACGAACAACACAGCATGCCGATAATGCGAGTGCCTGGGAAAGAACGGCTTCGATGTGAATGTTCAGAGATGAAAGGATCTAGGTCGTA	1	plus	Contig84294:1165-1284
Contig5662	Contig5662_48218_48099_235022_a1234S_contig_235022_1_1711_+_frag_8542_1_10000000_3_330	Contig5662_48218_48099	235022_a1234S_contig_235022_1_1711_+_frag_8542_1_10000000_3_330	ATTATGCATACATTTATCTTTTTTTTTAAATCAAGATTTTGAGTGCAGAAATTTTAGCGTGTATCAACAGCCTCATGAAGAGGTTATCAACTTCACAAACATTGACCAAGCTAAAAGTAA	1	minus	Contig5662:48218-48099
Contig173812	Contig173812_583_702_235148_a1234S_contig_235148_1_1391_+_frag_8550_1_10000000_1_107	Contig173812_583_702	235148_a1234S_contig_235148_1_1391_+_frag_8550_1_10000000_1_107	TTTGAACCATCAAGCAAACAGGTTGACAAAAATCCGCCAATAAGTCAAGCCCCATTAAATAGCACCTGAATGCCGATTTGCTCGGTGCTTCGTTTCATACAATGAACACGAACAGTATTC	1	plus	Contig173812:583-702
Contig47606	Contig47606_8329_8210_235193_a1234S_contig_235193_1_647_+_frag_8551_1_10000000_1_32	Contig47606_8329_8210	235193_a1234S_contig_235193_1_647_+_frag_8551_1_10000000_1_32	ATACTTATTCACCATTACCTGCTCTGGCAGTGTGTGTATGCATTTAACTCAGAGCCAAAAAGTGAGACACCTAAATAAAGTGTGTGTTGTAAAATTCAGACCAGTAAAAAGAAAAGATAA	1	minus	Contig47606:8329-8210
Contig4380	Contig4380_13853_13772_235283_a1234S_contig_235283_1_1090_+_frag_8555_1_10000000_6_924	Contig4380_13853_13772	235283_a1234S_contig_235283_1_1090_+_frag_8555_1_10000000_6_924	AAACATTATCTGAAACCTTCTGTTCTCTCTTTTCTTTCCTTCCTCAGTCTGTTTACCACACTCACCTCGACGCATTTTGCTTCAGTCAAGACCAAATGCGCTAATGCTAGTTTGTTTGTT	1	minus	Contig4380:13853-13772
Contig38683	Contig38683_69576_69695_235780_235780-RNA-OUT-0-0-1-235780_1_714_+_frag_100_1_5000_2_146	Contig38683_69576_69695	235780_235780-RNA-OUT-0-0-1-235780_1_714_+_frag_100_1_5000_2_146	ACCAGTCCAGAAATGGTCATGGGCTTGGCGAAAGATACCTCCAGCCACTGCTGGTCATCGACCACCCTGGCCACCCAGCCTCCGGAATGCAGAGTGTCATGGCGGGTGTCGAGTGAAGAA	1	plus	Contig38683:69576-69695
Contig38683	Contig38683_69716_69835_235780_235780-RNA-OUT-0-0-1-235780_1_714_+_frag_100_1_5000_3_286	Contig38683_69716_69835	235780_235780-RNA-OUT-0-0-1-235780_1_714_+_frag_100_1_5000_3_286	TGATGTGGAGGACGAAGCGTTCAGCTGGTTCTCGGTCAGCTCCAAGGGTACCTCCCCGTTCATGGTCTCTCTGCACGCTGCGAACAAGAGAAATACATTTTAATTGCGGACTTGTACCTT	1	plus	Contig38683:69716-69835
Contig38683	Contig38683_69848_69967_235780_235780-RNA-OUT-0-0-1-235780_1_714_+_frag_100_1_5000_4_418	Contig38683_69848_69967	235780_235780-RNA-OUT-0-0-1-235780_1_714_+_frag_100_1_5000_4_418	TCACTGATAAGTAACTTGAATCACAGCAAGGACATAGATAGACACACACAAACAAACGGAGAGATGGAAAAGTGAGCCAAACTACGAGAATATCTGTATCAAAATGAAGTTAAAAAAAAT	1	plus	Contig38683:69848-69967
Contig38683	Contig38683_69990_70105_235780_235780-RNA-OUT-0-0-1-235780_1_714_+_frag_100_1_5000_5_560	Contig38683_69990_70105	235780_235780-RNA-OUT-0-0-1-235780_1_714_+_frag_100_1_5000_5_560	ACATTGTTCGGAAGCAATACCCAGATGCAGGAAAGGGTACAGCAGAACAGGCAATTAAGTCATCCAGAAAGTTACTGTATCAAAACCTTGAATATTCACCACAGCACCGGGTTAGGTAAA	1	plus	Contig38683:69990-70105
Contig38847	Contig38847_52532_52651_236085_a1234S_contig_236085_1_764_+_frag_8584_1_10000000_1_194	Contig38847_52532_52651	236085_a1234S_contig_236085_1_764_+_frag_8584_1_10000000_1_194	AGAAGCACAACATATGTTTTATCAAAGAGATCCTAAATGTCAGTATTTGACATTTGCCTAATGATTAGGGGTTTTTGAATCAGCACTGATCGCTTATGATAGCAGTTAATTACTCAAAAA	1	plus	Contig38847:52532-52651
Contig62807	Contig62807_78866_78985_236380_236380-RNA-OUT-0-1-1-236380_1_1098_+_frag_101_1_5000_2_176	Contig62807_78866_78985	236380_236380-RNA-OUT-0-1-1-236380_1_1098_+_frag_101_1_5000_2_176	TCAAGAGAAAAGCCGAGCAGCAACATGATGAAAGACGTGAGAGTTAAAAATAATAGCTGAACAGCACAGAAATAAACATAGGGTTCTGTGTGCTGGATTTGTGATCCTTGGGTCAGAGAT	1	plus	Contig62807:78866-78985
Contig62807	Contig62807_79137_79256_236380_236380-RNA-OUT-0-1-1-236380_1_1098_+_frag_101_1_5000_4_447	Contig62807_79137_79256	236380_236380-RNA-OUT-0-1-1-236380_1_1098_+_frag_101_1_5000_4_447	AATTTTTTAGCGAAGGAATGTTATGTGAATAAAATGAAATAAAATTAAAATAAGAGAAAAAAAGAAAAGAAAAAAAACTGTGCAAAAACTTACTTTGCTCCAGAAGCATTGAAGATGTCA	1	plus	Contig62807:79137-79256
Contig62807	Contig62807_79468_79587_236380_236380-RNA-OUT-0-1-1-236380_1_1098_+_frag_101_1_5000_6_778	Contig62807_79468_79587	236380_236380-RNA-OUT-0-1-1-236380_1_1098_+_frag_101_1_5000_6_778	AGAAAAGACTATGAGTTAAACAATTTGTTTCTTCTTCGTTTCATACCTCATGTATACCTTGTGGTTAATTCCACTTCAATTTGATTTTGAAGTTAAATACGAAGGAATCTTTTATCTAAA	1	plus	Contig62807:79468-79587
Contig249316	Contig249316_1734_1853_236380_236380-RNA-OUT-0-1-1-236380_1_1098_+_frag_101_1_5000_7_917	Contig249316_1734_1853	236380_236380-RNA-OUT-0-1-1-236380_1_1098_+_frag_101_1_5000_7_917	TAGTTAGTTAAACATGCATTTAGTCTTTCTATTGTTGGAGAGCCATATGATTTCATAGTGGACAAGTTAAAAGAGCTTGTACGCAAATGCCCAGATACGAGATTTTGATCAGATTCTTCT	1	plus	Contig249316:1734-1853
Contig146863	Contig146863_12805_12924_236588_a1234S_contig_236588_1_1397_+_frag_8601_1_10000000_2_151	Contig146863_12805_12924	236588_a1234S_contig_236588_1_1397_+_frag_8601_1_10000000_2_151	AACTTGGGAAAATTGTCTGCCCACAGAAGAGGTCCAACATAGGTGCCGTCTTCAATGATGATGCTCTCTGACAGGTGGTAGAGGTCACGGCGGAAATCAATATCAGAGTCTGTCAAAACC	1	plus	Contig146863:12805-12924
Contig110558	Contig110558_11989_11870_236880_a1234S_contig_236880_1_1397_+_frag_8614_1_10000000_1_52	Contig110558_11989_11870	236880_a1234S_contig_236880_1_1397_+_frag_8614_1_10000000_1_52	AAATATGATTTAGTTTTTGACTGCATCCTGTTACAGATCCATCTGTTTGTCAACAATCGTGTGCATGCACATCTACATGCACTTCATCAAGTATTCCAACCTTGAACACTTTTTTGTTTT	1	minus	Contig110558:11989-11870
Contig80246	Contig80246_8273_8154_236963_a1234S_contig_236963_1_1011_+_frag_8619_1_10000000_1_39	Contig80246_8273_8154	236963_a1234S_contig_236963_1_1011_+_frag_8619_1_10000000_1_39	TAGAACTACATGTTCAAGACGAGGGGGTCATCATAGGATAGAGTTTACAGCCCAGGGCAGCAGCAGATGATTAGCACCTCTTTGTTCCGGCGTTGATCACCCTTTCTCACACTTACACTC	1	minus	Contig80246:8273-8154
Contig45103	Contig45103_157271_157390_237149_237149-RAD-OUT-0-1-0-RAD_loci_1639_1_1618_+_frag_102_1_5000_10_1454	Contig45103_157271_157390	237149_237149-RAD-OUT-0-1-0-RAD_loci_1639_1_1618_+_frag_102_1_5000_10_1454	ACAAAGTTGAATCGTGGAAATACATCCCTCGCCGAACTGTATAAAAGCCCGTAATACTGTTCAATGGTGCGGTATAGATAAACCGGCGGGAAGTAAACATGTAAAAACATTATGCAATTG	1	plus	Contig45103:157271-157390
Contig45103	Contig45103_156104_156223_237149_237149-RAD-OUT-0-1-0-RAD_loci_1639_1_1618_+_frag_102_1_5000_2_309	Contig45103_156104_156223	237149_237149-RAD-OUT-0-1-0-RAD_loci_1639_1_1618_+_frag_102_1_5000_2_309	TTTTATTGATTTGAAAAGCAGAAGCGGCATAAACAAGGTACACAGGGATTATATCGGTTATGGAGCTCACGAAAAACTACAAAAGTGTTGAGTGTCACGAGCTTATTCAGTTTTAAATGA	1	plus	Contig45103:156104-156223
Contig45103	Contig45103_156345_156464_237149_237149-RAD-OUT-0-1-0-RAD_loci_1639_1_1618_+_frag_102_1_5000_4_550	Contig45103_156345_156464	237149_237149-RAD-OUT-0-1-0-RAD_loci_1639_1_1618_+_frag_102_1_5000_4_550	AAGTAACCACTTTAATGTTCGTGAATAGATGTCTTTTTATGTGGACAACAAATGTCTCTTCTGGAAGCAAACTGTTATGTTATAATTAAACCATTAGTTTTATTGTCCAGTTTAGTAAGA	1	plus	Contig45103:156345-156464
Contig45103	Contig45103_156490_156609_237149_237149-RAD-OUT-0-1-0-RAD_loci_1639_1_1618_+_frag_102_1_5000_5_695	Contig45103_156490_156609	237149_237149-RAD-OUT-0-1-0-RAD_loci_1639_1_1618_+_frag_102_1_5000_5_695	TGACATGTCCACATTTATCTGTATAGACTTGTGACCAAATAGCGGGAATTATGACATTGCCAATTAACGCTTCGAGTCAATTACTTTTTCGCCATGGTTCCTACTTCCTTCGTTAATTAC	1	plus	Contig45103:156490-156609
Contig45103	Contig45103_156807_156926_237149_237149-RAD-OUT-0-1-0-RAD_loci_1639_1_1618_+_frag_102_1_5000_7_984	Contig45103_156807_156926	237149_237149-RAD-OUT-0-1-0-RAD_loci_1639_1_1618_+_frag_102_1_5000_7_984	ATGTCCAGACACCGTGCAGCAGACCGCCACCAGTTTGGCAAGTAATCATTACATTGTTGCAGTCTTGTTTGTGTCTCATTTCTTTTGTTCTCCTGCTGGCCTGACGGACTGACTGACTTT	1	plus	Contig45103:156807-156926
Contig45103	Contig45103_156932_157051_237149_237149-RAD-OUT-0-1-0-RAD_loci_1639_1_1618_+_frag_102_1_5000_8_1109	Contig45103_156932_157051	237149_237149-RAD-OUT-0-1-0-RAD_loci_1639_1_1618_+_frag_102_1_5000_8_1109	TGTGACCCCCTCTGAAGACCAAGATGTATATACTGGAACATGTGTTGTCAATACGCTGAGAAAAAGGTCTAACTTTTTATTTTACTCAGAACAAGCCGAGTTTGACTGTCGTTTCGATTC	1	plus	Contig45103:156932-157051
Contig45103	Contig45103_157056_157169_237149_237149-RAD-OUT-0-1-0-RAD_loci_1639_1_1618_+_frag_102_1_5000_9_1233	Contig45103_157056_157169	237149_237149-RAD-OUT-0-1-0-RAD_loci_1639_1_1618_+_frag_102_1_5000_9_1233	GCATTCGATGGGCTTGTCTCGTCAAAAAATTGAGAAACGACGATAATGATATGATGAGAGATGATGGTGCGTCCATGCTATCTTTTTCTTTTTTTTTCTTTTTCTTTAAAGTTTGTTGGT	1	plus	Contig45103:157056-157169
Contig3228	Contig3228_22573_22454_237853_a1234S_contig_237853_1_1073_+_frag_8642_1_10000000_5_709	Contig3228_22573_22454	237853_a1234S_contig_237853_1_1073_+_frag_8642_1_10000000_5_709	AAGTTATCTTTGCCGCATGTCACACAGCGGGACAAATTTTAATCAATGATGATGCCTTCCGTGCACCGAATGACCTCGGGCCGTCATTAAGCAATTGGACACATTAACATGGGCAGGGAA	1	minus	Contig3228:22573-22454
Contig143585	Contig143585_5222_5339_237953_a1234S_contig_237953_1_631_+_frag_8644_1_10000000_1_1	Contig143585_5222_5339	237953_a1234S_contig_237953_1_631_+_frag_8644_1_10000000_1_1	AGAGAGAGAGAGAGAGTACTCTTCCAGTTGCAGACAATATCAGCGTTAAAGAGATGTTTTCTGGTGCCTCTTTGAGTTCGAGGCACATGAAAAGGGTACTTGAGTTTTCCTTTTCGGACA	1	plus	Contig143585:5222-5339
Contig50607	Contig50607_19340_19459_237994_a1234S_contig_237994_1_1301_+_frag_8646_1_10000000_2_299	Contig50607_19340_19459	237994_a1234S_contig_237994_1_1301_+_frag_8646_1_10000000_2_299	AGAGAGAGAGAGTCCATCTCTGTGTGTGTATTTGTCTGCCTTCTGCCTAATAAGTCTCTCTGTCTCTTTGCTTTTATGTGGGTCTGCCTGTGCCTTTCCTTCAGCATCTCTGCAGTCTGT	1	plus	Contig50607:19340-19459
Contig52467	Contig52467_6111_5992_238076_a1234S_contig_238076_1_886_+_frag_8650_1_10000000_1_101	Contig52467_6111_5992	238076_a1234S_contig_238076_1_886_+_frag_8650_1_10000000_1_101	TTAAACAAAGCATCCATTTGGACACGTACCCTTTAGCCTTTTACCTCAAATTACTCGTTACACAGAAAAAAACAAAAACTTCATCAAAAGTGACATTTCAATCACAGTACAGTAAAGAAG	1	minus	Contig52467:6111-5992
Contig46781	Contig46781_4977_4861_238290_a1234S_contig_238290_1_561_+_frag_8655_1_10000000_1_18	Contig46781_4977_4861	238290_a1234S_contig_238290_1_561_+_frag_8655_1_10000000_1_18	AACATCTTAAAATGACAGGTGAAAAAAAGTTATATTTTGTGTCTTGAAGCTATGATAATAAAATCCAGCCAAATTCAGGGGAGGGAATTCTGGATCCTGCTGAAAGTTAGAGTAAGCTTA	1	minus	Contig46781:4977-4861
Contig60134	Contig60134_25449_25568_238364_a1234S_contig_238364_1_979_+_frag_8661_1_10000000_4_524	Contig60134_25449_25568	238364_a1234S_contig_238364_1_979_+_frag_8661_1_10000000_4_524	TGATAGTTTTCTTCTTTCCTGTTTGATCTCTCGACTGACGACTTTTTGAAGTAAAAGAAATCACAACTTAATCAGAGGTGTTAAATCACGCGCACAACACCTGCCTTTTAGATTAAACTT	1	plus	Contig60134:25449-25568
Contig85273	Contig85273_73568_73687_238619_a1234S_contig_238619_1_1760_+_frag_8666_1_10000000_10_1605	Contig85273_73568_73687	238619_a1234S_contig_238619_1_1760_+_frag_8666_1_10000000_10_1605	TGTGTGTGTGTATTGTGAATAATGTTGTAAATCAAGAACCCTTTGTTTTGTACACTACATAGTGCTATTTACTTTGCATAGGATAATGAAGGGTCTGTCCGTGAATATTGTATTTGCTTT	1	plus	Contig85273:73568-73687
Contig2402	Contig2402_36552_36671_238669_a1234S_contig_238669_1_709_+_frag_8667_1_10000000_1_15	Contig2402_36552_36671	238669_a1234S_contig_238669_1_709_+_frag_8667_1_10000000_1_15	AAAAAGAAAAAAGAAAAAAATTCTAGACTGAAAACTATTCTCCTATACCCCTCCCGCACCCCTTCAGTTTCAAACATATATCATCGATTCTTTGAGTTTGTGAGACCAAACCAAAGTTGA	1	plus	Contig2402:36552-36671
Contig13056	Contig13056_6661_6542_239_a1234S_contig_239_1_2019_+_frag_6_1_10000000_10_1396	Contig13056_6661_6542	239_a1234S_contig_239_1_2019_+_frag_6_1_10000000_10_1396	TAAATGAGAGAATGTGGGATATAGTTGATGCAACAGCTATTAACATAAAACTCTGACAAAATGATGTTTTCATTACCATGTCAGGTTATGGTTCATTCACAGGGGTAAAGTTTCAGTCTA	1	minus	Contig13056:6661-6542
Contig10714	Contig10714_27911_28030_239103_a1234S_contig_239103_1_1146_+_frag_8688_1_10000000_3_328	Contig10714_27911_28030	239103_a1234S_contig_239103_1_1146_+_frag_8688_1_10000000_3_328	AACTTTTTATTCGGGTTTTCTTCAACGTAACGCATGTATGTATAGTTAAGATACTTTCAGTTGGCAAATTATTCATGGAATCAGAAATGACCCATATGGAAACCAAAAGACGAACTGTAA	1	plus	Contig10714:27911-28030
Contig7666	Contig7666_48002_48121_239123_a1234S_contig_239123_1_1284_+_frag_8689_1_10000000_1_22	Contig7666_48002_48121	239123_a1234S_contig_239123_1_1284_+_frag_8689_1_10000000_1_22	AATCCCATCGTAACACGCACTCGAAATATCGACAAGATGCCCAAATTTTGGACGCAACTCGCACGGATTTGAGGCTGCAAAAATACGCTGGAAATTTATATCGGGTATTTACAGAGTAAA	1	plus	Contig7666:48002-48121
Contig63143	Contig63143_1940_1821_239312_a1234S_contig_239312_1_1198_+_frag_8696_1_10000000_1_43	Contig63143_1940_1821	239312_a1234S_contig_239312_1_1198_+_frag_8696_1_10000000_1_43	CTAACAAAATCTGTCTCTGGAGATGACCACAGCATGATGGCATGCTAATTTAATTTGGGACTGAACGTTTGATGTTTTTGGTAGCTTTTTGCCCGCAATCCCAAGTCTACTTTTTGCTTC	1	minus	Contig63143:1940-1821
Contig2149	Contig2149_17073_17192_239330_a1234S_contig_239330_1_501_+_frag_8697_1_10000000_2_195	Contig2149_17073_17192	239330_a1234S_contig_239330_1_501_+_frag_8697_1_10000000_2_195	TTCTTCTTTCCAACGACAGGCTTGCTGTCTTTGCTGTTGTCGTCTGCCTTCTCTTTGTTATGATCGTCGTGGAGGTGCCGGGTGGTAAGTGGAATAATCTTGTAGGTCAAGTTTATGGGT	1	plus	Contig2149:17073-17192
Contig111208	Contig111208_23742_23623_239578_a1234S_contig_239578_1_629_+_frag_8706_1_10000000_1_16	Contig111208_23742_23623	239578_a1234S_contig_239578_1_629_+_frag_8706_1_10000000_1_16	TCAACACACGGGAAGGATTGTTCCCTTAATTAAGGGATATGCCTACATAAACACTTGCTAGTTGGAGAGACAAGTAGACACTGGTTTATCGCGAGACAACTGTACGCAGACGTGATGTAT	1	minus	Contig111208:23742-23623
Contig52513	Contig52513_65505_65386_239585_a1234S_contig_239585_1_670_+_frag_8707_1_10000000_1_12	Contig52513_65505_65386	239585_a1234S_contig_239585_1_670_+_frag_8707_1_10000000_1_12	CATACTAACACAGTTTGCACGTTTTGCGGGAACAGCAAAGGTATATGACATTGACCTCGATAAAGAAGATACCTCTGAGTCAAATACGGCGGTCTAGTACTCTGTTTGTTGACTAGAACT	1	minus	Contig52513:65505-65386
Contig39332	Contig39332_33887_33763_239661_a1234S_contig_239661_1_1246_+_frag_8709_1_10000000_2_193	Contig39332_33887_33763	239661_a1234S_contig_239661_1_1246_+_frag_8709_1_10000000_2_193	AGAAGACGTCAAGGTCAAAGGGGTCGACGTGACCCTCCAGACTTTCCACAATGGCCTGGCCCCGTCTCTGGCACGTCTTGCTGGCCTGGAATCACACCGTCCTTGTTAGCAGTTGTCACA	1	minus	Contig39332:33887-33763
Contig173691	Contig173691_4010_4129_239735_239735-EXP-OUT-0-1-1-c17192_1_881_+_frag_103_1_5000_2_392	Contig173691_4010_4129	239735_239735-EXP-OUT-0-1-1-c17192_1_881_+_frag_103_1_5000_2_392	AAATTTGCGTTGTCATTCTTGACACAACGGTTTCCTCTGAACACTTCACTTCCGAAGCACAGCAGGACCTGGACATAAAAAGGTATCTGCTCGAGTTTCGTTATGCGGTAATGAAGTCTA	1	plus	Contig173691:4010-4129
Contig173691	Contig173691_4143_4263_239735_239735-EXP-OUT-0-1-1-c17192_1_881_+_frag_103_1_5000_3_525	Contig173691_4143_4263	239735_239735-EXP-OUT-0-1-1-c17192_1_881_+_frag_103_1_5000_3_525	TTGTGAACTTGTTTTGCTCATGAACTATGCTAACTTCTACATCTAGTTCCTGAAGTAAGGTGAGTGATTTCAATTTGATTTTTAAAGGTGACTGTTTCACCAGTTGGTTAATGATGTAAT	1	plus	Contig173691:4143-4263
Contig15216	Contig15216_13060_13179_24006_a1234S_contig_24006_1_3874_+_frag_817_1_10000000_10_1570	Contig15216_13060_13179	24006_a1234S_contig_24006_1_3874_+_frag_817_1_10000000_10_1570	CTACAAAACCATGGAATCCTTGCTCGCAACATCTTCCCACACAAAAAAATGTTAAGACTTTGCTCCATATGTTGACATCAACAGTAATATTTGCCTGTATCTGTGGTGTCTTTTTGTATA	1	plus	Contig15216:13060-13179
Contig44168	Contig44168_7567_7686_240109_a1234S_contig_240109_1_1000_+_frag_8727_1_10000000_3_469	Contig44168_7567_7686	240109_a1234S_contig_240109_1_1000_+_frag_8727_1_10000000_3_469	AGTTCTCCCAATGCATGGCGTCGTGACACGCCTCTGCGCACACTTCCGCTCGAGCCTCGTTCTGAACCGGAAGTACGGTGCTATCAGAAGGGTTGAAAGCGGCCGATAGCAGGAGAAGAA	1	plus	Contig44168:7567-7686
Contig184199	Contig184199_3482_3363_240115_a1234S_contig_240115_1_830_+_frag_8728_1_10000000_1_15	Contig184199_3482_3363	240115_a1234S_contig_240115_1_830_+_frag_8728_1_10000000_1_15	TGTAAAAATAAGAAAATTTGATGGAATTTCACGCCTGCTGGAGACATCAGCACACATCACCGACACAGACTCTTACTGTCAGCATCCTCCTCTCCTCTCCTCTCCTCGCTGTCTGCACAC	1	minus	Contig184199:3482-3363
Contig2916	Contig2916_91961_91842_240321_a1234S_contig_240321_1_555_+_frag_8732_1_10000000_2_233	Contig2916_91961_91842	240321_a1234S_contig_240321_1_555_+_frag_8732_1_10000000_2_233	ATAATTTGTTGATGGTTTTTCTCCGAATTAAAGTTGCTAAATGTTTTAAATATTTGCACGGTGTCTCTAGATGTGAATTTCTTGTCTTTTTATGTGTGTCGGTATTGAATAGTTATTTAT	1	minus	Contig2916:91961-91842
Contig45651	Contig45651_21947_22066_240564_a1234S_contig_240564_1_1220_+_frag_8747_1_10000000_2_301	Contig45651_21947_22066	240564_a1234S_contig_240564_1_1220_+_frag_8747_1_10000000_2_301	ACTGCATATTACATAAAGCATAGGCGGATTAAATCTGCCTAATAATATGTCTGCAAGACAGTGGTCTAAGCTTGCCTTTACCTGACACTTAATAAGATACATGAATAGTCATAAATACGA	1	plus	Contig45651:21947-22066
Contig96469	Contig96469_24623_24507_240960_a1234S_contig_240960_1_1647_+_frag_8762_1_10000000_9_1445	Contig96469_24623_24507	240960_a1234S_contig_240960_1_1647_+_frag_8762_1_10000000_9_1445	TATTTTTTTTTTTGCCTAATGAAAACATTGTCTCGGGTTTCGATGCTGTGAGCTTGACATCGTCATCAAAATGGTGTATTGTCACTTGCGAGGCTGTTTACGTATCGTTTAGTTCTGTAT	1	minus	Contig96469:24623-24507
Contig248430	Contig248430_15_134_241665_a1234S_contig_241665_1_691_+_frag_8784_1_10000000_1_14	Contig248430_15_134	241665_a1234S_contig_241665_1_691_+_frag_8784_1_10000000_1_14	TTTTATATCAAAACATTCATCCACGCATAATATAATCACTTCTTGGTTCTGTTCCAAACAATACCGTAAATGATGTAAATTCCTTTTTCGTCAACAAAAATATGTTTCATTCATACATCA	1	plus	Contig248430:15-134
Contig8266	Contig8266_4199_4080_241926_a1234S_contig_241926_1_711_+_frag_8789_1_10000000_1_12	Contig8266_4199_4080	241926_a1234S_contig_241926_1_711_+_frag_8789_1_10000000_1_12	TTCCTTTTTATTGAAGTATAGTATATGTAGTTTGTGCACGTGTGGAGAGGTGCATGACAAGGAGTCTAAATCAGTGTGAGCAAACTGTAACATGTAGATATGTATTGCCTTTGTCGATAT	1	minus	Contig8266:4199-4080
Contig40188	Contig40188_20098_20217_242919_242919-454-OUT-0-0-1-contig10971_1_1724_+_frag_108_1_5000_10_1320	Contig40188_20098_20217	242919_242919-454-OUT-0-0-1-contig10971_1_1724_+_frag_108_1_5000_10_1320	CACAAAACTGACCTGGCATTCGTCCTTCAGCACTCTGTATCTGAACGGACGCTTGCTGCGGGCGGTCATCAGCTCCTCGTCAAAGCTGGTGAGGGTGATGGCCCTGTCGTAGCCGTTGGC	1	plus	Contig40188:20098-20217
Contig40188	Contig40188_20218_20337_242919_242919-454-OUT-0-0-1-contig10971_1_1724_+_frag_108_1_5000_11_1440	Contig40188_20218_20337	242919_242919-454-OUT-0-0-1-contig10971_1_1724_+_frag_108_1_5000_11_1440	TGCCTTGTCGTAGATGGCTACGGTGTTCATACACTTCATCACGATCCTCTGGCGCGCGTTGTCAGTGTGGTGCTGCAGCATCTTGATCTGAGACTTGTGGCTGCCGTAGTCAAACTGTAA	1	plus	Contig40188:20218-20337
Contig42443	Contig42443_9107_8988_243343_a1234S_contig_243343_1_543_+_frag_8826_1_10000000_1_0	Contig42443_9107_8988	243343_a1234S_contig_243343_1_543_+_frag_8826_1_10000000_1_0	AAATGAAATGAAAATGAAAATGAGGTTGATTCATTAAGAAGAAAAGGAAAGGCACACAAACAACAAAACCAATACATTAAAACAAATCATTGTACGATATTATAAAGAAAGAAAAAAACC	1	minus	Contig42443:9107-8988
Contig200908	Contig200908_1813_1932_243465_a1234S_contig_243465_1_1759_+_frag_8830_1_10000000_5_692	Contig200908_1813_1932	243465_a1234S_contig_243465_1_1759_+_frag_8830_1_10000000_5_692	CCTCAGTACAGTACAGTACTTCTATTCCTGGGTCTGCTGAACTGTTTGGAATCCGGAGAAAGAGATGTCAGCCTGACCCCACAACTTTGACCCGCTTATGCCAGTGCATCTACTGTTAAA	1	plus	Contig200908:1813-1932
Contig66579	Contig66579_77533_77414_243665_a1234S_contig_243665_1_1401_+_frag_8839_1_10000000_2_175	Contig66579_77533_77414	243665_a1234S_contig_243665_1_1401_+_frag_8839_1_10000000_2_175	AAGAATCCTGCATGCACATACTAAGGGAGATAATCTGAAGTACTGATCCCGACAGATCCCCTTTCATGTAGAAGTTGCAGCCCTTAAAAAAAAGGCAGAACAGCTCCAAAGAGCTATCAT	1	minus	Contig66579:77533-77414
Contig3586	Contig3586_36328_36209_243700_a1234S_contig_243700_1_1799_+_frag_8841_1_10000000_3_332	Contig3586_36328_36209	243700_a1234S_contig_243700_1_1799_+_frag_8841_1_10000000_3_332	TTGCTGTTGCTGCTAGAATAATGATGACTAACGTCATTGTGGTTGTGCTATCTAATGAAACAAAACACACACAAAATTAAATTTAAAACAATCAAAAATACAACAACAAAACTTGTTTAA	1	minus	Contig3586:36328-36209
Contig328268	Contig328268_2355_2236_243737_a1234S_contig_243737_1_1413_+_frag_8842_1_10000000_1_61	Contig328268_2355_2236	243737_a1234S_contig_243737_1_1413_+_frag_8842_1_10000000_1_61	GATAAAAATTGCCTAGGATACCAAATGTATATATATATATATGTAATTCTTCACATCTTTAAATATCCGCTGTTTCACAGAGGCATATTAAACATGAGCGCATATTGTATTTTTCCTAAA	1	minus	Contig328268:2355-2236
Contig58619	Contig58619_57019_57138_244198_244198-RAD-OUT-0-1-0-RAD_loci_20444_1_1090_+_frag_109_1_5000_3_432	Contig58619_57019_57138	244198_244198-RAD-OUT-0-1-0-RAD_loci_20444_1_1090_+_frag_109_1_5000_3_432	AAATAGAGATGTCAAGAATAATTCCTCTGAAAAAAGTCTAAGACGCCGTTTGACCTGCGTATTATGTCTACTTTGTTTTGGGGGAGAAATAAGATGTTTCTGAATAATACATGAACGTGT	1	plus	Contig58619:57019-57138
Contig58619	Contig58619_57177_57296_244198_244198-RAD-OUT-0-1-0-RAD_loci_20444_1_1090_+_frag_109_1_5000_4_590	Contig58619_57177_57296	244198_244198-RAD-OUT-0-1-0-RAD_loci_20444_1_1090_+_frag_109_1_5000_4_590	TTGATGGGAATTTAACTTACTTATGAATAAAAGGACAACAAATACTGTACTCCCGTGTGAACGAAGAATACAAACAAGTGTTTTATTTTATCTTATATACTTTTGAATGATCAGAAGTCA	1	plus	Contig58619:57177-57296
Contig58619	Contig58619_57309_57428_244198_244198-RAD-OUT-0-1-0-RAD_loci_20444_1_1090_+_frag_109_1_5000_5_722	Contig58619_57309_57428	244198_244198-RAD-OUT-0-1-0-RAD_loci_20444_1_1090_+_frag_109_1_5000_5_722	TTTAATCGTGCGACAGATACAAATGCAGCTCATGATGCCAACACAATTAAAATCACAGAAAAGTTAATTAAAGGCCAACTCCGCCTCGTGAAAATAGTCAGGCTTTTACATGGTATAAGA	1	plus	Contig58619:57309-57428
Contig46552	Contig46552_95936_95817_244495_a1234S_contig_244495_1_530_+_frag_8860_1_10000000_1_4	Contig46552_95936_95817	244495_a1234S_contig_244495_1_530_+_frag_8860_1_10000000_1_4	ACACATTTATTTGTGGGCAGAAATGGAAGCCAGAAACAATATGTGTGCCCAATCAAAGATATTTAAGTATCACAGAAAGCGATGTCTTCTCGTGAAATTATCAGACGCCCGTTTCACAAA	1	minus	Contig46552:95936-95817
Contig609	Contig609_67826_67707_244645_244645-SPE-OUT-0-1-0-RAD_loci_10078_1_2111_+_frag_110_1_5000_12_1627	Contig609_67826_67707	244645_244645-SPE-OUT-0-1-0-RAD_loci_10078_1_2111_+_frag_110_1_5000_12_1627	AATTGTTTCTCGTGATAAATGTTGCACTTTCGAGCAAACGAAGTGCAAAAAAGGAGGCTGAGTTTGCCCACAGAAGTAGTGTGTACACAATTAACGTTGGAAGGTGTGTTGGTGGAACAT	1	minus	Contig609:67826-67707
Contig16203	Contig16203_1981_1862_244681_a1234S_contig_244681_1_1604_+_frag_8867_1_10000000_1_60	Contig16203_1981_1862	244681_a1234S_contig_244681_1_1604_+_frag_8867_1_10000000_1_60	TATGTAAATGAACAATCGTAAAGATAACATTGATGCTTTGACACAGGCTCATGACCTCCTGATGCTTTGTCACTCACGCTTTGGCATCTTTTCATCAGAAACATCCACTGGCGCCATGAA	1	minus	Contig16203:1981-1862
Contig38963	Contig38963_33038_32919_244831_a1234S_contig_244831_1_1296_+_frag_8874_1_10000000_1_14	Contig38963_33038_32919	244831_a1234S_contig_244831_1_1296_+_frag_8874_1_10000000_1_14	TTATGTTTTTCCCCTTCCTTTCACTGTTTTAAAATTCAGTTACAAAAATTAAAGCTCAGTCATTTAAAACGCTGTGTTTTGTGACGCGACGTTGACACATTTGCATGCTCTCAAGAGCAA	1	minus	Contig38963:33038-32919
Contig8160	Contig8160_18677_18796_244849_244849-RNA-OUT-1-0-0-244849_1_1208_+_frag_111_1_5000_5_564	Contig8160_18677_18796	244849_244849-RNA-OUT-1-0-0-244849_1_1208_+_frag_111_1_5000_5_564	AAAAGTTTGTTTTTTCTCAAACTAGGTATGGCGTATACTGGTAATTTCCTGTATTTTACCAGCTGAAATAGAGGTGGAAAGGGCTGAGCAGTTTTAGCAAACTATACTTATTACTATTTT	1	plus	Contig8160:18677-18796
Contig8160	Contig8160_18819_18938_244849_244849-RNA-OUT-1-0-0-244849_1_1208_+_frag_111_1_5000_6_706	Contig8160_18819_18938	244849_244849-RNA-OUT-1-0-0-244849_1_1208_+_frag_111_1_5000_6_706	ACAAGTACAACATGATCACTGCATAATGGATTAGTGTGAAGCTCCCATCTGCAGCATCTGGAACTAATTTACATTTTTCTGAACATATTCTCGGTGTACTGCACAATCTTGTTCATGTCT	1	plus	Contig8160:18819-18938
Contig8160	Contig8160_19059_19178_244849_244849-RNA-OUT-1-0-0-244849_1_1208_+_frag_111_1_5000_7_946	Contig8160_19059_19178	244849_244849-RNA-OUT-1-0-0-244849_1_1208_+_frag_111_1_5000_7_946	ATCCGCAACCAGCTGACTGTCCTGGGCCGCGTCCTCAGCCAGGCTGTTACCATGATTGCCCCCAAGTCAACCGTAAGCACCACTTGTCTTCTGATTTGGGGACTGTCAGAGCAATATATG	1	plus	Contig8160:19059-19178
Contig195863	Contig195863_3845_3727_245530_245530-RAD-OUT-0-1-0-RAD_loci_14882_1_1001_+_frag_112_1_5000_5_653	Contig195863_3845_3727	245530_245530-RAD-OUT-0-1-0-RAD_loci_14882_1_1001_+_frag_112_1_5000_5_653	ATAACGTCTTTCTGCTAAATCCAGAGAGAATGTGACTTCAGCGGCGAGAACGCTCACTGTTTTTTTGGCTTGTTTTGGTTCTCAAGTGTAAATCGTGGTATGAAGCCAGGTATATTAGTT	1	minus	Contig195863:3845-3727
Contig195863	Contig195863_3623_3506_245530_245530-RAD-OUT-0-1-0-RAD_loci_14882_1_1001_+_frag_112_1_5000_6_876	Contig195863_3623_3506	245530_245530-RAD-OUT-0-1-0-RAD_loci_14882_1_1001_+_frag_112_1_5000_6_876	TTTTGTCAAGGATCAATTCGAATGAGAGGATTGCGAAAGAGCTTTACATTTTCATATTTTGTTGACAGCAAATATGTGTATCAGCAAGTTTAGATAATGGTAAGCCTATTGATTTAAATG	1	minus	Contig195863:3623-3506
Contig2800	Contig2800_30333_30214_245946_a1234S_contig_245946_1_2345_+_frag_8916_1_10000000_10_1562	Contig2800_30333_30214	245946_a1234S_contig_245946_1_2345_+_frag_8916_1_10000000_10_1562	CTGGATTCTCAGACCATTTCTGTGACTAAAATCATCATGAGGGTTTTGGTTTCCTTCAACGTAGTCCGCTCTGTTTGAAGCTGAAGAGATGGGCGACCTGTGAAACTCAGGTTTTACGCT	1	minus	Contig2800:30333-30214
Contig58622	Contig58622_11295_11415_2460_2460-RAD-CTR-0-0-0-RAD_loci_15998_1_2225_+_frag_113_1_5000_9_1430	Contig58622_11295_11415	2460_2460-RAD-CTR-0-0-0-RAD_loci_15998_1_2225_+_frag_113_1_5000_9_1430	ACAACAACGAGAACAGGTCTTGTGTTCAAGACAGTTGGGATAGTGGTAATCTATATGAATATTACCATGAGGAAAAGACCTATTTAAAATGTATCTTTATTTTTTTTTTAAAGAAGTTGA	1	plus	Contig58622:11295-11415
Contig2211	Contig2211_5609_5684_246160_a1234S_contig_246160_1_565_+_frag_8922_1_10000000_2_211	Contig2211_5609_5684	246160_a1234S_contig_246160_1_565_+_frag_8922_1_10000000_2_211	CTCTGTGTCTGATTCCTTTGATGCTACAACATCGGCCACTTCTACATCAGTACCATCATCAACAAGTATTATGACTTCTACCGAAAACCTTGATGAGGAAAATAAGCTGAAAAAAGAAGA	1	plus	Contig2211:5609-5684
Contig53651	Contig53651_21756_21875_24631_a1234S_contig_24631_1_1889_+_frag_841_1_10000000_1_29	Contig53651_21756_21875	24631_a1234S_contig_24631_1_1889_+_frag_841_1_10000000_1_29	TTGCTTGAAATATAATAATGATAAAGGTACACCTTAAACGTTTCGTCATCTAATATATTAGGCAGACAGTAGTTTGATGGCGTCGTACCTAAAACGATTTGAGCAAACTTTTTCAGTCAT	1	plus	Contig53651:21756-21875
Contig77846	Contig77846_13176_13057_246445_a1234S_contig_246445_1_843_+_frag_8932_1_10000000_1_113	Contig77846_13176_13057	246445_a1234S_contig_246445_1_843_+_frag_8932_1_10000000_1_113	GTTTTATCAAAGACCTCAAATTCATGTTTTGGGAACAAATTTACATCATTAGAACAATGGTTATTATTTCCTTGACAAGAAGAAGAAGATTTGCTTACCAGAAAACGATCTACCAAAATA	1	minus	Contig77846:13176-13057
Contig2476	Contig2476_3495_3376_246487_a1234S_contig_246487_1_502_+_frag_8935_1_10000000_1_67	Contig2476_3495_3376	246487_a1234S_contig_246487_1_502_+_frag_8935_1_10000000_1_67	ACTTGACTCATTACACTTCGTTAACATTCCTCGGGGCGATAACAGCCCTCATCTTCCCCCATCGCCCATGCCTCACGGAGTTAAGGTGATAATGACCACGTGCAACACTGGCCTTAGTCT	1	minus	Contig2476:3495-3376
Contig192814	Contig192814_14348_14229_24669_a1234S_contig_24669_1_1158_+_frag_843_1_10000000_1_66	Contig192814_14348_14229	24669_a1234S_contig_24669_1_1158_+_frag_843_1_10000000_1_66	ATCTAGAGTAAGATCTTTTGGAGTGTTTTCAGTGATGTAACGCGGTGTACTAGCCTTAGAAGCGAGGGGATTGATTGAGTAGTTAGTTTCGGTCAGTATTTTGTCTTAATACAGTGTGTG	1	minus	Contig192814:14348-14229
Contig8111	Contig8111_55170_55289_246754_a1234S_contig_246754_1_2092_+_frag_8954_1_10000000_10_1569	Contig8111_55170_55289	246754_a1234S_contig_246754_1_2092_+_frag_8954_1_10000000_10_1569	ACACAACCTTCTTCTCTACAAGAAACTTCACAAGGAGAGAGAGCGGGGCCAGAGAGGGCCAGACAAAGTCATCCATCTTATGGAACAGCGACAAATGAGGAAGCGACTCGTTGGGGATTT	1	plus	Contig8111:55170-55289
Contig54703	Contig54703_77258_77377_246996_a1234S_contig_246996_1_1141_+_frag_8964_1_10000000_4_560	Contig54703_77258_77377	246996_a1234S_contig_246996_1_1141_+_frag_8964_1_10000000_4_560	TTAGAATGAAGCTGTGTTCAAACTTCTCCTGACACTTCTGCTGGAGCGTTAGCGAGATGAACCTAGGTTATTTGTTAGAGCTCGCCAACATCTTCGCGAAAATGTCAAAGATTGTTTTTA	1	plus	Contig54703:77258-77377
Contig111768	Contig111768_78132_78246_2470_a1234S_contig_2470_1_1031_+_frag_73_1_10000000_1_272	Contig111768_78132_78246	2470_a1234S_contig_2470_1_1031_+_frag_73_1_10000000_1_272	ACTTTTCCGTGAATACAAGGATTTTCGAGAAATGTAAACAATGAGAATCCCGGAAATGTATTAACTTTGTCGCAGACTGCACTGTTTTATATGTGAATTTCAAAAGGTTTCTGATCTACA	1	plus	Contig111768:78132-78246
Contig40841	Contig40841_37202_37083_247220_a1234S_contig_247220_1_688_+_frag_8969_1_10000000_1_0	Contig40841_37202_37083	247220_a1234S_contig_247220_1_688_+_frag_8969_1_10000000_1_0	ACCTGGCAGGCTAATGTTTGTGATCATGGTCATTTCAGTCAACAATCTCTCTTGTTATTGCCGGCTTTCAACCGTGCACAGATGAGATCTTTCCATCTTGCTTGTAACCCCATCGCACCC	1	minus	Contig40841:37202-37083
Contig12554	Contig12554_4851_4970_247278_a1234S_contig_247278_1_1029_+_frag_8973_1_10000000_1_23	Contig12554_4851_4970	247278_a1234S_contig_247278_1_1029_+_frag_8973_1_10000000_1_23	ATAATGACTCACTAGAAGACACTATTTGGTCACCAAACAGCAAGACGTTATCACTTACTGCGCACCGAACGCAGGGACACTAGATTCCACACACACACAAAGCCTGTTATTGTTGTTTAT	1	plus	Contig12554:4851-4970
Contig110668	Contig110668_36780_36899_247655_a1234S_contig_247655_1_4010_+_frag_8984_1_10000000_2_136	Contig110668_36780_36899	247655_a1234S_contig_247655_1_4010_+_frag_8984_1_10000000_2_136	AACAATCTGTAACTCTCAGGCCCTGGTCGTGCTTCTCGTGGCGAACACACAGCGGTGTTGGACCATTGGTGCATGTTTCCTTACTATACCCATAGTCTGCAACATAGATCTTCTTCCTCT	1	plus	Contig110668:36780-36899
Contig131270	Contig131270_19992_20111_247719_a1234S_contig_247719_1_1343_+_frag_8988_1_10000000_3_560	Contig131270_19992_20111	247719_a1234S_contig_247719_1_1343_+_frag_8988_1_10000000_3_560	TTATTTATGTATTTATTCATTTTAGGCTTCATTCACAACTTAAATCTTCATGAGTTCATTCCCAGTCTGGGGATCAGTAGATTGATGTTTTGGTCATGTTGGAAACGATACTTGGTTTTT	1	plus	Contig131270:19992-20111
Contig22382	Contig22382_3728_3609_247791_a1234S_contig_247791_1_1969_+_frag_8992_1_10000000_10_1580	Contig22382_3728_3609	247791_a1234S_contig_247791_1_1969_+_frag_8992_1_10000000_10_1580	AACGTGTGAACATATTTTTATGCTATGCATACATTGAACAGCAAAAGTGGTTGTCATAACCATGAGAGCAACATTGGTAGTTATGTCTAAGTCGCTGCTGGCATTTTTGCAGATTTGTAT	1	minus	Contig22382:3728-3609
Contig55664	Contig55664_42356_42475_248580_a1234S_contig_248580_1_1202_+_frag_9015_1_10000000_1_17	Contig55664_42356_42475	248580_a1234S_contig_248580_1_1202_+_frag_9015_1_10000000_1_17	TGTGTCTTTGTTCTGTCTTCTCTTTTAATGTGTATTATCATTCCTCATAGATGTCTAAATATATGTGTGTGTAATTCTCTTTCTGCCTGCCTACCTGCTTGTTCTTTCTGATTGTCTGTT	1	plus	Contig55664:42356-42475
Contig1595	Contig1595_28389_28270_248793_a1234S_contig_248793_1_654_+_frag_9023_1_10000000_1_98	Contig1595_28389_28270	248793_a1234S_contig_248793_1_654_+_frag_9023_1_10000000_1_98	AATCAACCTTTATCAAACCAATATCTCTACCTTTTTGTCCAGCTTTGGAGCGTCGGTGTTTTGTGCCGAATCATAAGTCTCATGTTAGTGTAAACGGAAAGGACTTGAAGATTCCAACAT	1	minus	Contig1595:28389-28270
Contig39900	Contig39900_25868_25749_248989_a1234S_contig_248989_1_1038_+_frag_9027_1_10000000_1_93	Contig39900_25868_25749	248989_a1234S_contig_248989_1_1038_+_frag_9027_1_10000000_1_93	TTCTCAAGCTGCTCCTACAAACAGCGATGCGAGAGGGTTGTCCACCATAAGTGACAGCGCCTCGTCTACTACCAACTACATTTATGCACAGGTAAAAGGTTTAATTTTACCAGGCAAATT	1	minus	Contig39900:25868-25749
Contig54336	Contig54336_45881_45762_24899_a1234S_contig_24899_1_1009_+_frag_850_1_10000000_4_578	Contig54336_45881_45762	24899_a1234S_contig_24899_1_1009_+_frag_850_1_10000000_4_578	GTCGATCTGAGAATCAATAACGGAGCGGATGTGGTCAACACACAGGCTTTCCTTAGTTTTATCCTAAACTACTTACGCACAGACGCACATATACAATCCCACACTCGCACGTGCACTTAC	1	minus	Contig54336:45881-45762
Contig1254	Contig1254_26207_26088_249565_a1234S_contig_249565_1_719_+_frag_9051_1_10000000_1_32	Contig1254_26207_26088	249565_a1234S_contig_249565_1_719_+_frag_9051_1_10000000_1_32	AGCATATTTATTCTTCCTAGAAACTAATCAGCAAATGCAAGGAGTGTGGACTATAATTTGTTTGGTCAATATTGACACATGAAATAGCCAATTTTTTTTATTTCAAACATAGAAATTCTA	1	minus	Contig1254:26207-26088
Contig90154	Contig90154_17615_17496_250171_a1234S_contig_250171_1_879_+_frag_9074_1_10000000_2_276	Contig90154_17615_17496	250171_a1234S_contig_250171_1_879_+_frag_9074_1_10000000_2_276	AATGATTTTTTCTTAGTTTGGGTACGATCATAAGTGAAAACAAAATAAGAAAAAAATAAGAGCAATCATTTCTTTGTTTAGTTGTAACAGACGAGCTCTTTCACACGAAGGGAGATAAAT	1	minus	Contig90154:17615-17496
Contig79177	Contig79177_61474_61355_250420_a1234S_contig_250420_1_2726_+_frag_9083_1_10000000_10_1517	Contig79177_61474_61355	250420_a1234S_contig_250420_1_2726_+_frag_9083_1_10000000_10_1517	ATATTTCGAACCGCTCAACACCGCCGGGGTCTAACTGGCATTTTATTGCTCTAATGTGGATTTAACAACACGCAATGCTGAATAGTGCAAAATGTTTGTTAGCTCACTCATGGTAACAAA	1	minus	Contig79177:61474-61355
Contig49205	Contig49205_22475_22356_250439_a1234S_contig_250439_1_1290_+_frag_9084_1_10000000_3_306	Contig49205_22475_22356	250439_a1234S_contig_250439_1_1290_+_frag_9084_1_10000000_3_306	AGTTAACACAATGGTTTCAATATCGGAAAATATAACCAGGTCACTCATTTTGTTGGGAGGTTGTAATGGGCAGGGAGGGAGGGAGTCTTGTACATGCAATTTTGCACCACCCACCTGTTT	1	minus	Contig49205:22475-22356
Contig40990	Contig40990_39911_39792_250494_a1234S_contig_250494_1_2124_+_frag_9088_1_10000000_11_2002	Contig40990_39911_39792	250494_a1234S_contig_250494_1_2124_+_frag_9088_1_10000000_11_2002	AGGCAGCAGTATGACTGATGGAGGTATGCATCCACTGACCTCTTTCTTTCTATTTGTTTCATTATAGCAGCAAGTAAACATGTTTGTGGGTTGGAGAAATGCTGAAACTTATTTCAAATT	1	minus	Contig40990:39911-39792
Contig7454	Contig7454_86490_86609_250903_a1234S_contig_250903_1_3370_+_frag_9111_1_10000000_10_1535	Contig7454_86490_86609	250903_a1234S_contig_250903_1_3370_+_frag_9111_1_10000000_10_1535	ACTAACTGAGATTAAAACGTAAATAATTATAGACCATTAGCGCCATAACTTGACATACAGAGTTCAACTTACTATTTCAGGACTCTCAAGAGATATATAAAAATTAATGTCAAGATTATT	1	plus	Contig7454:86490-86609
Contig49538	Contig49538_53203_53322_25091_25091-EXP-OUT-0-1-1-c5754_1_3000_+_frag_114_1_5000_10_1535	Contig49538_53203_53322	25091_25091-EXP-OUT-0-1-1-c5754_1_3000_+_frag_114_1_5000_10_1535	TTGTAGGGCTGAGCTCCGCAACAGCCGAAACGGTACCTCCCACCCGGTTTGATTTGGCCGACACAGCAACTCTGAGTATTGTAGTCGTACGTCTGCGCCCCGCAGCAGCCGTGACCGAGT	1	plus	Contig49538:53203-53322
Contig49538	Contig49538_53519_53638_25091_25091-EXP-OUT-0-1-1-c5754_1_3000_+_frag_114_1_5000_12_1851	Contig49538_53519_53638	25091_25091-EXP-OUT-0-1-1-c5754_1_3000_+_frag_114_1_5000_12_1851	AACATGTCTGTGTTCTGTAATCGAAGGTCGAGTTAGTTCCGCAGCAACGGTGATAGGCTCCTCCTGGAAGAACTTTTCCACCGCAGCAAGTGAGTGACGTTGTGTTGTAGGTTTGAGCTC	1	plus	Contig49538:53519-53638
Contig49538	Contig49538_53704_53823_25091_25091-EXP-OUT-0-1-1-c5754_1_3000_+_frag_114_1_5000_13_2036	Contig49538_53704_53823	25091_25091-EXP-OUT-0-1-1-c5754_1_3000_+_frag_114_1_5000_13_2036	TAGTTGTAGACTTTTTCCCCACAGCAATAGTGATTGGATCCACCTGGTAATACCTGGTCAAGGCAACAGGACTGAGTTCTGTAGTTGTAGGCTTTAGCTCCGCAACAGTTGTGCTTGGAT	1	plus	Contig49538:53704-53823
Contig49538	Contig49538_54469_54588_25091_25091-EXP-OUT-0-1-1-c5754_1_3000_+_frag_114_1_5000_18_2801	Contig49538_54469_54588	25091_25091-EXP-OUT-0-1-1-c5754_1_3000_+_frag_114_1_5000_18_2801	TCCACCAGTTTTCCTTCGCAACAAGCATGTGTCTTTTTGCTGTAGACCGTTAGGATAGTCTCGTTGACACAACAACCTTGGCTCCTGTAATGGAACGTCTGGTTTCTGCCGCAACAATAA	1	plus	Contig49538:54469-54588
Contig209409	Contig209409_9503_9622_25091_25091-EXP-OUT-0-1-1-c5754_1_3000_+_frag_114_1_5000_2_299	Contig209409_9503_9622	25091_25091-EXP-OUT-0-1-1-c5754_1_3000_+_frag_114_1_5000_2_299	TTCGCCTTATTTAATCAAATAACAATTTGACAACTGAATGGAAGATGCCTAATCCTTTGACTTGAACTGTTCACTTGGGCCCGGGAACTAGTATAGTTGTTTGTATGCGTAGATATATCA	1	plus	Contig209409:9503-9622
Contig209409	Contig209409_9638_9757_25091_25091-EXP-OUT-0-1-1-c5754_1_3000_+_frag_114_1_5000_3_434	Contig209409_9638_9757	25091_25091-EXP-OUT-0-1-1-c5754_1_3000_+_frag_114_1_5000_3_434	AGACACTTATTTGCAACCAGAACCCCTCGTAACCTTGAGTAAATAAGTACTCGACTAGTTCTTTGAAAAGGTCAAGTAGAACAATCGACACTTTGCTGTTAAAAGGAGTAATATTATGAT	1	plus	Contig209409:9638-9757
Contig209409	Contig209409_9792_9904_25091_25091-EXP-OUT-0-1-1-c5754_1_3000_+_frag_114_1_5000_4_588	Contig209409_9792_9904	25091_25091-EXP-OUT-0-1-1-c5754_1_3000_+_frag_114_1_5000_4_588	AAAGAAAATATAATCTCACGACGACAAACGGATAGACAGACAGAAAGACAGACTGACTTAGCACGCAGGTTGTAAGGCACGCACGCAAACAAACACACGCTACAACACACACAATCAATC	1	plus	Contig209409:9792-9904
Contig49538	Contig49538_52512_52631_25091_25091-EXP-OUT-0-1-1-c5754_1_3000_+_frag_114_1_5000_5_844	Contig49538_52512_52631	25091_25091-EXP-OUT-0-1-1-c5754_1_3000_+_frag_114_1_5000_5_844	ATTTATAGTCAGAGAAAGCTGTCAAGAAAGGAGAAAGTCACCACACACATGATAAACTTGAACACTAACCTTTCTCAACAAGATCAAACGTAAACAAACTTCTGCCCACCGATTTTTATT	1	plus	Contig49538:52512-52631
Contig49538	Contig49538_52645_52764_25091_25091-EXP-OUT-0-1-1-c5754_1_3000_+_frag_114_1_5000_6_977	Contig49538_52645_52764	25091_25091-EXP-OUT-0-1-1-c5754_1_3000_+_frag_114_1_5000_6_977	GGTTTTGCATTTTTCTGTAACTTCAAACATTAATTCATTGATATTGCGTGTGCTTTGAAAGCTTTTTTAATTTTGTATTCATTAATTTATTCACCTATTTCTAATTTTATTGAATGTAAA	1	plus	Contig49538:52645-52764
Contig49538	Contig49538_52793_52912_25091_25091-EXP-OUT-0-1-1-c5754_1_3000_+_frag_114_1_5000_7_1125	Contig49538_52793_52912	25091_25091-EXP-OUT-0-1-1-c5754_1_3000_+_frag_114_1_5000_7_1125	TAAAAATATCCAGTTATTATCATTATTATAAATGTATTTTATCTAATTTTTTTAATGTACTGGATCTCTTTTTTCCCACCCACAAACAGTTTTTGTCTTTAATGCGTTTCATATTGATGT	1	plus	Contig49538:52793-52912
Contig57205	Contig57205_53953_54072_250953_a1234S_contig_250953_1_2742_+_frag_9113_1_10000000_10_1452	Contig57205_53953_54072	250953_a1234S_contig_250953_1_2742_+_frag_9113_1_10000000_10_1452	AACATCGAATACAGATGGTTCCTGGTGCTTGAAATAAACATACTTGTTCCTTTCGGCTGCACATGTACATAATGTGTGTTTGATTACACTACCAACGTTCCCCTGAAGAGGATGGCATCT	1	plus	Contig57205:53953-54072
Contig47906	Contig47906_1944_1825_251013_a1234S_contig_251013_1_701_+_frag_9116_1_10000000_5_578	Contig47906_1944_1825	251013_a1234S_contig_251013_1_701_+_frag_9116_1_10000000_5_578	TTTAACTTTTGAATTGCTTTCTCAGGACTATAGTTGCGTACGTCGTAAGACGCTGTAATGCACGGGTCGATTTATGTCCAGCTTTGGCAGTAGAAGTCATGAAAGTTTACGAGGTGTTTA	1	minus	Contig47906:1944-1825
Contig47591	Contig47591_24961_24839_251042_a1234S_contig_251042_1_778_+_frag_9119_1_10000000_1_30	Contig47591_24961_24839	251042_a1234S_contig_251042_1_778_+_frag_9119_1_10000000_1_30	AAAATTGTGCTATGTACATACATTTCTTGTGCACACCGACTGCTTGATTCAAGCATTTTCCAAGGAAATTGAAAATGATTAATGCAGTTACCATAAAACACCTCAAAGAACCCAACTTTA	1	minus	Contig47591:24961-24839
Contig51197	Contig51197_33735_33623_25108_a1234S_contig_25108_1_544_+_frag_856_1_10000000_1_31	Contig51197_33735_33623	25108_a1234S_contig_25108_1_544_+_frag_856_1_10000000_1_31	AACTACCGAGATTTCTCTGCAATCAGGCTTTCTTCGAGAAATGCCGAGTACGTAGCAGTACATTGCAAACATACTTGGTTTAAACCATGTTTTTCTCTACGCTCTTCTTTTATCATCATC	1	minus	Contig51197:33735-33623
Contig61904	Contig61904_15018_14899_251336_a1234S_contig_251336_1_1059_+_frag_9127_1_10000000_1_15	Contig61904_15018_14899	251336_a1234S_contig_251336_1_1059_+_frag_9127_1_10000000_1_15	TGTACTGAAATAGTCACACACAAAATAACGAGAAAATAAAGTTGAAGAAAAAATGAGCTGTTGATGGAGAATGTGTGTTGATTTTTTAACTCTGTTCACCACAAATGCACCCGTTCAGTT	1	minus	Contig61904:15018-14899
Contig45229	Contig45229_4396_4277_251484_a1234S_contig_251484_1_3498_+_frag_9134_1_10000000_11_1843	Contig45229_4396_4277	251484_a1234S_contig_251484_1_3498_+_frag_9134_1_10000000_11_1843	AACACCAACAATGGTGAAGTTAAATGTTGATTTACAAAAATGCTGATGTTTTTCTTTAAGCTTTTATCGCCCTTACTCAGAAACACTTCCCCAGACCTAGCTATCTGTAACACTCAGACA	1	minus	Contig45229:4396-4277
Contig2610	Contig2610_11883_11809_251493_a1234S_contig_251493_1_1181_+_frag_9135_1_10000000_2_211	Contig2610_11883_11809	251493_a1234S_contig_251493_1_1181_+_frag_9135_1_10000000_2_211	GATACACAATCAACTGTTGAAAGATGCCAAAGATGTTTGGACAAGTTACCGACCAAAATTTAAAAAGTCACGAACTTTTGGATTAAGTCAGCGATGTTTTGTTCAATATCAAAAATGTTA	1	minus	Contig2610:11883-11809
Contig74622	Contig74622_9912_9793_251690_a1234S_contig_251690_1_600_+_frag_9144_1_10000000_1_15	Contig74622_9912_9793	251690_a1234S_contig_251690_1_600_+_frag_9144_1_10000000_1_15	TATATATATTTATATATATAATATAGTGACATTCATATCTTAGTGGTGTGAATACTATAGTTTTTTTCTTTGCAAAGCTAGGTAGGAGCATCATTTTTAGTCTTAAGTCTGTCATTAATT	1	minus	Contig74622:9912-9793
Contig72055	Contig72055_86219_86100_251914_a1234S_contig_251914_1_543_+_frag_9156_1_10000000_1_43	Contig72055_86219_86100	251914_a1234S_contig_251914_1_543_+_frag_9156_1_10000000_1_43	GGTACGGTCGTCAAGAACTTGTCCATGTAAACAGCCCATCGAATGTTCAACCTTACAGACGCTCTTCATTTCAAGTTCAACAACGTTCAAGGGAAGGTCAAATGAGGTTTCGTGTCGACA	1	minus	Contig72055:86219-86100
Contig6816	Contig6816_24440_24559_25197_a1234S_contig_25197_1_2005_+_frag_862_1_10000000_10_1885	Contig6816_24440_24559	25197_a1234S_contig_25197_1_2005_+_frag_862_1_10000000_10_1885	TTAGTTCTTGGAATGGTCAACGATAGAGAAAAAAAATACATTCACTAATACATCAGCCTAGTTGTCTACATCTTGCACCTTAACGGACATACAAATACAATTAAATTACATATTCTTACT	1	plus	Contig6816:24440-24559
Contig51253	Contig51253_23299_23180_25217_25217-LSD-CTR-0-0-0-c5434_1_3000_+_frag_115_1_5000_9_1310	Contig51253_23299_23180	25217_25217-LSD-CTR-0-0-0-c5434_1_3000_+_frag_115_1_5000_9_1310	TGTCATTTTTGTTAAGACTTATTACCTTGCAAAATGCCCTTAATGATTTCATATATCCACTTTAAAATTGATTTTGACTAAATTGTAAAACCATACCAGTCTTCTGTAGACTGAACAAAA	1	minus	Contig51253:23299-23180
Contig81538	Contig81538_48451_48332_252426_a1234S_contig_252426_1_1202_+_frag_9165_1_10000000_1_105	Contig81538_48451_48332	252426_a1234S_contig_252426_1_1202_+_frag_9165_1_10000000_1_105	AAAAGAAGAATACCACAACACGACAAACATCTCTTGGTCAAGACACGGTCGTTCCAGAATGTCCAACTCTTTCATTTGTTACCACGGCATCAAGACCAACAACTCGTGTTTAAAAATATA	1	minus	Contig81538:48451-48332
Contig56329	Contig56329_68987_69106_253443_a1234S_contig_253443_1_640_+_frag_9196_1_10000000_1_0	Contig56329_68987_69106	253443_a1234S_contig_253443_1_640_+_frag_9196_1_10000000_1_0	TGTTTGTTTGTTTGCATGTTTATTATCCGCTGAATTAATTCAACGAAGACATTTCAATCCACGGAGCAAATAGCCATATGGTTTTTTTTAGTTTCATTATTGTTCTAAATGGAAGGATGT	1	plus	Contig56329:68987-69106
Contig2856	Contig2856_78681_78800_253454_a1234S_contig_253454_1_519_+_frag_9197_1_10000000_2_259	Contig2856_78681_78800	253454_a1234S_contig_253454_1_519_+_frag_9197_1_10000000_2_259	TGTGCGTAATTATATCGGTATCGTTTATCAATAAACGTCATTGTCGGTTTCTGAAGTTGCGCTGCGCATCTACAAGACAGTATACTGAAGCCCCTAAATGGTACACAGAAACCGTAGTTA	1	plus	Contig2856:78681-78800
Contig1202	Contig1202_32407_32526_253586_a1234S_contig_253586_1_506_+_frag_9199_1_10000000_1_62	Contig1202_32407_32526	253586_a1234S_contig_253586_1_506_+_frag_9199_1_10000000_1_62	AATCAGTATTTACCAGTAACACTTGGCATCCTTAATATTTGTTGTTAAATTTCCTTTTTCCCTTTGTGAAGTCGTCTGTGTAAATATTTTACCGTTTTGTTCTTTGAACTCATTTTGCAA	1	plus	Contig1202:32407-32526
Contig131171	Contig131171_17133_17014_254122_a1234S_contig_254122_1_1336_+_frag_9216_1_10000000_3_586	Contig131171_17133_17014	254122_a1234S_contig_254122_1_1336_+_frag_9216_1_10000000_3_586	AATCATGATGGTTGGTGATTTGACCTTGTTTGGCATAACAGTGAATTTAACGGTGTGGAAAAAGACGAACTCTCTTGATTGCGTCATTGATATGATCACATTTACTAAAACAAGAAATAT	1	minus	Contig131171:17133-17014
Contig5667	Contig5667_22116_21997_254155_a1234S_contig_254155_1_738_+_frag_9217_1_10000000_1_0	Contig5667_22116_21997	254155_a1234S_contig_254155_1_738_+_frag_9217_1_10000000_1_0	TTTTTTTTCTCTCCACTGTACATCATGTCTTTCTTCACTCACATACGGGAAAACACCCACCAACCAGCCTTGACATTAACTTACCTGGTAAAGCTTTCTGGGCAGCTTTGCTTTCATTTT	1	minus	Contig5667:22116-21997
Contig44322	Contig44322_25750_25869_254391_a1234S_contig_254391_1_538_+_frag_9222_1_10000000_1_11	Contig44322_25750_25869	254391_a1234S_contig_254391_1_538_+_frag_9222_1_10000000_1_11	TTTGCAGAGAGTCCCCTGGAAGTGACTTTTTTTTTTTTATCTTGAATGAAAGCAAAGTGCAAAATTAACCACAGAAGTGCAATTCGTTTGTGTGATTTTGAATTATTCATTGGTTGTGCT	1	plus	Contig44322:25750-25869
Contig5373	Contig5373_27040_27159_254949_a1234S_contig_254949_1_909_+_frag_9235_1_10000000_2_311	Contig5373_27040_27159	254949_a1234S_contig_254949_1_909_+_frag_9235_1_10000000_2_311	AAATTATTATCAGTTGTGTAAAATGTTCATTTTTACTCAGATCAGGCTTAACAAACATTATTTAATTAAACAAGCAATGACACTGTCCAATAATTCTCTGTGTAGAACACCAAAGTCTGA	1	plus	Contig5373:27040-27159
Contig15502	Contig15502_6111_6230_255047_a1234S_contig_255047_1_3478_+_frag_9240_1_10000000_11_1761	Contig15502_6111_6230	255047_a1234S_contig_255047_1_3478_+_frag_9240_1_10000000_11_1761	TTTTGTTTTTTGATGAGTTATTTTTGCATGCCTTTGCTTTTGGGATGTTTTAAAGCCTATTGTGAATTGTTTGTAAAAACAATGTTTGGGTGGGTAGTCGGCACAAATTTATAATGTATT	1	plus	Contig15502:6111-6230
Contig145170	Contig145170_1260_1151_255204_a1234S_contig_255204_1_1131_+_frag_9248_1_10000000_2_127	Contig145170_1260_1151	255204_a1234S_contig_255204_1_1131_+_frag_9248_1_10000000_2_127	TACACTGTACTTTCATCGTCAAATGAATCTAAGTCCATATGCTGTTCCCTGACACCCCCAACAGGTGCACGTCTACTTCGGACCAGTGTGCGACTTCGCCGTGGCCCCCGTGGCTCGACA	1	minus	Contig145170:1260-1151
Contig39615	Contig39615_22309_22428_255282_255282-RNA-OUT-0-1-0-255282_1_827_+_frag_116_1_5000_4_451	Contig39615_22309_22428	255282_255282-RNA-OUT-0-1-0-255282_1_827_+_frag_116_1_5000_4_451	CCGGTTTGTACATCCAGAACGGAAGTAACCCTGTGACCCAATCGGTCAAAATCCCTGCCACGCAGTCCGGTGTGGGCAACACCGCCTGGACTCTCGGGCACTGCTTCCCCGCAATGGGTC	1	plus	Contig39615:22309-22428
Contig4318	Contig4318_26149_26030_255292_a1234S_contig_255292_1_1714_+_frag_9250_1_10000000_11_1594	Contig4318_26149_26030	255292_a1234S_contig_255292_1_1714_+_frag_9250_1_10000000_11_1594	AAAATCTTTAACAGACCGACTCGACCAGACTACGGCAGATTGAAGGATAATCTACCTGTACTGCTGTATAGTGTTTTTGCGACTTCTGTTGTGACGATATATATGACGGCTTACTAGTGC	1	minus	Contig4318:26149-26030
Contig38499	Contig38499_18773_18892_255534_255534-454-OUT-0-0-1-contig03815_1_335_+_frag_117_1_5000_2_151	Contig38499_18773_18892	255534_255534-454-OUT-0-0-1-contig03815_1_335_+_frag_117_1_5000_2_151	AAGAACCTGAAGACGAAGCCAAGCGACGATGAAATGCTCAAGGTCTACGGCCTGTACAAGCAGGCTACCGTCGGAGACTGCAACACGTGTAAGCGACTTGCTGACGTTTGACTTTTTGTT	1	plus	Contig38499:18773-18892
Contig54854	Contig54854_122232_122351_255535_a1234S_contig_255535_1_1113_+_frag_9259_1_10000000_1_29	Contig54854_122232_122351	255535_a1234S_contig_255535_1_1113_+_frag_9259_1_10000000_1_29	TAATCGAAATTAATGTGCGGAGTTGCTGCATGAGCGAAAACGAAACGTGTTTTTTTGTGGTTATAAACCCTTCAGGCATCAGAAGGCCGTTATTGTCAAAACTTCTGAATTGTGATTATT	1	plus	Contig54854:122232-122351
Contig42298	Contig42298_3027_3146_255543_a1234S_contig_255543_1_1059_+_frag_9260_1_10000000_4_471	Contig42298_3027_3146	255543_a1234S_contig_255543_1_1059_+_frag_9260_1_10000000_4_471	AATCTTGTTACCAAAGATAGGTATCAACGCTATGGAGGGTGCCCTGCCCTGCACAATAAACTCCAAAAATGCTCAAAACTGTGCTCAGTAATTAAATCAATGTAAAATTGGGAATGTTCA	1	plus	Contig42298:3027-3146
Contig1921	Contig1921_57297_57178_255769_a1234S_contig_255769_1_624_+_frag_9264_1_10000000_1_23	Contig1921_57297_57178	255769_a1234S_contig_255769_1_624_+_frag_9264_1_10000000_1_23	ATAAGATTACAAAATACTTTCACGTGTTGCTACTCTACTCCTTCGTATTAACTAACCTAGCCAAATCCATCCTTTCATCCATGCCCCAACCCACACCTTCCTCTATCCCCATCCTTTTTT	1	minus	Contig1921:57297-57178
Contig38737	Contig38737_37823_37942_255936_a1234S_contig_255936_1_1312_+_frag_9270_1_10000000_4_493	Contig38737_37823_37942	255936_a1234S_contig_255936_1_1312_+_frag_9270_1_10000000_4_493	AGAGAGAAACCAACGTTGGAATTTTCACGACTGTCAGTTTAGAATGTTCCGGACGGTTAGTGAGATTCGTGCCAAGTTATGCACAGGCACCCGTGAGAGAAAATGCCAAATGGGTATCCA	1	plus	Contig38737:37823-37942
Contig53205	Contig53205_214_95_256151_a1234S_contig_256151_1_799_+_frag_9276_1_10000000_1_8	Contig53205_214_95	256151_a1234S_contig_256151_1_799_+_frag_9276_1_10000000_1_8	AGCAATAATGATAATGCATTCTTGCATTTTAGTGCCAACTTGTCCAAGGCAGCTTGGGGAATGCTGGAGAAACAGAAGACTCAGCTGATGATACGATCATATGAGATTGGTGTTCTCTTC	1	minus	Contig53205:214-95
Contig98951	Contig98951_60586_60705_256153_a1234S_contig_256153_1_677_+_frag_9277_1_10000000_4_554	Contig98951_60586_60705	256153_a1234S_contig_256153_1_677_+_frag_9277_1_10000000_4_554	TTTTTACAACCACATTACAAAGTTTGCTGAAACAGGTTAAAACAACTTCGTGTGATGTGTTTCTAGCACATCTACGTCGTTTACTTTGTTTATCTGTCAGCATCGTGTGAGTTGCTTTTA	1	plus	Contig98951:60586-60705
Contig231810	Contig231810_1831_1712_256390_a1234S_contig_256390_1_696_+_frag_9285_1_10000000_1_20	Contig231810_1831_1712	256390_a1234S_contig_256390_1_696_+_frag_9285_1_10000000_1_20	TAAAAAGAGCCTAAGAGGTTGCAGTGAGCACTGAGTGTACAGGCCGTATTTGGAACCCTGCACTGAGCACATTTAAAATCCCATCTGTTTCGGGTTAAGAAACAATTTAGAACTGCATCT	1	minus	Contig231810:1831-1712
Contig98663	Contig98663_21856_21975_256397_a1234S_contig_256397_1_1291_+_frag_9287_1_10000000_5_1015	Contig98663_21856_21975	256397_a1234S_contig_256397_1_1291_+_frag_9287_1_10000000_5_1015	TGAAGAAATATGTGCTCTACGTCATCGAAAGTGAATCAATGCTATCCAATGAACGACGAAAACACAAAAGAACCGTCCAATAACCAACCGAATTCCGAGAGCAAAAATCGAGAATCAGTT	1	plus	Contig98663:21856-21975
Contig47160	Contig47160_47437_47556_256444_a1234S_contig_256444_1_633_+_frag_9290_1_10000000_1_16	Contig47160_47437_47556	256444_a1234S_contig_256444_1_633_+_frag_9290_1_10000000_1_16	TTAACAATGTGTAAATGCCTAGGTGATCACAAAATAAGCTTCTCAGGCTATGCTCTGAATCTTGCATCCCTCTGAAAAGGGCAGTAGCAGCTGTTACTTGTGTTAGTGCAAGATCATTTT	1	plus	Contig47160:47437-47556
Contig57817	Contig57817_19401_19520_256655_a1234S_contig_256655_1_556_+_frag_9300_1_10000000_1_64	Contig57817_19401_19520	256655_a1234S_contig_256655_1_556_+_frag_9300_1_10000000_1_64	TTTAAAATGCGAACGAAAGCAAAAAAAGCAAGAGAAAGTGAGAAACTTGAAAAATTCAGATCTCTAACATTGTCAGTGAAATGAACAAAGGTGAATCATAAAGGCACCAGACAGGCGTAA	1	plus	Contig57817:19401-19520
Contig190960	Contig190960_9_128_257046_a1234S_contig_257046_1_695_+_frag_9315_1_10000000_1_8	Contig190960_9_128	257046_a1234S_contig_257046_1_695_+_frag_9315_1_10000000_1_8	TGCATTCGATTTGGCGGAATATTTGCAATAACTCTACCCTTCGTGTTGTGCAGGGCAATTCTCGTTCAGCTTAGCCAACGCGTTTTCTCCCAACTGGATCTTTTTCATCGTGACGCGTTT	1	plus	Contig190960:9-128
Contig15787	Contig15787_1892_1952_257359_a1234S_contig_257359_1_1043_+_frag_9331_1_10000000_2_256	Contig15787_1892_1952	257359_a1234S_contig_257359_1_1043_+_frag_9331_1_10000000_2_256	TGATCTTTTTCACGTTAAGGAATGTACTTCTAGCTTCTGAATAGTATTCACCCCCAGAAAAACAAATTCGCCCTCCAATAACCTGTGTGTCATCCAAGCCTCCTATATTTAACAGTAAAA	1	plus	Contig15787:1892-1952
Contig66735	Contig66735_15162_15043_257396_a1234S_contig_257396_1_941_+_frag_9333_1_10000000_4_520	Contig66735_15162_15043	257396_a1234S_contig_257396_1_941_+_frag_9333_1_10000000_4_520	TATAATCCTTCTGTAATAAAGTGTTTCCTGTTCGGGTTCGCGTTTTCTCTCACTCTCTCCATGAGATAAAGTTGTTCAAGTAACATGACACAGGAGACGGCTGCTGATTCATTATGATTA	1	minus	Contig66735:15162-15043
Contig8160	Contig8160_23705_23824_257431_257431-RNA-OUT-1-0-0-257431_1_1675_+_frag_120_1_5000_1_76	Contig8160_23705_23824	257431_257431-RNA-OUT-1-0-0-257431_1_1675_+_frag_120_1_5000_1_76	CTTTGCCCTTCTTGTTTTGTTATTTTTTTTAATCTTTGTCATGTACCCCCATGGAGTGAATACTAAATCCTTGTGTTGTCCAGGAAGAGGATGAGGAGCTGAAGGCGCAGATCCTCAACA	1	plus	Contig8160:23705-23824
Contig8160	Contig8160_23944_24063_257431_257431-RNA-OUT-1-0-0-257431_1_1675_+_frag_120_1_5000_2_315	Contig8160_23944_24063	257431_257431-RNA-OUT-1-0-0-257431_1_1675_+_frag_120_1_5000_2_315	TTTACATTTCTCTTTTTTTTCTCGAATATTTTTGTAATGCGTTAGCTACAAACTTTCATCACATATTTTACTACGTAAACAATTCACAAGCTTGAGAACTCGCCGATTTCCCAAGGAAAG	1	plus	Contig8160:23944-24063
Contig8160	Contig8160_24066_24185_257431_257431-RNA-OUT-1-0-0-257431_1_1675_+_frag_120_1_5000_3_437	Contig8160_24066_24185	257431_257431-RNA-OUT-1-0-0-257431_1_1675_+_frag_120_1_5000_3_437	ACTTTTCTCAGGAATGAAAAAAGTGGGCCAGAGATAACAATAAAAATGTCCTAGAAGAAAGTAATATGTTCTTAGTTACATTCTGTGTGTGTTCTAGCTGCCAGGAGAAACCATCAAATC	1	plus	Contig8160:24066-24185
Contig8160	Contig8160_24189_24308_257431_257431-RNA-OUT-1-0-0-257431_1_1675_+_frag_120_1_5000_4_560	Contig8160_24189_24308	257431_257431-RNA-OUT-1-0-0-257431_1_1675_+_frag_120_1_5000_4_560	TTGGAAATTGTTATATTTCATTCTTGAATGGGAATCTCGCCTAAAGTCTTGCGTTTTACAATGACAATTAAAAAAGGTCTTACCAGTTTTTGGTAATGTTGATTTGAAACATTTACTTGT	1	plus	Contig8160:24189-24308
[truncated: 23,995 more rows]
